# Supplementary material for: A Molecular Function Map of Ewing's Sarcoma
Source: PLoS One. 2009 Apr 30;4(4):e5415. doi: 10.1371/journal.pone.0005415 (PMC2671847; doi:10.1371/journal.pone.0005415)
Supplement: Table S2 — DAVID Analysis - up. Output from DAVID analysis for EWS-FLI1 upregulated genes in GS1. (0.30 MB XLS) [file pone.0005415.s004.xls]

Functional Group 1	Median: 2.782742379061281E-10	Geo: 1.6445208425187674E-11	PIGF, CENPA, NUP205, SSRP1, KNTC1, TAF9B, NDUFB1, SLC25A11, PARP1, HMGB1, NEK2, KIF14, CPSF3L, CCNB1, PKP1, PRC1, ITGB3BP, COQ2, WASF1, OLFM1, GEMIN4, MRPL23, ZWILCH, C19orf2, STEAP1, MAPT, PTGER3, POLA1, COX15, MYBBP1A, MSH6, MRPL35, TIMELESS, NFYC, NDUFS2, MLF1IP, FADS1, CYP26B1, NCAPD3, MSH2, STEAP3, UTP14A, U1SNRNPBP, POLD3, COX8A, KIF4A, H2AFY2, KMO, CENPE, RANBP5, KIF15, STX10, ATP5D, TMEM1…
Category	Term	Count	%	PValue	Genes	List Total	Pop Hits	Pop Total	Fold Enrichment	Bonferroni	Benjamini	FDR
GOTERM_CC_ALL	GO:0044446~intracellular organelle part	123	36.28%	3.754647716894536E-14	PIGF, CENPA, NUP205, SSRP1, KNTC1, TAF9B, NDUFB1, SLC25A11, PARP1, HMGB1, NEK2, KIF14, CPSF3L, CCNB1, PKP1, PRC1, ITGB3BP, COQ2, WASF1, OLFM1, GEMIN4, MRPL23, ZWILCH, C19orf2, STEAP1, MAPT, PTGER3, POLA1, COX15, MYBBP1A, MSH6, MRPL35, TIMELESS, NFYC, NDUFS2, MLF1IP, FADS1, CYP26B1, NCAPD3, MSH2, STEAP3, UTP14A, U1SNRNPBP, POLD3, COX8A, KIF4A, H2AFY2, KMO, CENPE, RANBP5, KIF15, STX10, ATP5D, TMEM1…	295	3498	15857	1.8900979736604935	3.257216718566269E-11	1.6286083592831346E-11	5.822009541134321E-11
GOTERM_CC_ALL	GO:0044422~organelle part	123	36.28%	4.757257716351323E-14	PIGF, CENPA, NUP205, SSRP1, KNTC1, TAF9B, NDUFB1, SLC25A11, PARP1, HMGB1, NEK2, KIF14, CPSF3L, CCNB1, PKP1, PRC1, ITGB3BP, COQ2, WASF1, OLFM1, GEMIN4, MRPL23, ZWILCH, C19orf2, STEAP1, MAPT, PTGER3, POLA1, COX15, MYBBP1A, MSH6, MRPL35, TIMELESS, NFYC, NDUFS2, MLF1IP, FADS1, CYP26B1, NCAPD3, MSH2, STEAP3, UTP14A, U1SNRNPBP, POLD3, COX8A, KIF4A, H2AFY2, KMO, CENPE, RANBP5, KIF15, STX10, ATP5D, TMEM1…	295	3509	15857	1.884172901642749	4.1245229454034416E-11	1.3748446825445626E-11	7.37188088351104E-11
GOTERM_CC_ALL	GO:0043229~intracellular organelle	207	61.06%	2.7066617788360763E-10	MRPS31, RECQL4, ALDH7A1, AHCY, GGH, NUP205, FOXM1, NR0B1, TAF9B, SLC25A11, HMGB1, FANCI, KIAA0101, WASF1, WDR12, MRPL23, VRK1, DTL, STEAP1, PTGER3, SFRS9, MSH6, HRSP12, TIMELESS, NFYC, FADS1, PMVK, NCAPD3, PA2G4, STEAP3, UTP14A, DDX12, POLD3, COX8A, KMO, CENPE, NCAPG2, KIF15, STX10, MLLT3, PRKDC, ATP5D, TMEM106C, SF3B3, DLG7, MRPL22, KIF11, MRP63, CCND1, ZWINT, PXMP2, DDB2, ATP1A1, CENPF, NOLA2, …	295	8288	15857	1.3425164419867812	2.3493819600872712E-7	3.915636981322024E-8	4.199252612302473E-7
GOTERM_CC_ALL	GO:0043226~organelle	207	61.06%	2.8588229792864866E-10	MRPS31, RECQL4, ALDH7A1, AHCY, GGH, NUP205, FOXM1, NR0B1, TAF9B, SLC25A11, HMGB1, FANCI, KIAA0101, WASF1, WDR12, MRPL23, VRK1, DTL, STEAP1, PTGER3, SFRS9, MSH6, HRSP12, TIMELESS, NFYC, FADS1, PMVK, NCAPD3, PA2G4, STEAP3, UTP14A, DDX12, POLD3, COX8A, KMO, CENPE, NCAPG2, KIF15, STX10, MLLT3, PRKDC, ATP5D, TMEM106C, SF3B3, DLG7, MRPL22, KIF11, MRP63, CCND1, ZWINT, PXMP2, DDB2, ATP1A1, CENPF, NOLA2, …	295	8292	15857	1.341868821898992	2.481458211134324E-7	3.544940674338193E-8	4.4353239969652236E-7
GOTERM_CC_ALL	GO:0043232~intracellular non-membrane-bound organelle	76	22.42%	3.783071780286773E-10	APEX1, GTSE1, TBCD, ZWINT, CENPA, SSRP1, NR0B1, CENPF, KNTC1, NOLA2, PARP1, CBX5, HMGB1, KATNB1, MRPL48, FANCI, NEK2, KIF14, CCNB1, PKP1, NOL5A, HOOK1, PRC1, ITGB3BP, WASF1, GEMIN4, MCM3, RPL10A, MRPL23, ZWILCH, LMNB1, FNBP1, HELLS, MAPT, POLA1, CCNB2, MYBBP1A, MRPL35, ACTN2, TIMELESS, MLF1IP, EXOSC5, TOP2A, KIF2A, KIF20A, NCAPD3, RFC4, TTK, UTP14A, TPX2, QTRT1, POLD3, PTPN13, KIF4A, H2AFY2, CENP…	295	1956	15857	2.088544591175349	3.2837056396228803E-7	3.64856235224309E-8	5.869250085943634E-7
GOTERM_CC_ALL	GO:0043228~non-membrane-bound organelle	76	22.42%	3.783071780286773E-10	APEX1, GTSE1, TBCD, ZWINT, CENPA, SSRP1, NR0B1, CENPF, KNTC1, NOLA2, PARP1, CBX5, HMGB1, KATNB1, MRPL48, FANCI, NEK2, KIF14, CCNB1, PKP1, NOL5A, HOOK1, PRC1, ITGB3BP, WASF1, GEMIN4, MCM3, RPL10A, MRPL23, ZWILCH, LMNB1, FNBP1, HELLS, MAPT, POLA1, CCNB2, MYBBP1A, MRPL35, ACTN2, TIMELESS, MLF1IP, EXOSC5, TOP2A, KIF2A, KIF20A, NCAPD3, RFC4, TTK, UTP14A, TPX2, QTRT1, POLD3, PTPN13, KIF4A, H2AFY2, CENP…	295	1956	15857	2.088544591175349	3.2837056396228803E-7	3.64856235224309E-8	5.869250085943634E-7
Functional Group 2	Median: 9.013480004191728E-11	Geo: 2.6255637885846795E-11	TIMELESS, GTSE1, DCLRE1A, ZWINT, NCAPD3, GAS1, TTK, PBK, TPX2, CENPF, KNTC1, CENPE, KATNB1, NCAPG2, NEK2, NUSAP1, CDC20, CDKN3, KIF15, NCAPG, AURKA, CCNB1, BUB1B, MPHOSPH9, PRC1, MAD2L1, DLG7, KIF11, RUVBL1, CDC7, HELLS, UBE2C, POLA1, CCND1, CCNB2, CDC25B, RAD54B, CYP26B1, LIG1, MSH2, STEAP3, DDX12, STARD13, MCM3, FANCI, NFYC, PA2G4, CKAP2, ARHGEF1, KIF4A, APEX1, TBCD, CENPA, SSRP1, NR0B1, NOLA2,…
Category	Term	Count	%	PValue	Genes	List Total	Pop Hits	Pop Total	Fold Enrichment	Bonferroni	Benjamini	FDR
GOTERM_BP_ALL	GO:0000278~mitotic cell cycle	36	10.62%	1.0160366586276047E-17	TIMELESS, GTSE1, DCLRE1A, ZWINT, NCAPD3, GAS1, TTK, PBK, TPX2, CENPF, KNTC1, CENPE, KATNB1, NCAPG2, NEK2, NUSAP1, CDC20, CDKN3, KIF15, NCAPG, AURKA, CCNB1, BUB1B, MPHOSPH9, PRC1, MAD2L1, DLG7, KIF11, RUVBL1, CDC7, HELLS, UBE2C, POLA1, CCND1, CCNB2, CDC25B,	283	318	15360	6.1444096273084865	5.338256604429435E-14	5.338256604429435E-14	1.9436627790791647E-14
GOTERM_BP_ALL	GO:0022403~cell cycle phase	37	10.91%	5.202051804422757E-17	TIMELESS, RAD54B, CYP26B1, GTSE1, ZWINT, NCAPD3, DCLRE1A, GAS1, TTK, PBK, TPX2, CENPF, KNTC1, CENPE, KATNB1, NCAPG2, NEK2, NUSAP1, CDC20, CDKN3, KIF15, NCAPG, AURKA, CCNB1, BUB1B, MPHOSPH9, MAD2L1, DLG7, KIF11, RUVBL1, CDC7, HELLS, UBE2C, POLA1, CCND1, CCNB2, CDC25B,	283	356	15360	5.6410052805018465	2.7331580180437166E-13	1.3665790090218583E-13	9.951446516462738E-14
GOTERM_BP_ALL	GO:0000087~M phase of mitotic cell cycle	30	8.85%	1.7605300057350422E-16	TIMELESS, GTSE1, DCLRE1A, ZWINT, NCAPD3, PBK, TTK, TPX2, CENPF, KNTC1, CENPE, NCAPG2, KATNB1, NEK2, NUSAP1, CDC20, KIF15, NCAPG, AURKA, CCNB1, BUB1B, MPHOSPH9, MAD2L1, DLG7, KIF11, RUVBL1, HELLS, UBE2C, CCNB2, CDC25B,	283	229	15360	7.110343018501088	1.1666223542761145E-12	3.8891112552619234E-13	4.218847493575595E-13
GOTERM_BP_ALL	GO:0007067~mitosis	29	8.55%	1.2960131606528228E-15	TIMELESS, GTSE1, DCLRE1A, ZWINT, NCAPD3, PBK, TTK, CENPF, TPX2, KNTC1, CENPE, NCAPG2, KATNB1, NEK2, NUSAP1, CDC20, KIF15, NCAPG, AURKA, CCNB1, BUB1B, MAD2L1, DLG7, KIF11, RUVBL1, HELLS, UBE2C, CCNB2, CDC25B,	283	227	15360	6.933889572080137	6.999734125656687E-12	1.7499335314141717E-12	2.55351295663786E-12
GOTERM_BP_ALL	GO:0000279~M phase	32	9.44%	1.6265833563689402E-15	TIMELESS, RAD54B, CYP26B1, GTSE1, DCLRE1A, ZWINT, NCAPD3, TTK, PBK, TPX2, CENPF, KNTC1, CENPE, NCAPG2, KATNB1, NEK2, NUSAP1, CDC20, KIF15, NCAPG, AURKA, CCNB1, BUB1B, MPHOSPH9, MAD2L1, DLG7, KIF11, RUVBL1, HELLS, UBE2C, CCNB2, CDC25B,	283	287	15360	6.051636891936814	8.749667657070859E-12	1.7499335314141717E-12	3.1863400806741993E-12
SP_PIR_KEYWORDS	mitosis	22	6.49%	4.602856061228606E-15	BUB1B, TIMELESS, MAD2L1, NCAPD3, ZWINT, DCLRE1A, CENPF, KIF11, KNTC1, RUVBL1, CENPE, KATNB1, NCAPG2, HELLS, NEK2, NUSAP1, CDC20, UBE2C, CCNB2, NCAPG, CDC25B, CCNB1,	302	128	17599	10.015987168874172	4.852340751426709E-12	4.852340751426709E-12	7.249756350802272E-12
SP_PIR_KEYWORDS	cell division	26	7.67%	7.623408726909688E-15	TIMELESS, DCLRE1A, ZWINT, NCAPD3, LIG1, CENPF, KNTC1, CENPE, NCAPG2, KATNB1, NEK2, CDC20, NUSAP1, NCAPG, CCNB1, BUB1B, PRC1, MAD2L1, KIF11, RUVBL1, CDC7, HELLS, UBE2C, CCND1, CCNB2, CDC25B,	302	200	17599	7.575728476821191	8.166134435327876E-12	4.083067217663938E-12	1.220135104063047E-11
SP_PIR_KEYWORDS	cell cycle	35	10.32%	2.906146074576662E-14	TIMELESS, ZWINT, NCAPD3, DCLRE1A, MSH2, STEAP3, GAS1, LIG1, DDX12, CENPF, KNTC1, CENPE, KATNB1, NCAPG2, NEK2, NUSAP1, CDC20, CDKN3, NCAPG, AURKA, CCNB1, BUB1B, PRC1, MAD2L1, STARD13, MCM3, DLG7, KIF11, RUVBL1, CDC7, HELLS, UBE2C, CCND1, CCNB2, CDC25B,	302	412	17599	4.950532051694206	3.100764089936092E-11	1.033584329235282E-11	4.632960681760778E-11
GOTERM_BP_ALL	GO:0051301~cell division	26	7.67%	3.6168880815617238E-12	TIMELESS, DCLRE1A, ZWINT, NCAPD3, LIG1, CENPF, KNTC1, CENPE, NCAPG2, KATNB1, NEK2, CDC20, NUSAP1, NCAPG, CCNB1, BUB1B, PRC1, MAD2L1, KIF11, RUVBL1, CDC7, HELLS, UBE2C, CCND1, CCNB2, CDC25B,	283	245	15360	5.759861541789861	1.9003111306759024E-8	3.167185291808039E-9	6.9190431162269306E-9
GOTERM_BP_ALL	GO:0007049~cell cycle	49	14.45%	1.5328525687737182E-11	GTSE1, DCLRE1A, ZWINT, GAS1, PBK, LIG1, CENPF, KNTC1, KATNB1, NEK2, FANCI, CDKN3, NCAPG, CCNB1, MPHOSPH9, PRC1, MCM3, HELLS, UBE2C, POLA1, CCNB2, NFYC, TIMELESS, RAD54B, CYP26B1, NCAPD3, MSH2, PA2G4, STEAP3, TTK, DDX12, TPX2, CENPE, NCAPG2, CDC20, NUSAP1, KIF15, AURKA, BUB1B, MAD2L1, STARD13, DLG7, CKAP2, KIF11, RUVBL1, CDC7, ARHGEF1, CCND1, CDC25B,	283	894	15360	2.9748381435719877	8.053602107427338E-8	1.1505146280121892E-8	2.932322162862988E-8
GOTERM_BP_ALL	GO:0022402~cell cycle process	43	12.68%	9.013480004191728E-11	TIMELESS, NFYC, RAD54B, CYP26B1, GTSE1, MSH2, ZWINT, NCAPD3, DCLRE1A, PA2G4, GAS1, TTK, PBK, TPX2, CENPF, KNTC1, CENPE, KATNB1, NCAPG2, NEK2, NUSAP1, CDC20, CDKN3, KIF15, NCAPG, AURKA, CCNB1, BUB1B, MPHOSPH9, PRC1, MAD2L1, STARD13, DLG7, KIF11, RUVBL1, CDC7, HELLS, ARHGEF1, POLA1, UBE2C, CCNB2, CCND1, CDC25B,	283	749	15360	3.115956729113494	4.7356806676113194E-7	5.919602064086149E-8	1.7242648420179307E-7
GOTERM_CC_ALL	GO:0005819~spindle	15	4.42%	1.4719465565152624E-10	BUB1B, PRC1, MAD2L1, DLG7, TTK, CENPF, TPX2, KIF11, KNTC1, KIF4A, CENPE, KATNB1, NEK2, CDC20, AURKA,	295	78	15857	10.337027379400261	1.277649922526436E-7	2.5552999716182967E-8	2.28365359955518E-7
GOTERM_CC_ALL	GO:0043232~intracellular non-membrane-bound organelle	76	22.42%	3.783071780286773E-10	APEX1, GTSE1, TBCD, ZWINT, CENPA, SSRP1, NR0B1, CENPF, KNTC1, NOLA2, PARP1, CBX5, HMGB1, KATNB1, MRPL48, FANCI, NEK2, KIF14, CCNB1, PKP1, NOL5A, HOOK1, PRC1, ITGB3BP, WASF1, GEMIN4, MCM3, RPL10A, MRPL23, ZWILCH, LMNB1, FNBP1, HELLS, MAPT, POLA1, CCNB2, MYBBP1A, MRPL35, ACTN2, TIMELESS, MLF1IP, EXOSC5, TOP2A, KIF2A, KIF20A, NCAPD3, RFC4, TTK, UTP14A, TPX2, QTRT1, POLD3, PTPN13, KIF4A, H2AFY2, CENP…	295	1956	15857	2.088544591175349	3.2837056396228803E-7	3.64856235224309E-8	5.869250085943634E-7
GOTERM_CC_ALL	GO:0043228~non-membrane-bound organelle	76	22.42%	3.783071780286773E-10	APEX1, GTSE1, TBCD, ZWINT, CENPA, SSRP1, NR0B1, CENPF, KNTC1, NOLA2, PARP1, CBX5, HMGB1, KATNB1, MRPL48, FANCI, NEK2, KIF14, CCNB1, PKP1, NOL5A, HOOK1, PRC1, ITGB3BP, WASF1, GEMIN4, MCM3, RPL10A, MRPL23, ZWILCH, LMNB1, FNBP1, HELLS, MAPT, POLA1, CCNB2, MYBBP1A, MRPL35, ACTN2, TIMELESS, MLF1IP, EXOSC5, TOP2A, KIF2A, KIF20A, NCAPD3, RFC4, TTK, UTP14A, TPX2, QTRT1, POLD3, PTPN13, KIF4A, H2AFY2, CENP…	295	1956	15857	2.088544591175349	3.2837056396228803E-7	3.64856235224309E-8	5.869250085943634E-7
GOTERM_CC_ALL	GO:0015630~microtubule cytoskeleton	30	8.85%	5.382898729660498E-10	TOP2A, GTSE1, KIF2A, TBCD, KIF20A, TTK, CENPF, TPX2, KNTC1, KIF4A, CENPE, KATNB1, NEK2, NUSAP1, CDC20, KIF14, KIF15, AURKA, CCNB1, BUB1B, HOOK1, PRC1, MAD2L1, DLG7, CKAP2, KIF11, MAPT, CCNB2, CDC25B, ACTR1B,	295	406	15857	3.9718627369124158	4.672354869672546E-7	4.6723558466688075E-8	8.351303093512286E-7
GOTERM_CC_ALL	GO:0000922~spindle pole	8	2.36%	3.41005340154929E-7	TPX2, CENPF, KNTC1, KIF11, MAD2L1, KATNB1, NEK2, DLG7,	295	26	15857	16.539243807040418	2.959488842371183E-4	2.114211119885745E-5	5.29051752107268E-4
GOTERM_BP_ALL	GO:0007088~regulation of mitosis	11	3.24%	5.573137798937578E-7	BUB1B, CENPF, KNTC1, MAD2L1, GTSE1, NEK2, ZWINT, NUSAP1, UBE2C, DLG7, TTK,	283	70	15360	8.529025744573447	0.0029238446316717237	1.626605146523019E-4	0.0010661274557399736
GOTERM_CC_ALL	GO:0044430~cytoskeletal part	33	9.73%	4.333886249802862E-6	ACTN2, TOP2A, GTSE1, KIF2A, KIF20A, TBCD, TTK, TPX2, CENPF, KNTC1, KIF4A, CENPE, KATNB1, NEK2, NUSAP1, CDC20, KIF14, KIF15, AURKA, CCNB1, PKP1, BUB1B, HOOK1, PRC1, MAD2L1, DLG7, CKAP2, MYOM2, KIF11, LMNB1, MAPT, CDC25B, ACTR1B,	295	720	15857	2.4636581920903953	0.0037547546303751123	1.7911830956418573E-4	0.0067236004958948214
GOTERM_BP_ALL	GO:0000074~regulation of progression through cell cycle	26	7.67%	1.406027672160377E-5	TIMELESS, NFYC, GTSE1, ZWINT, MSH2, PA2G4, GAS1, TTK, CENPF, KNTC1, NEK2, CDKN3, CDC20, NUSAP1, CCNB1, BUB1B, MPHOSPH9, MAD2L1, STARD13, DLG7, CDC7, ARHGEF1, UBE2C, CCND1, CCNB2, CDC25B,	283	526	15360	2.6828252428488892	0.07121055541469334	0.002837244823559959	0.026893669061567316
GOTERM_BP_ALL	GO:0051726~regulation of cell cycle	26	7.67%	1.5473098328283533E-5	TIMELESS, NFYC, GTSE1, ZWINT, MSH2, PA2G4, GAS1, TTK, CENPF, KNTC1, NEK2, CDKN3, CDC20, NUSAP1, CCNB1, BUB1B, MPHOSPH9, MAD2L1, STARD13, DLG7, CDC7, ARHGEF1, UBE2C, CCND1, CCNB2, CDC25B,	283	529	15360	2.6676107329650587	0.07807950261033259	0.0030064451788334168	0.029595651981173532
GOTERM_CC_ALL	GO:0005856~cytoskeleton	39	11.50%	3.132793750549294E-4	ACTN2, TOP2A, KIF2A, GTSE1, KIF20A, TBCD, TTK, TPX2, CENPF, KNTC1, KIF4A, PTPN13, CENPE, KATNB1, NEK2, NUSAP1, CDC20, KIF14, KIF15, AURKA, CCNB1, PKP1, BUB1B, HOOK1, PRC1, MAD2L1, WASF1, DAPK1, DLG7, CKAP2, LMNB1, MYOM2, KIF11, FNBP1, MAPT, CCNB2, IVNS1ABP, CDC25B, ACTR1B,	295	1141	15857	1.8372911065226756	0.23812219795627554	0.00820761995007846	0.48493411431895783
Functional Group 3	Median: 7.347547572825163E-10	Geo: 4.9912690737611514E-9	PFAS, MRPS31, RECQL4, ALDH7A1, AHCY, GGH, NUP205, FOXM1, NR0B1, TAF9B, SLC25A11, PAFAH1B3, HMGB1, FANCI, KIAA0101, WASF1, WDR12, MRPL23, VRK1, DTL, STEAP1, PTGER3, SFRS9, THOP1, MSH6, HRSP12, NFYC, TIMELESS, FADS1, PMVK, CLEC11A, NCAPD3, PA2G4, STEAP3, UTP14A, DDX12, POLD3, COX8A, KMO, CENPE, NCAPG2, KIF15, STX10, MLLT3, PRKDC, ATP5D, TMEM106C, SF3B3, DLG7, MRPL22, KIF11, AKAP7, MRP63, CCND1, PSR…
Category	Term	Count	%	PValue	Genes	List Total	Pop Hits	Pop Total	Fold Enrichment	Bonferroni	Benjamini	FDR
GOTERM_CC_ALL	GO:0044424~intracellular part	246	72.57%	2.3190576622936453E-15	PFAS, MRPS31, RECQL4, ALDH7A1, AHCY, GGH, NUP205, FOXM1, NR0B1, TAF9B, SLC25A11, PAFAH1B3, HMGB1, FANCI, KIAA0101, WASF1, WDR12, MRPL23, VRK1, DTL, STEAP1, PTGER3, SFRS9, THOP1, MSH6, HRSP12, NFYC, TIMELESS, FADS1, PMVK, CLEC11A, NCAPD3, PA2G4, STEAP3, UTP14A, DDX12, POLD3, COX8A, KMO, CENPE, NCAPG2, KIF15, STX10, MLLT3, PRKDC, ATP5D, TMEM106C, SF3B3, DLG7, MRPL22, KIF11, AKAP7, MRP63, CCND1, PSR…	295	9906	15857	1.3348602285209785	2.0237145292867353E-12	2.0237145292867353E-12	3.6193270602780103E-12
GOTERM_CC_ALL	GO:0005622~intracellular	251	74.04%	3.2234854404621856E-13	PFAS, MRPS31, RECQL4, ALDH7A1, AHCY, GGH, NUP205, FOXM1, NR0B1, TAF9B, SLC25A11, PAFAH1B3, HMGB1, FANCI, KIAA0101, WASF1, WDR12, MRPL23, VRK1, DTL, STEAP1, PTGER3, SFRS9, THOP1, MSH6, HRSP12, NFYC, TIMELESS, FADS1, PMVK, CLEC11A, NCAPD3, PA2G4, STEAP3, UTP14A, DDX12, POLD3, COX8A, KMO, CENPE, NCAPG2, KIF15, STX10, MLLT3, PRKDC, ATP5D, TMEM106C, SF3B3, DLG7, MRPL22, KIF11, AKAP7, MRP63, CCND1, PSR…	295	10544	15857	1.2795796790206013	2.797544418342568E-10	6.99386104585642E-11	5.000333480609243E-10
GOTERM_CC_ALL	GO:0043229~intracellular organelle	207	61.06%	2.7066617788360763E-10	MRPS31, RECQL4, ALDH7A1, AHCY, GGH, NUP205, FOXM1, NR0B1, TAF9B, SLC25A11, HMGB1, FANCI, KIAA0101, WASF1, WDR12, MRPL23, VRK1, DTL, STEAP1, PTGER3, SFRS9, MSH6, HRSP12, TIMELESS, NFYC, FADS1, PMVK, NCAPD3, PA2G4, STEAP3, UTP14A, DDX12, POLD3, COX8A, KMO, CENPE, NCAPG2, KIF15, STX10, MLLT3, PRKDC, ATP5D, TMEM106C, SF3B3, DLG7, MRPL22, KIF11, MRP63, CCND1, ZWINT, PXMP2, DDB2, ATP1A1, CENPF, NOLA2, …	295	8288	15857	1.3425164419867812	2.3493819600872712E-7	3.915636981322024E-8	4.199252612302473E-7
GOTERM_CC_ALL	GO:0043226~organelle	207	61.06%	2.8588229792864866E-10	MRPS31, RECQL4, ALDH7A1, AHCY, GGH, NUP205, FOXM1, NR0B1, TAF9B, SLC25A11, HMGB1, FANCI, KIAA0101, WASF1, WDR12, MRPL23, VRK1, DTL, STEAP1, PTGER3, SFRS9, MSH6, HRSP12, TIMELESS, NFYC, FADS1, PMVK, NCAPD3, PA2G4, STEAP3, UTP14A, DDX12, POLD3, COX8A, KMO, CENPE, NCAPG2, KIF15, STX10, MLLT3, PRKDC, ATP5D, TMEM106C, SF3B3, DLG7, MRPL22, KIF11, MRP63, CCND1, ZWINT, PXMP2, DDB2, ATP1A1, CENPF, NOLA2, …	295	8292	15857	1.341868821898992	2.481458211134324E-7	3.544940674338193E-8	4.4353239969652236E-7
GOTERM_CC_ALL	GO:0043231~intracellular membrane-bound organelle	186	54.87%	7.347547572825163E-10	MRPS31, PIGF, APEX1, RECQL4, ALDH7A1, GGH, AHCY, DCLRE1A, CENPA, NUP205, SSRP1, FOXM1, NR0B1, KNTC1, TAF9B, NDUFB1, SLC25A11, PARP1, HMGB1, PCSK2, FANCI, NEK2, CPSF3L, NCAPG, KIAA0101, PKP1, CCNB1, PRC1, ITGB3BP, COQ2, OLFM1, WDR12, WASF1, GEMIN4, TRAP1, MRPL23, THYN1, AGBL5, C19orf2, IRF3, VRK1, STEAP1, DTL, PDCD2, POLA1, CCDC90A, PTGER3, CCNB2, COX15, SFRS9, MYBBP1A, MRPL35, MSH6, HRSP12, NFYC,…	295	7191	15857	1.3903452762280537	6.377669741208791E-7	5.797883262381731E-8	1.1399360455577323E-6
GOTERM_CC_ALL	GO:0043227~membrane-bound organelle	186	54.87%	7.654104477033809E-10	MRPS31, PIGF, APEX1, RECQL4, ALDH7A1, GGH, AHCY, DCLRE1A, CENPA, NUP205, SSRP1, FOXM1, NR0B1, KNTC1, TAF9B, NDUFB1, SLC25A11, PARP1, HMGB1, PCSK2, FANCI, NEK2, CPSF3L, NCAPG, KIAA0101, PKP1, CCNB1, PRC1, ITGB3BP, COQ2, OLFM1, WDR12, WASF1, GEMIN4, TRAP1, MRPL23, THYN1, AGBL5, C19orf2, IRF3, VRK1, STEAP1, DTL, PDCD2, POLA1, CCDC90A, PTGER3, CCNB2, COX15, SFRS9, MYBBP1A, MRPL35, MSH6, HRSP12, NFYC,…	295	7194	15857	1.3897654825348809	6.643760082081229E-7	5.5364684170555734E-8	1.187496689869505E-6
GOTERM_CC_ALL	GO:0005634~nucleus	124	36.58%	3.1566001663673145E-6	APEX1, RECQL4, DCLRE1A, CENPA, NUP205, SSRP1, FOXM1, NR0B1, KNTC1, TAF9B, PARP1, HMGB1, FANCI, NEK2, CPSF3L, NCAPG, KIAA0101, CCNB1, PKP1, PRC1, ITGB3BP, WDR12, GEMIN4, THYN1, C19orf2, AGBL5, VRK1, IRF3, DTL, PDCD2, PTGER3, POLA1, SFRS9, CCNB2, MYBBP1A, MSH6, HRSP12, NFYC, TIMELESS, MLF1IP, NCAPD3, MSH2, PA2G4, UTP14A, U1SNRNPBP, SAFB, DDX12, POLD3, KIF4A, H2AFY2, CENPE, NCAPG2, RANBP5, PRKDC, ML…	295	4664	15857	1.4290984678896415	0.0027361830775585183	1.369872798278049E-4	0.004897198161868399
GOTERM_CC_ALL	GO:0044464~cell part	289	85.25%	0.004299534985808796	CELSR2, KIT, PFAS, MRPS31, RECQL4, ALDH7A1, AHCY, GGH, NUP205, FOXM1, NR0B1, TAF9B, SLC25A11, PAFAH1B3, HMGB1, FANCI, KIAA0101, WASF1, WDR12, GRP, MRPL23, VRK1, DTL, STEAP1, ZDHHC4, PTGER3, THOP1, SFRS9, MSH6, HRSP12, CCK, NFYC, TIMELESS, FADS1, PMVK, ADRA1D, CLEC11A, NCAPD3, PA2G4, STEAP3, UTP14A, ITGB2, DDX12, NLGN4X, POLD3, COX8A, IL1RAP, KMO, CENPE, ABHD6, NCAPG2, KIF15, STX10, PRKDC, MLLT3, …	295	15019	15857	1.0343221749625615	0.9762469031455819	0.07975197466207984	6.466356386661887
GOTERM_CC_ALL	GO:0005623~cell	289	85.25%	0.004354742458552743	CELSR2, KIT, PFAS, MRPS31, RECQL4, ALDH7A1, AHCY, GGH, NUP205, FOXM1, NR0B1, TAF9B, SLC25A11, PAFAH1B3, HMGB1, FANCI, KIAA0101, WASF1, WDR12, GRP, MRPL23, VRK1, DTL, STEAP1, ZDHHC4, PTGER3, THOP1, SFRS9, MSH6, HRSP12, CCK, NFYC, TIMELESS, FADS1, PMVK, ADRA1D, CLEC11A, NCAPD3, PA2G4, STEAP3, UTP14A, ITGB2, DDX12, NLGN4X, POLD3, COX8A, IL1RAP, KMO, CENPE, ABHD6, NCAPG2, KIF15, STX10, PRKDC, MLLT3, …	295	15020	15857	1.0342533119682231	0.9773630263550489	0.07743678231120621	6.5467830989964
Functional Group 4	Median: 3.5549604753061E-7	Geo: 7.28113332059953E-7	TIMELESS, APEX1, RAD54B, RECQL4, TOP2A, GTSE1, DCLRE1A, MSH2, RFC4, DDB2, SSRP1, LIG1, RBM14, POLD3, PARP1, HMGB1, NUDT1, FANCI, RAD51AP1, PRKDC, SUPT16H, UNG, RAD51C, DTL, TYMS, POLA1, MSH6, ADRA1D, C14orf169, RRM2, CENPA, SAFB, H2AFY2, GINS1, CBX5, RNASEH2A, RCOR1, MCM3, RUVBL1, EZH2, CDC7, HELLS, PRIM1, NDUFS2, FADS1, LTA4H, ITGB2, GPX7, IL1RAP, TRAP1, HOXB13, CCND1, GP1BB, KIT, CENPF, OPN3, C…
Category	Term	Count	%	PValue	Genes	List Total	Pop Hits	Pop Total	Fold Enrichment	Bonferroni	Benjamini	FDR
GOTERM_BP_ALL	GO:0006974~response to DNA damage stimulus	27	7.96%	2.916577471207741E-10	TIMELESS, APEX1, RAD54B, RECQL4, TOP2A, GTSE1, DCLRE1A, MSH2, RFC4, DDB2, SSRP1, LIG1, RBM14, POLD3, PARP1, HMGB1, NUDT1, FANCI, RAD51AP1, PRKDC, SUPT16H, UNG, RAD51C, DTL, TYMS, POLA1, MSH6,	283	324	15360	4.522968197879858	1.532368371415238E-6	1.7026326837310535E-7	5.579367634567234E-7
GOTERM_BP_ALL	GO:0006281~DNA repair	24	7.08%	8.19219392449332E-10	APEX1, RECQL4, RAD54B, TOP2A, MSH2, DCLRE1A, RFC4, SSRP1, DDB2, SUPT16H, LIG1, UNG, RBM14, POLD3, PARP1, HMGB1, RAD51C, TYMS, NUDT1, FANCI, POLA1, MSH6, PRKDC, RAD51AP1,	283	267	15360	4.878707269623218	4.304169251123646E-6	4.304177587677316E-7	1.5671542508144398E-6
GOTERM_BP_ALL	GO:0009719~response to endogenous stimulus	27	7.96%	2.8486925011749066E-8	TIMELESS, APEX1, RAD54B, RECQL4, TOP2A, GTSE1, DCLRE1A, MSH2, RFC4, DDB2, SSRP1, LIG1, RBM14, POLD3, PARP1, HMGB1, NUDT1, FANCI, RAD51AP1, PRKDC, SUPT16H, UNG, RAD51C, DTL, TYMS, POLA1, MSH6,	283	403	15360	3.6363317521416234	1.4965910625619472E-4	1.2472447743161474E-5	5.4495043189106696E-5
GOTERM_BP_ALL	GO:0006259~DNA metabolic process	41	12.09%	5.379005653944583E-8	APEX1, RECQL4, RAD54B, TOP2A, ADRA1D, C14orf169, RRM2, MSH2, DCLRE1A, RFC4, CENPA, DDB2, SSRP1, LIG1, SAFB, RBM14, POLD3, PARP1, H2AFY2, GINS1, CBX5, HMGB1, RNASEH2A, NUDT1, FANCI, RAD51AP1, PRKDC, RCOR1, MCM3, SUPT16H, UNG, RUVBL1, EZH2, RAD51C, CDC7, DTL, HELLS, TYMS, POLA1, PRIM1, MSH6,	283	860	15360	2.5875585504149887	2.825730332751686E-4	2.1739222511807377E-5	1.0289951536401887E-4
SP_PIR_KEYWORDS	DNA damage	15	4.42%	3.5549604753061E-7	TIMELESS, APEX1, RAD54B, DCLRE1A, MSH2, DDB2, SSRP1, SUPT16H, UNG, LIG1, PARP1, RAD51C, MSH6, PRKDC, RAD51AP1,	302	152	17599	5.7508060299756005	3.788870581447057E-4	6.315781445820345E-5	5.662466440070624E-4
GOTERM_BP_ALL	GO:0006260~DNA replication	19	5.60%	8.680845455291403E-7	TOP2A, MSH2, RRM2, RFC4, MCM3, SSRP1, SUPT16H, LIG1, RBM14, POLD3, GINS1, HMGB1, CDC7, RNASEH2A, DTL, TYMS, POLA1, PRIM1, MSH6,	283	250	15360	4.124946996466431	0.004550532989447187	2.280199086135415E-4	0.0016606195542223645
SP_PIR_KEYWORDS	DNA repair	14	4.13%	1.4847113510132363E-6	APEX1, RAD54B, DCLRE1A, MSH2, DDB2, SSRP1, SUPT16H, UNG, LIG1, PARP1, RAD51C, MSH6, PRKDC, RAD51AP1,	302	147	17599	5.549984232103438	0.0015814516604268913	2.2607493764725817E-4	0.002364880677829806
GOTERM_BP_ALL	GO:0006950~response to stress	37	10.91%	3.772470082150641E-4	TIMELESS, NDUFS2, APEX1, FADS1, RECQL4, RAD54B, TOP2A, GTSE1, MSH2, DCLRE1A, RFC4, SSRP1, DDB2, LTA4H, LIG1, ITGB2, GPX7, RBM14, POLD3, PARP1, IL1RAP, HMGB1, NUDT1, FANCI, PRKDC, RAD51AP1, SUPT16H, TRAP1, UNG, HOXB13, RAD51C, DTL, TYMS, POLA1, CCND1, MSH6, GP1BB,	283	1081	15360	1.8577223680468617	0.862265827470915	0.060070991363810444	0.7192052369637714
GOTERM_BP_ALL	GO:0050896~response to stimulus	49	14.45%	0.9088765550317974	KIT, APEX1, RECQL4, GTSE1, DCLRE1A, DDB2, SSRP1, LTA4H, LIG1, CENPF, RBM14, PARP1, HMGB1, NUDT1, FANCI, RAD51AP1, TRAP1, HOXB13, UNG, OPN3, C19orf2, IRF3, DTL, NPY1R, POLA1, MSH6, CCK, TIMELESS, NDUFS2, TOP2A, RAD54B, FADS1, MSH2, RFC4, ITGB2, GPX7, POLD3, IL1RAP, FCGRT, MKKS, PRKDC, CTPS, SUPT16H, RAD51C, TYMS, TRPM4, CCND1, IVNS1ABP, GP1BB,	283	3066	15360	0.8674185584975072	1.0	0.9999999999999998	100.0
Functional Group 5	Median: 3.1566001663673145E-6	Geo: 4.244791111873355E-6	MRPS31, PIGF, APEX1, RECQL4, ALDH7A1, GGH, AHCY, DCLRE1A, CENPA, NUP205, SSRP1, FOXM1, NR0B1, KNTC1, TAF9B, NDUFB1, SLC25A11, PARP1, HMGB1, PCSK2, FANCI, NEK2, CPSF3L, NCAPG, KIAA0101, PKP1, CCNB1, PRC1, ITGB3BP, COQ2, OLFM1, WDR12, WASF1, GEMIN4, TRAP1, MRPL23, THYN1, AGBL5, C19orf2, IRF3, VRK1, STEAP1, DTL, PDCD2, POLA1, CCDC90A, PTGER3, CCNB2, COX15, SFRS9, MYBBP1A, MRPL35, MSH6, HRSP12, NFYC,…
Category	Term	Count	%	PValue	Genes	List Total	Pop Hits	Pop Total	Fold Enrichment	Bonferroni	Benjamini	FDR
GOTERM_CC_ALL	GO:0043231~intracellular membrane-bound organelle	186	54.87%	7.347547572825163E-10	MRPS31, PIGF, APEX1, RECQL4, ALDH7A1, GGH, AHCY, DCLRE1A, CENPA, NUP205, SSRP1, FOXM1, NR0B1, KNTC1, TAF9B, NDUFB1, SLC25A11, PARP1, HMGB1, PCSK2, FANCI, NEK2, CPSF3L, NCAPG, KIAA0101, PKP1, CCNB1, PRC1, ITGB3BP, COQ2, OLFM1, WDR12, WASF1, GEMIN4, TRAP1, MRPL23, THYN1, AGBL5, C19orf2, IRF3, VRK1, STEAP1, DTL, PDCD2, POLA1, CCDC90A, PTGER3, CCNB2, COX15, SFRS9, MYBBP1A, MRPL35, MSH6, HRSP12, NFYC,…	295	7191	15857	1.3903452762280537	6.377669741208791E-7	5.797883262381731E-8	1.1399360455577323E-6
GOTERM_CC_ALL	GO:0043227~membrane-bound organelle	186	54.87%	7.654104477033809E-10	MRPS31, PIGF, APEX1, RECQL4, ALDH7A1, GGH, AHCY, DCLRE1A, CENPA, NUP205, SSRP1, FOXM1, NR0B1, KNTC1, TAF9B, NDUFB1, SLC25A11, PARP1, HMGB1, PCSK2, FANCI, NEK2, CPSF3L, NCAPG, KIAA0101, PKP1, CCNB1, PRC1, ITGB3BP, COQ2, OLFM1, WDR12, WASF1, GEMIN4, TRAP1, MRPL23, THYN1, AGBL5, C19orf2, IRF3, VRK1, STEAP1, DTL, PDCD2, POLA1, CCDC90A, PTGER3, CCNB2, COX15, SFRS9, MYBBP1A, MRPL35, MSH6, HRSP12, NFYC,…	295	7194	15857	1.3897654825348809	6.643760082081229E-7	5.5364684170555734E-8	1.187496689869505E-6
SP_PIR_KEYWORDS	nucleus	104	30.68%	7.203973015723846E-8	APEX1, RECQL4, DCLRE1A, CENPA, SSRP1, NUP205, FOXM1, KNTC1, TAF9B, PARP1, HMGB1, NEK2, CPSF3L, NCAPG, CCNB1, PKP1, PRC1, ITGB3BP, WDR12, GEMIN4, THYN1, AGBL5, VRK1, IRF3, PDCD2, POLA1, SFRS9, MYBBP1A, MSH6, TIMELESS, NFYC, MLF1IP, NCAPD3, MSH2, PA2G4, UTP14A, SAFB, DDX12, POLD3, KIF4A, H2AFY2, NCAPG2, RANBP5, MLLT3, PRKDC, RPP25, MAD2L1, RMI1, HOXD13, SF3B3, TLE2, DLG7, POLR3K, IVNS1ABP, ZWINT, D…	302	3710	17599	1.633580264543653	7.679140652827599E-5	1.5358753081007315E-5	1.1474766610231057E-4
GOTERM_CC_ALL	GO:0005634~nucleus	124	36.58%	3.1566001663673145E-6	APEX1, RECQL4, DCLRE1A, CENPA, NUP205, SSRP1, FOXM1, NR0B1, KNTC1, TAF9B, PARP1, HMGB1, FANCI, NEK2, CPSF3L, NCAPG, KIAA0101, CCNB1, PKP1, PRC1, ITGB3BP, WDR12, GEMIN4, THYN1, C19orf2, AGBL5, VRK1, IRF3, DTL, PDCD2, PTGER3, POLA1, SFRS9, CCNB2, MYBBP1A, MSH6, HRSP12, NFYC, TIMELESS, MLF1IP, NCAPD3, MSH2, PA2G4, UTP14A, U1SNRNPBP, SAFB, DDX12, POLD3, KIF4A, H2AFY2, CENPE, NCAPG2, RANBP5, PRKDC, ML…	295	4664	15857	1.4290984678896415	0.0027361830775585183	1.369872798278049E-4	0.004897198161868399
GOTERM_BP_ALL	GO:0006139~nucleobase, nucleoside, nucleotide and nucleic acid metabolic process	108	31.86%	1.164026735014643E-5	PFAS, CAD, APEX1, RECQL4, DCLRE1A, CENPA, SSRP1, FOXM1, NR0B1, KNTC1, TAF9B, PARP1, HMGB1, FANCI, CPSF3L, RNF141, ITGB3BP, GEMIN4, C19orf2, IRF3, DTL, PTGER3, POLA1, SFRS9, MYBBP1A, MSH6, TIMELESS, NFYC, MLF1IP, FADS1, ADRA1D, MSH2, PA2G4, UTP14A, U1SNRNPBP, SAFB, DDX12, POLD3, H2AFY2, LARS, MLLT3, PRKDC, RPP25, ATP5D, HOXD13, SF3B3, TLE2, MTHFD1, AKAP7, NME4, POLR3K, PRIM1, IVNS1ABP, RRM2, C14or…	283	4051	15360	1.4469925412126134	0.05932570014073202	0.002443342990709141	0.022265306110202943
GOTERM_BP_ALL	GO:0016070~RNA metabolic process	68	20.06%	0.04966592432188738	APEX1, C14orf169, SSRP1, FOXM1, NR0B1, RBM14, KNTC1, TAF9B, NOLA2, PARP1, HMGB1, CPSF3L, RNF141, TH1L, NOL5A, NCKAP1L, ITGB3BP, GEMIN4, TGS1, MCM3, HOXB13, SAP30, BCL11B, C19orf2, LSM4, IRF3, GEMIN6, HELLS, PTGER3, SFRS9, MDFI, MYBBP1A, DEAF1, NFYC, TIMELESS, MLF1IP, NKX2-2, EXOSC5, RAD54B, PA2G4, UTP14A, U1SNRNPBP, SAFB, QTRT1, CARHSP1, NEUROD6, RNASEH2A, FARSA, SOX12, LARS, MLLT3, RCOR1, RPP25,…	283	3020	15360	1.222100016380783	1.0	0.958674762778283	62.26216370067969
GOTERM_MF_ALL	GO:0003676~nucleic acid binding	69	20.35%	0.3358492170737073	APEX1, RECQL4, CENPA, DDB2, SSRP1, FOXM1, LIG1, NR0B1, RBM14, KNTC1, TAF9B, NOLA2, PARP1, PRR3, HMGB1, RNF141, RAD51AP1, NOL5A, NCKAP1L, MCM3, HOXB13, MRPL23, BCL11B, LSM4, IRF3, FNBP1, HELLS, PDCD2, POLA1, SFRS9, MYBBP1A, DEAF1, MSH6, NFYC, NKX2-2, EXOSC5, RAD54B, TOP2A, MSH2, PA2G4, RFC4, U1SNRNPBP, SAFB, DDX12, POLD3, KIF4A, CARHSP1, H2AFY2, NEUROD6, RNASEH2A, NUSAP1, SOX12, KIF15, PRKDC, RCOR…	298	3690	16968	1.0647241774431169	1.0	0.9999979275518429	99.93477687298095
Functional Group 6	Median: 2.5129224258238535E-6	Geo: 6.5899828124924196E-6	MRPS31, APEX1, ZWINT, CENPA, DDB2, NUP205, ATP1A1, NR0B1, RBM14, CENPF, TAF9B, NDUFB1, NOLA2, CBX5, KATNB1, MRPL48, CACNB2, KIF14, CPSF3L, GEMIN4, MCM3, RPL10A, TIMM13, MRPL23, PAICS, SAP30, ZWILCH, C19orf2, LSM4, GEMIN6, FNBP1, MAPT, POLA1, MYBBP1A, MRPL35, MSH6, NFYC, NDUFS2, EXOSC5, TOP2A, KIF2A, KIF20A, MSH2, NCAPD3, PA2G4, RFC4, UTP14A, U1SNRNPBP, ITGB2, DDX12, QTRT1, POLD3, KIF4A, H2AFY2, C…
Category	Term	Count	%	PValue	Genes	List Total	Pop Hits	Pop Total	Fold Enrichment	Bonferroni	Benjamini	FDR
GOTERM_CC_ALL	GO:0032991~macromolecular complex	83	24.48%	4.5280661518903466E-7	MRPS31, APEX1, ZWINT, CENPA, DDB2, NUP205, ATP1A1, NR0B1, RBM14, CENPF, TAF9B, NDUFB1, NOLA2, CBX5, KATNB1, MRPL48, CACNB2, KIF14, CPSF3L, GEMIN4, MCM3, RPL10A, TIMM13, MRPL23, PAICS, SAP30, ZWILCH, C19orf2, LSM4, GEMIN6, FNBP1, MAPT, POLA1, MYBBP1A, MRPL35, MSH6, NFYC, NDUFS2, EXOSC5, TOP2A, KIF2A, KIF20A, MSH2, NCAPD3, PA2G4, RFC4, UTP14A, U1SNRNPBP, ITGB2, DDX12, QTRT1, POLD3, KIF4A, H2AFY2, C…	295	2609	15857	1.7100272199881765	3.929590023599161E-4	2.6202072118453046E-5	7.025049479802981E-4
GOTERM_CC_ALL	GO:0044428~nuclear part	43	12.68%	2.5129224258238535E-6	TIMELESS, NFYC, EXOSC5, TOP2A, NCAPD3, MSH2, NUP205, UTP14A, U1SNRNPBP, RBM14, CENPF, POLD3, TAF9B, KIF4A, NOLA2, PARP1, H2AFY2, CBX5, RANBP5, NEK2, CPSF3L, BUB1B, NOL5A, CNOT7, MEIS1, SF3B3, GEMIN4, MCM3, SAP30, NUP37, LMNB1, C19orf2, RUVBL1, LSM4, EZH2, GEMIN6, POLR3K, PTGER3, POLA1, PRIM1, IVNS1ABP, MYBBP1A, MSH6,	295	1061	15857	2.1784724995606957	0.0021788422758366455	1.2117151404034132E-4	0.0038986048034539422
GOTERM_CC_ALL	GO:0043234~protein complex	62	18.29%	2.5151332617713367E-4	ZWINT, CENPA, DDB2, NUP205, ATP1A1, CENPF, RBM14, TAF9B, NDUFB1, CBX5, KATNB1, CACNB2, KIF14, CPSF3L, MCM3, TIMM13, PAICS, SAP30, ZWILCH, C19orf2, MAPT, POLA1, MYBBP1A, MSH6, NFYC, NDUFS2, EXOSC5, TOP2A, KIF2A, KIF20A, NCAPD3, MSH2, RFC4, ITGB2, DDX12, POLD3, KIF4A, H2AFY2, CENPE, RANBP5, FCGRT, KIF15, BUB1B, CNOT7, ATP5D, MAD2L1, MEIS1, PHKA2, MRPS16, NUP37, MYOM2, KIF11, RUVBL1, NDUFA7, EZH2, M…	295	2115	15857	1.5757246463917938	0.19614873935206878	0.007251613448698735	0.38949914702504085
Functional Group 7	Median: 2.139645065898607E-5	Geo: 7.69273809474865E-6	BUB1B, ZWILCH, CENPF, MLF1IP, MAD2L1, ITGB3BP, CBX5, CENPE, HELLS, ZWINT, CENPA,
Category	Term	Count	%	PValue	Genes	List Total	Pop Hits	Pop Total	Fold Enrichment	Bonferroni	Benjamini	FDR
GOTERM_CC_ALL	GO:0000775~chromosome, pericentric region	11	3.24%	9.12878255412316E-7	BUB1B, ZWILCH, CENPF, MLF1IP, MAD2L1, ITGB3BP, CBX5, CENPE, HELLS, ZWINT, CENPA,	295	73	15857	8.099698165776642	7.920648382971907E-4	4.6609424769861185E-5	0.0014162764602088096
SP_PIR_KEYWORDS	centromere	7	2.06%	2.139645065898607E-5	CENPF, MLF1IP, ITGB3BP, CBX5, CENPE, ZWINT, CENPA,	302	34	17599	11.997760031164784	0.022550704830829993	0.002278286797771978	0.034075669307220835
GOTERM_CC_ALL	GO:0000776~kinetochore	7	2.06%	2.330710010197942E-5	BUB1B, ZWILCH, CENPF, MAD2L1, CBX5, CENPE, ZWINT,	295	32	15857	11.758368644067797	0.020027529119247878	9.191590710929676E-4	0.036153707127539736
Functional Group 8	Median: 3.0644974075004504E-6	Geo: 7.740172400634862E-6	TIMELESS, MLF1IP, TOP2A, ZWINT, NCAPD3, CENPA, RFC4, SSRP1, CENPF, POLD3, H2AFY2, CBX5, CENPE, HMGB1, FANCI, NEK2, BUB1B, ITGB3BP, MAD2L1, MCM3, SUPT16H, ZWILCH, HELLS, POLA1, PRIM1,
Category	Term	Count	%	PValue	Genes	List Total	Pop Hits	Pop Total	Fold Enrichment	Bonferroni	Benjamini	FDR
GOTERM_CC_ALL	GO:0005694~chromosome	25	7.37%	2.2992107168708783E-7	TIMELESS, MLF1IP, TOP2A, ZWINT, NCAPD3, CENPA, RFC4, SSRP1, CENPF, POLD3, H2AFY2, CBX5, CENPE, HMGB1, FANCI, NEK2, BUB1B, ITGB3BP, MAD2L1, MCM3, SUPT16H, ZWILCH, HELLS, POLA1, PRIM1,	295	385	15857	3.49042482940788	1.9955160014095696E-4	1.5351537026364603E-5	3.5671067157849734E-4
GOTERM_CC_ALL	GO:0044427~chromosomal part	21	6.19%	3.0644974075004504E-6	BUB1B, TIMELESS, MLF1IP, MAD2L1, ITGB3BP, NCAPD3, ZWINT, RFC4, CENPA, MCM3, SSRP1, ZWILCH, CENPF, POLD3, H2AFY2, HMGB1, CENPE, CBX5, HELLS, POLA1, PRIM1,	295	326	15857	3.462587085369658	0.002656453192581565	1.3998955978256067E-4	0.0047543116996839885
GOTERM_CC_ALL	GO:0000228~nuclear chromosome	9	2.65%	6.581333047281598E-4	TIMELESS, POLD3, H2AFY2, CBX5, NEK2, NCAPD3, MCM3, POLA1, PRIM1,	295	103	15857	4.696824090834293	0.4352927216701752	0.016194514929004145	1.0161991384189384
Functional Group 9	Median: 2.6014219390624945E-4	Geo: 1.0889266507758425E-5	CENPF, MAD2L1, TOP2A, RECQL4, CENPE, NCAPG2, NEK2, ZWINT, NCAPD3, NUSAP1, DLG7, NCAPG,
Category	Term	Count	%	PValue	Genes	List Total	Pop Hits	Pop Total	Fold Enrichment	Bonferroni	Benjamini	FDR
GOTERM_BP_ALL	GO:0007059~chromosome segregation	12	3.54%	1.736706645860315E-8	CENPF, MAD2L1, TOP2A, RECQL4, CENPE, NCAPG2, NEK2, ZWINT, NCAPD3, NUSAP1, DLG7, NCAPG,	283	63	15360	10.338213023725391	9.124240508762149E-5	8.295108134381834E-6	3.3222930528875594E-5
GOTERM_BP_ALL	GO:0000070~mitotic sister chromatid segregation	9	2.65%	6.3925419486799E-8	MAD2L1, CENPE, NCAPG2, NEK2, ZWINT, NCAPD3, NUSAP1, DLG7, NCAPG,	283	31	15360	15.757437592613698	3.358077688038197E-4	2.399000972497234E-5	1.2228829097127303E-4
GOTERM_BP_ALL	GO:0000819~sister chromatid segregation	9	2.65%	8.388632664087604E-8	MAD2L1, CENPE, NCAPG2, NEK2, ZWINT, NCAPD3, NUSAP1, DLG7, NCAPG,	283	32	15360	15.265017667844521	4.406416677040781E-4	2.9382153587498294E-5	1.6047315364309256E-4
GOTERM_BP_ALL	GO:0030261~chromosome condensation	5	1.47%	5.20200501485858E-4	TOP2A, NCAPG2, NCAPD3, NUSAP1, NCAPG,	283	21	15360	12.92276627965674	0.9350309690879686	0.07725946382967364	0.9904569700468713
GOTERM_BP_ALL	GO:0007076~mitotic chromosome condensation	4	1.18%	0.002871886207782011	NCAPG2, NCAPD3, NUSAP1, NCAPG,	283	16	15360	13.568904593639576	0.9999997261262207	0.2799907873109416	5.353168948357734
SP_PIR_KEYWORDS	dna condensation	3	0.88%	0.011982916626104796	NCAPG2, NCAPD3, NCAPG,	302	10	17599	17.48245033112583	0.9999973763384923	0.3787121198831864	17.471081701553214
Functional Group 10	Median: 7.002803518945786E-5	Geo: 7.718007741386405E-5	KIT, PFAS, PIGF, CAD, APEX1, RECQL4, ALDH7A1, GGH, AHCY, DCLRE1A, CENPA, NUP205, SSRP1, FOXM1, PBK, NR0B1, KNTC1, TAF9B, NDUFB1, PARP1, HMGB1, PCSK2, NEK2, FANCI, CDKN3, KIF14, CPSF3L, FBXO46, USP13, RNF141, PDSS1, ITGB3BP, COQ2, WASF1, GEMIN4, TRAP1, PPP1R1A, MRPL23, AGBL5, C19orf2, OPN3, IRF3, VRK1, MAPT, DTL, POLA1, UBE2C, PTGER3, COX15, THOP1, SFRS9, MYBBP1A, MRPL35, MSH6, HRSP12, NFYC, TIMEL…
Category	Term	Count	%	PValue	Genes	List Total	Pop Hits	Pop Total	Fold Enrichment	Bonferroni	Benjamini	FDR
GOTERM_BP_ALL	GO:0044237~cellular metabolic process	190	56.05%	3.801306163812096E-6	KIT, PFAS, PIGF, CAD, APEX1, RECQL4, ALDH7A1, GGH, AHCY, DCLRE1A, CENPA, NUP205, SSRP1, FOXM1, PBK, NR0B1, KNTC1, TAF9B, NDUFB1, PARP1, HMGB1, PCSK2, NEK2, FANCI, CDKN3, KIF14, CPSF3L, FBXO46, USP13, RNF141, PDSS1, ITGB3BP, COQ2, WASF1, GEMIN4, TRAP1, PPP1R1A, MRPL23, AGBL5, C19orf2, OPN3, IRF3, VRK1, MAPT, DTL, POLA1, UBE2C, PTGER3, COX15, THOP1, SFRS9, MYBBP1A, MRPL35, MSH6, HRSP12, NFYC, TIMEL…	283	8269	15360	1.247111802051769	0.019773979302867506	8.679752889385606E-4	0.0072715906948683795
GOTERM_BP_ALL	GO:0008152~metabolic process	205	60.47%	6.016494279533552E-6	KIT, PFAS, RECQL4, ALDH7A1, AHCY, GGH, NUP205, FOXM1, NR0B1, TAF9B, PAFAH1B3, HMGB1, FANCI, PDSS1, WASF1, MRPL23, VRK1, DTL, STEAP1, PTGER3, SFRS9, THOP1, MSH6, HRSP12, NFYC, TIMELESS, FADS1, PMVK, ADRA1D, PA2G4, STEAP3, UTP14A, ITGB2, DDX12, POLD3, COX8A, IL1RAP, KMO, CENPE, ABHD6, MLLT3, PRKDC, ATP5D, GYG2, SF3B3, MRPL22, MRP63, AKAP7, CCND1, CBR4, DDB2, LTA4H, ATP1A1, CENPF, NOLA2, CBX5, MRPL4…	283	9181	15360	1.2119052136787334	0.03111635920228739	0.0013162478198615046	0.011508834974149895
GOTERM_BP_ALL	GO:0006139~nucleobase, nucleoside, nucleotide and nucleic acid metabolic process	108	31.86%	1.164026735014643E-5	PFAS, CAD, APEX1, RECQL4, DCLRE1A, CENPA, SSRP1, FOXM1, NR0B1, KNTC1, TAF9B, PARP1, HMGB1, FANCI, CPSF3L, RNF141, ITGB3BP, GEMIN4, C19orf2, IRF3, DTL, PTGER3, POLA1, SFRS9, MYBBP1A, MSH6, TIMELESS, NFYC, MLF1IP, FADS1, ADRA1D, MSH2, PA2G4, UTP14A, U1SNRNPBP, SAFB, DDX12, POLD3, H2AFY2, LARS, MLLT3, PRKDC, RPP25, ATP5D, HOXD13, SF3B3, TLE2, MTHFD1, AKAP7, NME4, POLR3K, PRIM1, IVNS1ABP, RRM2, C14or…	283	4051	15360	1.4469925412126134	0.05932570014073202	0.002443342990709141	0.022265306110202943
GOTERM_BP_ALL	GO:0044238~primary metabolic process	185	54.57%	7.002803518945786E-5	KIT, PFAS, PIGF, CAD, APEX1, RECQL4, GGH, DCLRE1A, CENPA, NUP205, SSRP1, FOXM1, PBK, NR0B1, KNTC1, TAF9B, PARP1, PAFAH1B3, HMGB1, PCSK2, NEK2, FANCI, CDKN3, KIF14, CPSF3L, FBXO46, USP13, RNF141, PDSS1, ITGB3BP, COQ2, WASF1, GEMIN4, TRAP1, PPP1R1A, MRPL23, AGBL5, C19orf2, OPN3, IRF3, VRK1, MAPT, DTL, POLA1, UBE2C, PTGER3, COX15, THOP1, SFRS9, MYBBP1A, MRPL35, MSH6, HRSP12, NFYC, TIMELESS, MLF1IP, …	283	8291	15360	1.2110709684348433	0.3078414146919245	0.012189768111485866	0.1338775681371307
GOTERM_BP_ALL	GO:0043170~macromolecule metabolic process	162	47.79%	3.7302889326818107E-4	KIT, PIGF, APEX1, RECQL4, DCLRE1A, CENPA, NUP205, SSRP1, FOXM1, PBK, NR0B1, KNTC1, TAF9B, PARP1, HMGB1, PCSK2, FANCI, NEK2, KIF14, CDKN3, CPSF3L, USP13, FBXO46, RNF141, PDSS1, ITGB3BP, WASF1, GEMIN4, PPP1R1A, TRAP1, MRPL23, AGBL5, C19orf2, OPN3, IRF3, VRK1, MAPT, DTL, POLA1, UBE2C, PTGER3, COX15, THOP1, SFRS9, MYBBP1A, MRPL35, MSH6, HRSP12, NFYC, TIMELESS, MLF1IP, PMVK, ADRA1D, MSH2, PA2G4, UTP14…	283	7216	15360	1.2184936497614252	0.8591781193054482	0.06127637825165766	0.7111907509445459
GOTERM_BP_ALL	GO:0009987~cellular process	257	75.81%	0.0011490597811915516	CELSR2, KIT, PFAS, RECQL4, STXBP2, ALDH7A1, AHCY, GGH, PLCXD1, NUP205, FOXM1, NR0B1, TAF9B, HMGB1, FANCI, PDSS1, WASF1, WDR12, GRP, MRPL23, VRK1, DTL, PTGER3, SFRS9, THOP1, MSH6, HRSP12, CCK, NFYC, TIMELESS, FADS1, PMVK, ADRA1D, CLEC11A, NCAPD3, PA2G4, STEAP3, UTP14A, ITGB2, DDX12, NLGN4X, POLD3, IL1RAP, CENPE, NCAPG2, ABHD6, KIF15, STX10, PRKDC, MLLT3, ATP5D, GYG2, SF3B3, DLG7, MRPL22, KIF11, AK…	283	12970	15360	1.075469076504355	0.9976199440391899	0.1401658713206385	2.175387460386813
GOTERM_BP_ALL	GO:0043283~biopolymer metabolic process	123	36.28%	0.0020414564459019496	KIT, PIGF, APEX1, RECQL4, DCLRE1A, CENPA, SSRP1, FOXM1, PBK, NR0B1, KNTC1, TAF9B, PARP1, HMGB1, PCSK2, FANCI, NEK2, CDKN3, CPSF3L, USP13, FBXO46, RNF141, ITGB3BP, GEMIN4, PPP1R1A, OPN3, C19orf2, VRK1, IRF3, DTL, PTGER3, UBE2C, POLA1, SFRS9, MYBBP1A, MSH6, NFYC, TIMELESS, MLF1IP, PMVK, ADRA1D, MSH2, PA2G4, UTP14A, U1SNRNPBP, SAFB, ITGB2, POLD3, PTPN13, H2AFY2, LARS, MLLT3, PRKDC, RPP25, HOXD13, GY…	283	5361	15360	1.2452716023261838	0.9999782690974304	0.21226615402051352	3.8338412159732327
Functional Group 11	Median: 4.369601982155116E-4	Geo: 2.900919715221108E-4	KIT, TOP2A, RAD54B, RECQL4, KIF2A, KIF20A, MSH2, ATAD2, RFC4, ADCK2, TTK, PBK, LIG1, ATP1A1, DDX12, KIF4A, PRKCB1, CENPE, FARSA, NEK2, KIF14, KIF15, MKKS, AURKA, LARS, BUB1B, COASY, DAPK1, GRK5, MCM3, MTHFD1, TRAP1, KIF11, RUVBL1, VRK1, RAD51C, CDC7, NME4, HELLS, TRPM4, MELK, MSH6, ACTR1B, CAD, PFAS, PAICS, STEAP1, FASTKD1, STEAP3, TPX2, GCDH, PRKDC, PPOX, RHOH, RBM14, MRPL23, POLA1, SFRS9, U1SNR…
Category	Term	Count	%	PValue	Genes	List Total	Pop Hits	Pop Total	Fold Enrichment	Bonferroni	Benjamini	FDR
SP_PIR_KEYWORDS	atp-binding	43	12.68%	2.973749687533725E-6	KIT, TOP2A, RAD54B, RECQL4, KIF2A, KIF20A, MSH2, ATAD2, RFC4, ADCK2, TTK, PBK, LIG1, ATP1A1, DDX12, KIF4A, PRKCB1, CENPE, FARSA, NEK2, KIF14, KIF15, MKKS, AURKA, LARS, BUB1B, COASY, DAPK1, GRK5, MCM3, MTHFD1, TRAP1, KIF11, RUVBL1, VRK1, RAD51C, CDC7, NME4, HELLS, TRPM4, MELK, MSH6, ACTR1B,	302	1156	17599	2.1676625266390155	0.003165002666011829	3.9617423729099155E-4	0.004736600827859316
GOTERM_MF_ALL	GO:0030554~adenyl nucleotide binding	53	15.63%	1.939761355747708E-5	KIT, CAD, PFAS, RECQL4, ATAD2, PBK, LIG1, ATP1A1, NEK2, KIF14, COASY, GRK5, MCM3, TRAP1, PAICS, VRK1, HELLS, STEAP1, MSH6, MELK, FASTKD1, TOP2A, RAD54B, KIF2A, KIF20A, MSH2, RFC4, STEAP3, ADCK2, TTK, DDX12, TPX2, KIF4A, PRKCB1, CENPE, FARSA, GCDH, KIF15, MKKS, AURKA, LARS, PRKDC, BUB1B, DAPK1, MTHFD1, KIF11, RUVBL1, PPOX, RAD51C, CDC7, NME4, TRPM4, ACTR1B,	298	1647	16968	1.832300338626667	0.05429715184394324	0.027527456348480417	0.034761556243723124
GOTERM_MF_ALL	GO:0005524~ATP binding	49	14.45%	6.696514017968201E-5	KIT, CAD, PFAS, RECQL4, ATAD2, PBK, LIG1, ATP1A1, NEK2, KIF14, COASY, GRK5, MCM3, TRAP1, PAICS, VRK1, HELLS, MSH6, MELK, FASTKD1, TOP2A, RAD54B, KIF2A, KIF20A, MSH2, RFC4, ADCK2, TTK, DDX12, TPX2, KIF4A, PRKCB1, CENPE, FARSA, KIF15, MKKS, AURKA, LARS, PRKDC, BUB1B, DAPK1, MTHFD1, KIF11, RUVBL1, NME4, CDC7, RAD51C, TRPM4, ACTR1B,	298	1548	16968	1.8023515946100621	0.17529713955050585	0.062223885366826326	0.11995680818547294
GOTERM_MF_ALL	GO:0032559~adenyl ribonucleotide binding	49	14.45%	9.026796801987969E-5	KIT, CAD, PFAS, RECQL4, ATAD2, PBK, LIG1, ATP1A1, NEK2, KIF14, COASY, GRK5, MCM3, TRAP1, PAICS, VRK1, HELLS, MSH6, MELK, FASTKD1, TOP2A, RAD54B, KIF2A, KIF20A, MSH2, RFC4, ADCK2, TTK, DDX12, TPX2, KIF4A, PRKCB1, CENPE, FARSA, KIF15, MKKS, AURKA, LARS, PRKDC, BUB1B, DAPK1, MTHFD1, KIF11, RUVBL1, NME4, CDC7, RAD51C, TRPM4, ACTR1B,	298	1567	16968	1.7804979377513568	0.2287964543177936	0.0628863704068896	0.16166803692569953
UP_SEQ_FEATURE	nucleotide phosphate-binding region:ATP	30	8.85%	4.047142923173227E-4	KIT, TOP2A, RAD54B, RECQL4, KIF20A, MSH2, RFC4, ATAD2, PBK, TTK, KIF4A, PRKCB1, CENPE, NEK2, KIF14, MKKS, AURKA, BUB1B, COASY, DAPK1, GRK5, MTHFD1, MCM3, KIF11, RUVBL1, VRK1, RAD51C, CDC7, MSH6, MELK,	244	736	12056	2.0139878831076263	0.9995172809395958	0.9995172809395958	0.8741145099293024
SP_PIR_KEYWORDS	nucleotide-binding	44	12.98%	4.692061041137005E-4	KIT, TOP2A, RAD54B, RECQL4, KIF2A, KIF20A, MSH2, ATAD2, RFC4, ADCK2, TTK, PBK, LIG1, ATP1A1, DDX12, KIF4A, PRKCB1, CENPE, RHOH, FARSA, NEK2, KIF14, KIF15, MKKS, AURKA, LARS, BUB1B, COASY, DAPK1, GRK5, MCM3, MTHFD1, TRAP1, KIF11, RUVBL1, VRK1, RAD51C, CDC7, NME4, HELLS, TRPM4, MELK, MSH6, ACTR1B,	302	1487	17599	1.724339418447739	0.3936458671662648	0.03078439850121839	0.7447582352116844
GOTERM_MF_ALL	GO:0017076~purine nucleotide binding	54	15.93%	0.0015591594730802643	KIT, CAD, PFAS, RECQL4, ATAD2, PBK, LIG1, ATP1A1, RHOH, NEK2, KIF14, COASY, GRK5, MCM3, TRAP1, PAICS, VRK1, HELLS, STEAP1, MSH6, MELK, FASTKD1, TOP2A, RAD54B, KIF2A, KIF20A, MSH2, RFC4, STEAP3, ADCK2, TTK, DDX12, TPX2, KIF4A, PRKCB1, CENPE, FARSA, GCDH, KIF15, MKKS, AURKA, LARS, PRKDC, BUB1B, DAPK1, MTHFD1, KIF11, RUVBL1, PPOX, RAD51C, CDC7, NME4, TRPM4, ACTR1B,	298	2016	16968	1.5251677852348993	0.9887879118281163	0.526905661678128	2.7579896618721067
GOTERM_MF_ALL	GO:0000166~nucleotide binding	60	17.70%	0.001693962853213389	KIT, PFAS, CAD, RECQL4, ATAD2, PBK, LIG1, ATP1A1, RBM14, RHOH, NEK2, KIF14, COASY, GRK5, MCM3, TRAP1, PAICS, MRPL23, VRK1, HELLS, STEAP1, POLA1, SFRS9, MSH6, MELK, FASTKD1, TOP2A, RAD54B, KIF2A, KIF20A, MSH2, RFC4, STEAP3, ADCK2, TTK, U1SNRNPBP, SAFB, DDX12, TPX2, KIF4A, PRKCB1, CENPE, FARSA, GCDH, KIF15, MKKS, AURKA, LARS, PRKDC, BUB1B, DAPK1, MTHFD1, KIF11, RUVBL1, PPOX, RAD51C, CDC7, NME4, TRP…	298	2314	16968	1.4763940531228064	0.9923981146170595	0.5019482460082758	2.993038698645012
GOTERM_MF_ALL	GO:0032555~purine ribonucleotide binding	50	14.75%	0.0049125576486130276	KIT, CAD, PFAS, RECQL4, ATAD2, PBK, LIG1, ATP1A1, RHOH, NEK2, KIF14, COASY, GRK5, MCM3, TRAP1, PAICS, VRK1, HELLS, MSH6, MELK, FASTKD1, TOP2A, RAD54B, KIF2A, KIF20A, MSH2, RFC4, ADCK2, TTK, DDX12, TPX2, KIF4A, PRKCB1, CENPE, FARSA, KIF15, MKKS, AURKA, LARS, PRKDC, BUB1B, DAPK1, MTHFD1, KIF11, RUVBL1, NME4, CDC7, RAD51C, TRPM4, ACTR1B,	298	1933	16968	1.4728297288007306	0.9999993006977435	0.6638658117234875	8.448367745297015
GOTERM_MF_ALL	GO:0032553~ribonucleotide binding	50	14.75%	0.0049125576486130276	KIT, CAD, PFAS, RECQL4, ATAD2, PBK, LIG1, ATP1A1, RHOH, NEK2, KIF14, COASY, GRK5, MCM3, TRAP1, PAICS, VRK1, HELLS, MSH6, MELK, FASTKD1, TOP2A, RAD54B, KIF2A, KIF20A, MSH2, RFC4, ADCK2, TTK, DDX12, TPX2, KIF4A, PRKCB1, CENPE, FARSA, KIF15, MKKS, AURKA, LARS, PRKDC, BUB1B, DAPK1, MTHFD1, KIF11, RUVBL1, NME4, CDC7, RAD51C, TRPM4, ACTR1B,	298	1933	16968	1.4728297288007306	0.9999993006977435	0.6638658117234875	8.448367745297015
Functional Group 12	Median: 0.0036400726455716663	Geo: 8.043373887038184E-4	BUB1B, HOOK1, PRC1, GTSE1, KIF2A, KIF20A, ZWINT, TTK, KIF11, KIF4A, CENPE, KATNB1, MAPT, NUSAP1, KIF14, KIF15, UBE2C, AURKA, TBCD, CKAP2, KNTC1, ACTR1B, WASF1, ARHGAP4, CSPG5, STXBP2, TIMM13, NUP205, ZDHHC3, NUP37, RANBP5, MDFI, MYBBP1A, STX10, RAMP1, WDR67, CENPF, HMMR, TRAF3, JAKMIP2,
Category	Term	Count	%	PValue	Genes	List Total	Pop Hits	Pop Total	Fold Enrichment	Bonferroni	Benjamini	FDR
GOTERM_BP_ALL	GO:0007017~microtubule-based process	18	5.31%	6.599605623367088E-7	BUB1B, HOOK1, PRC1, GTSE1, KIF2A, KIF20A, ZWINT, TTK, KIF11, KIF4A, CENPE, KATNB1, MAPT, NUSAP1, KIF14, KIF15, UBE2C, AURKA,	283	220	15360	4.440732412463861	0.003461429331701682	1.824798716048015E-4	0.0012624870330935067
GOTERM_BP_ALL	GO:0007051~spindle organization and biogenesis	7	2.06%	1.1336039929090905E-6	BUB1B, KIF11, PRC1, ZWINT, UBE2C, AURKA, TTK,	283	20	15360	18.996466431095406	0.005938257192884655	2.835768680262696E-4	0.002168545029368474
GOTERM_BP_ALL	GO:0000226~microtubule cytoskeleton organization and biogenesis	11	3.24%	2.770185692258723E-6	BUB1B, KIF11, HOOK1, PRC1, KATNB1, MAPT, ZWINT, NUSAP1, UBE2C, AURKA, TTK,	283	83	15360	7.1931542424113415	0.014449169947255203	6.613528364102228E-4	0.005299190309215884
SMART	SM00129:KISc	7	2.06%	1.4949317382324859E-5	KIF11, KIF4A, CENPE, KIF2A, KIF20A, KIF14, KIF15,	126	43	9899	12.78940568475452	0.009033256238953902	0.009033256238953902	0.022111778202915655
GOTERM_CC_ALL	GO:0005874~microtubule	16	4.72%	3.0739622994196885E-5	HOOK1, PRC1, KIF2A, GTSE1, KIF20A, TBCD, CKAP2, KIF11, KNTC1, KIF4A, CENPE, KATNB1, MAPT, NUSAP1, KIF14, KIF15,	295	233	15857	3.69116170800902	0.026329572637910914	0.0011594318113217206	0.04768037982256779
SP_PIR_KEYWORDS	microtubule	13	3.83%	4.666992390933991E-5	HOOK1, PRC1, GTSE1, KIF2A, KIF20A, KIF11, KIF4A, CENPE, KATNB1, MAPT, KIF14, NUSAP1, KIF15,	302	174	17599	4.353866940701835	0.048533975170186205	0.004137359102341365	0.07431180807666582
INTERPRO	IPR001752:Kinesin, motor region	7	2.06%	5.728311526984866E-5	KIF11, KIF4A, CENPE, KIF2A, KIF20A, KIF14, KIF15,	285	43	17845	10.19298245614035	0.28756633350122807	0.28756633350122807	0.1108908702628919
GOTERM_CC_ALL	GO:0005875~microtubule associated complex	10	2.95%	4.760485068100105E-4	KIF11, KIF4A, CENPE, KIF2A, KATNB1, KIF20A, MAPT, KIF14, KIF15, ACTR1B,	295	123	15857	4.370125396169216	0.338541801335437	0.012082544741948142	0.7360197738792262
UP_SEQ_FEATURE	domain:Kinesin-motor	5	1.47%	0.0033029039279190734	KIF11, KIF4A, CENPE, KIF20A, KIF14,	244	31	12056	7.969328397673189	1.0	0.9999999999999719	6.924093222870575
GOTERM_BP_ALL	GO:0007010~cytoskeleton organization and biogenesis	20	5.90%	0.003977241363224259	BUB1B, HOOK1, PRC1, KIF2A, WASF1, GTSE1, KIF20A, ARHGAP4, ZWINT, TTK, KIF11, KIF4A, CENPE, KATNB1, MAPT, NUSAP1, KIF14, KIF15, UBE2C, AURKA,	283	526	15360	2.0637117252683765	0.9999999991933181	0.34773737161189844	7.340224709350829
GOTERM_MF_ALL	GO:0003777~microtubule motor activity	7	2.06%	0.00446268408720884	KIF11, KIF4A, CENPE, KIF2A, KIF20A, KIF14, KIF15,	298	88	16968	4.52928615009152	0.9999974319118008	0.6896993242349265	7.703670561092979
SP_PIR_KEYWORDS	motor protein	7	2.06%	0.011580024809292216	KIF11, KIF4A, CENPE, KIF2A, KIF20A, KIF14, KIF15,	302	110	17599	3.708398555087297	0.9999959481490204	0.3796996069958952	16.933400898154904
GOTERM_BP_ALL	GO:0007018~microtubule-based movement	7	2.06%	0.017217748808692673	KIF11, KIF4A, CENPE, KIF2A, KIF20A, KIF14, KIF15,	283	112	15360	3.3922261484098937	1.0	0.7543492293968437	28.268588473298774
UP_SEQ_FEATURE	region of interest:Globular	3	0.88%	0.03139045859913141	KIF4A, CENPE, KIF20A,	244	14	12056	10.587822014051522	1.0	1.0	49.92950757756988
GOTERM_BP_ALL	GO:0030705~cytoskeleton-dependent intracellular transport	7	2.06%	0.03387243804256517	KIF11, KIF4A, CENPE, KIF2A, KIF20A, KIF14, KIF15,	283	131	15360	2.900223882609986	1.0	0.9047542385387397	48.27366485141439
GOTERM_MF_ALL	GO:0003774~motor activity	7	2.06%	0.06561544524284235	KIF11, KIF4A, CENPE, KIF2A, KIF20A, KIF14, KIF15,	298	162	16968	2.4603529704200846	1.0	0.9988117031355056	70.37098107106691
GOTERM_BP_ALL	GO:0046907~intracellular transport	19	5.60%	0.10825367965337718	CSPG5, STXBP2, KIF2A, KIF20A, TIMM13, NUP205, ZDHHC3, NUP37, KIF11, KIF4A, CENPE, KATNB1, RANBP5, KIF14, KIF15, MDFI, MYBBP1A, STX10, RAMP1,	283	714	15360	1.444309172432224	1.0	0.9953678239251958	88.82817606895327
COG_ONTOLOGY	Cell division and chromosome partitioning	10	2.95%	0.18557215332669263	WDR67, CENPF, KIF11, KIF4A, HMMR, CENPE, TRAF3, JAKMIP2, KIF14, KIF15,	64	293	2879	1.5353029010238908	0.9999999675197309	0.9968093937882649	88.95653483877841
Functional Group 13	Median: 0.003789671367865743	Geo: 0.0010972526345180173	BUB1B, CENPF, KNTC1, MAD2L1, GTSE1, ZWINT, TTK,
Category	Term	Count	%	PValue	Genes	List Total	Pop Hits	Pop Total	Fold Enrichment	Bonferroni	Benjamini	FDR
GOTERM_BP_ALL	GO:0007093~mitotic cell cycle checkpoint	7	2.06%	2.6501780086596074E-5	BUB1B, CENPF, KNTC1, MAD2L1, GTSE1, ZWINT, TTK,	283	33	15360	11.513009958239639	0.12998271321752974	0.004789946533074962	0.050685327398247715
GOTERM_BP_ALL	GO:0000075~cell cycle checkpoint	7	2.06%	9.427402170016759E-4	BUB1B, CENPF, KNTC1, MAD2L1, GTSE1, ZWINT, TTK,	283	62	15360	6.12789239712755	0.9929553959539518	0.12535068201057364	1.7881184136169792
GOTERM_BP_ALL	GO:0007094~mitotic cell cycle spindle assembly checkpoint	3	0.88%	0.00663660251872981	CENPF, MAD2L1, TTK,	283	7	15360	23.260979303382133	0.9999999999999993	0.4706416245817019	11.96012587818801
GOTERM_BP_ALL	GO:0031577~spindle checkpoint	3	0.88%	0.008742057150518975	CENPF, MAD2L1, TTK,	283	8	15360	20.353356890459366	1.0	0.5424688695369737	15.462038721915029
Functional Group 14	Median: 0.004350640211565652	Geo: 0.001522212439655171	BUB1B, ZWILCH, CENPF, MAD2L1, CBX5, CENPE, ZWINT, HMGB1, NEK2, NCAPD3,
Category	Term	Count	%	PValue	Genes	List Total	Pop Hits	Pop Total	Fold Enrichment	Bonferroni	Benjamini	FDR
GOTERM_CC_ALL	GO:0000776~kinetochore	7	2.06%	2.330710010197942E-5	BUB1B, ZWILCH, CENPF, MAD2L1, CBX5, CENPE, ZWINT,	295	32	15857	11.758368644067797	0.020027529119247878	9.191590710929676E-4	0.036153707127539736
GOTERM_CC_ALL	GO:0000940~outer kinetochore of condensed chromosome	3	0.88%	0.0010152109599929676	BUB1B, CENPF, CENPE,	295	3	15857	53.75254237288135	0.585901213866779	0.024192843623469074	1.5634985096982468
GOTERM_CC_ALL	GO:0000793~condensed chromosome	6	1.77%	0.004350640211565652	BUB1B, CENPF, CENPE, HMGB1, NEK2, NCAPD3,	295	58	15857	5.560607831677381	0.9772819244249641	0.0789802428381684	6.540809136822268
GOTERM_CC_ALL	GO:0000779~condensed chromosome, pericentric region	3	0.88%	0.00891023816180282	BUB1B, CENPF, CENPE,	295	8	15857	20.157203389830507	0.9995772582371873	0.13877460008105613	12.964797683605545
GOTERM_CC_ALL	GO:0000777~condensed chromosome kinetochore	3	0.88%	0.00891023816180282	BUB1B, CENPF, CENPE,	295	8	15857	20.157203389830507	0.9995772582371873	0.13877460008105613	12.964797683605545
Functional Group 15	Median: 0.0032609695172497533	Geo: 0.0018690189358701993	TIMELESS, NFYC, EXOSC5, TOP2A, NCAPD3, MSH2, NUP205, UTP14A, U1SNRNPBP, RBM14, CENPF, POLD3, TAF9B, KIF4A, NOLA2, PARP1, H2AFY2, CBX5, RANBP5, NEK2, CPSF3L, BUB1B, NOL5A, CNOT7, MEIS1, SF3B3, GEMIN4, MCM3, SAP30, NUP37, LMNB1, C19orf2, RUVBL1, LSM4, EZH2, GEMIN6, POLR3K, PTGER3, POLA1, PRIM1, IVNS1ABP, MYBBP1A, MSH6, PCCB, MCCC2, GCDH, OLFM1, MRPS16, TIMM13, MRPL23, MRP63, NME4, MRPS28, MRPL35,
Category	Term	Count	%	PValue	Genes	List Total	Pop Hits	Pop Total	Fold Enrichment	Bonferroni	Benjamini	FDR
GOTERM_CC_ALL	GO:0044428~nuclear part	43	12.68%	2.5129224258238535E-6	TIMELESS, NFYC, EXOSC5, TOP2A, NCAPD3, MSH2, NUP205, UTP14A, U1SNRNPBP, RBM14, CENPF, POLD3, TAF9B, KIF4A, NOLA2, PARP1, H2AFY2, CBX5, RANBP5, NEK2, CPSF3L, BUB1B, NOL5A, CNOT7, MEIS1, SF3B3, GEMIN4, MCM3, SAP30, NUP37, LMNB1, C19orf2, RUVBL1, LSM4, EZH2, GEMIN6, POLR3K, PTGER3, POLA1, PRIM1, IVNS1ABP, MYBBP1A, MSH6,	295	1061	15857	2.1784724995606957	0.0021788422758366455	1.2117151404034132E-4	0.0038986048034539422
GOTERM_CC_ALL	GO:0043233~organelle lumen	35	10.32%	1.301449877824703E-4	NFYC, EXOSC5, TOP2A, PCCB, UTP14A, RBM14, CENPF, TAF9B, NOLA2, PARP1, KIF4A, MCCC2, GCDH, CPSF3L, NOL5A, CNOT7, OLFM1, MEIS1, MRPS16, GEMIN4, TIMM13, MRPL23, SAP30, C19orf2, RUVBL1, EZH2, MRP63, NME4, GEMIN6, MRPS28, POLR3K, POLA1, MYBBP1A, IVNS1ABP, MRPL35,	295	934	15857	2.014281566435597	0.10682540402106577	0.004175451092088167	0.20172297118986604
GOTERM_CC_ALL	GO:0031974~membrane-enclosed lumen	35	10.32%	1.301449877824703E-4	NFYC, EXOSC5, TOP2A, PCCB, UTP14A, RBM14, CENPF, TAF9B, NOLA2, PARP1, KIF4A, MCCC2, GCDH, CPSF3L, NOL5A, CNOT7, OLFM1, MEIS1, MRPS16, GEMIN4, TIMM13, MRPL23, SAP30, C19orf2, RUVBL1, EZH2, MRP63, NME4, GEMIN6, MRPS28, POLR3K, POLA1, MYBBP1A, IVNS1ABP, MRPL35,	295	934	15857	2.014281566435597	0.10682540402106577	0.004175451092088167	0.20172297118986604
GOTERM_CC_ALL	GO:0031981~nuclear lumen	24	7.08%	0.0032609695172497533	NFYC, NOL5A, CNOT7, EXOSC5, TOP2A, MEIS1, GEMIN4, UTP14A, SAP30, RBM14, CENPF, TAF9B, C19orf2, KIF4A, NOLA2, RUVBL1, PARP1, EZH2, GEMIN6, POLR3K, POLA1, CPSF3L, IVNS1ABP, MYBBP1A,	295	667	15857	1.9341244631921326	0.9412900887743147	0.06380701637890018	4.941245068434563
GOTERM_CC_ALL	GO:0005667~transcription factor complex	8	2.36%	0.0714679974333387	RBM14, NFYC, CNOT7, TAF9B, RUVBL1, MEIS1, IVNS1ABP, SAP30,	295	195	15857	2.205232507605389	1.0	0.6173503441811723	68.34922604889755
GOTERM_CC_ALL	GO:0005654~nucleoplasm	15	4.42%	0.07845506434340005	NFYC, CNOT7, TOP2A, MEIS1, SAP30, RBM14, TAF9B, C19orf2, RUVBL1, EZH2, GEMIN6, POLR3K, CPSF3L, POLA1, IVNS1ABP,	295	497	15857	1.6223101319783106	1.0	0.642210108523538	71.84917283996438
GOTERM_CC_ALL	GO:0044451~nucleoplasm part	13	3.83%	0.10237233255499287	NFYC, CNOT7, MEIS1, SAP30, RBM14, TAF9B, C19orf2, RUVBL1, EZH2, GEMIN6, POLR3K, CPSF3L, IVNS1ABP,	295	428	15857	1.6326706795501347	1.0	0.7231178855183775	81.27977706691266
Functional Group 16	Median: 0.0020024507294056303	Geo: 0.0028836775570489793	POLD3, GINS1, RRM2, RFC4, MCM3, POLA1, PRIM1, SSRP1, SUPT16H, LIG1, TIMELESS, H2AFY2, CBX5, NCAPD3, NEK2, HMGB1, CDC7, MSH2, MSH6, COASY, POLR3K, MYBBP1A,
Category	Term	Count	%	PValue	Genes	List Total	Pop Hits	Pop Total	Fold Enrichment	Bonferroni	Benjamini	FDR
SP_PIR_KEYWORDS	dna replication	10	2.95%	9.857858260178358E-6	POLD3, GINS1, RRM2, RFC4, MCM3, POLA1, PRIM1, SSRP1, SUPT16H, LIG1,	302	81	17599	7.194424004578531	0.010453507014431151	0.0011669329037825582	0.015700830707421343
GOTERM_CC_ALL	GO:0044454~nuclear chromosome part	8	2.36%	3.0969068332781913E-4	TIMELESS, POLD3, H2AFY2, CBX5, NCAPD3, MCM3, POLA1, PRIM1,	295	70	15857	6.143147699757869	0.235744518568211	0.00863518290387888	0.47939155396132804
GOTERM_CC_ALL	GO:0000228~nuclear chromosome	9	2.65%	6.581333047281598E-4	TIMELESS, POLD3, H2AFY2, CBX5, NEK2, NCAPD3, MCM3, POLA1, PRIM1,	295	103	15857	4.696824090834293	0.4352927216701752	0.016194514929004145	1.0161991384189384
GOTERM_BP_ALL	GO:0006261~DNA-dependent DNA replication	9	2.65%	9.508426160021344E-4	POLD3, HMGB1, CDC7, MSH2, RFC4, MCM3, POLA1, PRIM1, MSH6,	283	110	15360	4.440732412463861	0.993249263616609	0.12324618999758152	1.8033542707062256
GOTERM_CC_ALL	GO:0030894~replisome	4	1.18%	0.0015718965349992371	POLD3, MCM3, POLA1, PRIM1,	295	13	15857	16.539243807040418	0.7447417931219252	0.0352957251389423	2.411096338565355
GOTERM_CC_ALL	GO:0043601~nuclear replisome	4	1.18%	0.0015718965349992371	POLD3, MCM3, POLA1, PRIM1,	295	13	15857	16.539243807040418	0.7447417931219252	0.0352957251389423	2.411096338565355
GOTERM_CC_ALL	GO:0043596~nuclear replication fork	4	1.18%	0.0024330049238120233	POLD3, MCM3, POLA1, PRIM1,	295	15	15857	14.334011299435028	0.879296905969245	0.051487715253551336	3.708763361426326
GOTERM_CC_ALL	GO:0005657~replication fork	5	1.47%	0.002765308135293839	POLD3, RFC4, MCM3, POLA1, PRIM1,	295	32	15857	8.398834745762711	0.9096091614009548	0.05562209108521032	4.205204412098906
GOTERM_CC_ALL	GO:0005658~alpha DNA polymerase:primase complex	3	0.88%	0.0033016343902647098	MCM3, POLA1, PRIM1,	295	5	15857	32.251525423728815	0.9433328177742082	0.06315740652124291	5.001395610752746
KEGG_PATHWAY	hsa03030:DNA polymerase	3	0.88%	0.1210161271193767	POLD3, POLA1, PRIM1,	107	24	4214	4.922897196261682	0.9999999999945025	0.9608690594197407	80.1717107826836
GOTERM_MF_ALL	GO:0016779~nucleotidyltransferase activity	6	1.77%	0.14985077628672797	COASY, POLD3, POLR3K, POLA1, PRIM1, MYBBP1A,	298	160	16968	2.1352348993288586	1.0	0.9996826771517106	94.55110576283037
SP_PIR_KEYWORDS	Nucleotidyltransferase	4	1.18%	0.1738847492592388	COASY, POLD3, POLA1, PRIM1,	302	84	17599	2.774992116051719	1.0	0.985624900071863	95.22920737226099
Functional Group 17	Median: 0.008125353418150605	Geo: 0.0032474791586392794	NDUFS2, MRPS31, IDH2, PCCB, NDUFB1, COX8A, SLC25A11, MCCC2, MRPL48, GCDH, ATP5D, COQ2, MRPS16, STARD13, TIMM13, TRAP1, UNG, MRPL23, MRPS34, COX7C, MRPL22, PPOX, NDUFA7, NME4, CLPP, MRPS28, CCDC90A, COX15, MRPL35, NUP205, CENPF, PARP1, CBX5, KMO, RANBP5, WASF1, LMNB1, NUP37, PTGER3, POLA1, ALDH7A1, KIAA0101, MTHFD1, MRP63, FADS1, CYP26B1, HSD17B8, RRM2, STEAP3, CBR4, GPX7, GPSN2, SORD, STEAP1, TST…
Category	Term	Count	%	PValue	Genes	List Total	Pop Hits	Pop Total	Fold Enrichment	Bonferroni	Benjamini	FDR
SP_PIR_KEYWORDS	Mitochondrion	29	8.55%	4.4901559207630223E-5	NDUFS2, MRPS31, IDH2, PCCB, NDUFB1, COX8A, SLC25A11, MCCC2, MRPL48, GCDH, ATP5D, COQ2, MRPS16, STARD13, TIMM13, TRAP1, UNG, MRPL23, MRPS34, COX7C, MRPL22, PPOX, NDUFA7, NME4, CLPP, MRPS28, CCDC90A, COX15, MRPL35,	302	718	17599	2.353718939659466	0.04673861480115704	0.00434201306311377	0.07149701156595745
GOTERM_CC_ALL	GO:0031967~organelle envelope	25	7.37%	1.239397562214624E-4	NDUFS2, NUP205, IDH2, CENPF, NDUFB1, PARP1, COX8A, SLC25A11, CBX5, KMO, RANBP5, GCDH, ATP5D, COQ2, WASF1, TIMM13, COX7C, LMNB1, NUP37, PPOX, NDUFA7, NME4, PTGER3, POLA1, COX15,	295	559	15857	2.4039598556744792	0.10200104614481376	0.004294208432377378	0.1921135954999431
GOTERM_CC_ALL	GO:0031975~envelope	25	7.37%	1.29300718631355E-4	NDUFS2, NUP205, IDH2, CENPF, NDUFB1, PARP1, COX8A, SLC25A11, CBX5, KMO, RANBP5, GCDH, ATP5D, COQ2, WASF1, TIMM13, COX7C, LMNB1, NUP37, PPOX, NDUFA7, NME4, PTGER3, POLA1, COX15,	295	561	15857	2.395389588809329	0.10617053791802755	0.0043076292927156645	0.20041559310080004
SP_PIR_KEYWORDS	transit peptide	19	5.60%	2.2515715588045871E-4	NDUFS2, MRPS31, ATP5D, COQ2, MRPS16, PCCB, IDH2, TRAP1, UNG, COX7C, MRPL22, COX8A, MCCC2, NME4, CLPP, MRPL48, GCDH, CCDC90A, MRPL35,	302	405	17599	2.7338811217398415	0.21340718482883192	0.018295532603107678	0.3580371058884868
GOTERM_CC_ALL	GO:0005739~mitochondrion	35	10.32%	2.3086180946178513E-4	NDUFS2, MRPS31, ALDH7A1, PCCB, IDH2, NDUFB1, COX8A, SLC25A11, MCCC2, KMO, MRPL48, GCDH, KIAA0101, ATP5D, COQ2, WASF1, MRPS16, STARD13, MTHFD1, TIMM13, TRAP1, UNG, MRPL23, MRPS34, COX7C, MRPL22, PPOX, NDUFA7, NME4, MRP63, CLPP, MRPS28, CCDC90A, COX15, MRPL35,	295	963	15857	1.9536230353591355	0.18160582764418964	0.006886906336582621	0.3575713113255108
GOTERM_CC_ALL	GO:0044429~mitochondrial part	23	6.78%	3.12201841525416E-4	NDUFS2, ATP5D, COQ2, WASF1, MRPS16, TIMM13, PCCB, IDH2, MRPL23, COX7C, NDUFB1, SLC25A11, COX8A, PPOX, MCCC2, NDUFA7, KMO, NME4, MRP63, MRPS28, GCDH, COX15, MRPL35,	295	523	15857	2.363878536474706	0.23740905785544297	0.008434029484220673	0.48326994636983533
SP_PIR_KEYWORDS	oxidoreductase	21	6.19%	0.0018857160613196089	NDUFS2, FADS1, ALDH7A1, CYP26B1, HSD17B8, RRM2, MTHFD1, STEAP3, CBR4, IDH2, COX7C, GPX7, GPSN2, NDUFB1, COX8A, PPOX, SORD, NDUFA7, STEAP1, GCDH, TSTA3,	302	567	17599	2.1583272013735586	0.8662885308025347	0.11162126057507649	2.9617335723924776
GOTERM_CC_ALL	GO:0005740~mitochondrial envelope	16	4.72%	0.005130416582403522	NDUFS2, ATP5D, COQ2, WASF1, TIMM13, IDH2, COX7C, NDUFB1, SLC25A11, COX8A, PPOX, NDUFA7, KMO, NME4, GCDH, COX15,	295	381	15857	2.2573246140842564	0.9884914403754486	0.08881910835728823	7.669973046116096
GOTERM_CC_ALL	GO:0031966~mitochondrial membrane	15	4.42%	0.008125353418150605	NDUFS2, ATP5D, COQ2, WASF1, TIMM13, IDH2, COX7C, NDUFB1, SLC25A11, COX8A, PPOX, NDUFA7, KMO, GCDH, COX15,	295	363	15857	2.221179436895924	0.9991595862305933	0.13205968143178715	11.889264902889419
GOTERM_CC_ALL	GO:0019866~organelle inner membrane	13	3.83%	0.011280252737503153	NDUFS2, ATP5D, TIMM13, IDH2, COX7C, LMNB1, NDUFB1, SLC25A11, COX8A, PPOX, NDUFA7, GCDH, COX15,	295	303	15857	2.306214689265537	0.9999470891510045	0.16669040225876197	16.13838115010622
GOTERM_CC_ALL	GO:0031090~organelle membrane	38	11.21%	0.015330233347659034	NDUFS2, DGAT1, PIGF, FADS1, CYP26B1, GLG1, STEAP3, PXMP2, NUP205, IDH2, ZDHHC3, NDUFB1, COX8A, SLC25A11, KMO, RANBP5, GCDH, STX10, CSPG5, MPHOSPH9, TMEM106C, ATP5D, COQ2, NDST4, WASF1, SLC39A4, TIMM13, CADPS2, COX7C, NUP37, LMNB1, GPSN2, ALG6, PPOX, NDUFA7, STEAP1, GNPAT, COX15,	295	1385	15857	1.474798996512268	0.9999984994728416	0.20642055312533292	21.312272298585633
UP_SEQ_FEATURE	transit peptide:Mitochondrion	13	3.83%	0.016633839049922893	MRPS31, ATP5D, MRPS16, IDH2, TRAP1, PCCB, COX7C, COX8A, MCCC2, NME4, CLPP, GCDH, MRPL35,	244	295	12056	2.177382606279522	1.0	1.0	30.497216218966795
GOTERM_BP_ALL	GO:0006091~generation of precursor metabolites and energy	21	6.19%	0.016786061175904213	NDUFS2, FADS1, ATP5D, CYP26B1, GYG2, PHKA2, THTPA, STEAP3, IDH2, PPP1R1A, DDX12, COX7C, NDUFB1, COX8A, PPOX, NDUFA7, KMO, STEAP1, GCDH, COX15, MYBBP1A,	283	649	15360	1.7562218580365554	1.0	0.7508568493004092	27.66343800223179
GOTERM_CC_ALL	GO:0005743~mitochondrial inner membrane	12	3.54%	0.016816372040137653	NDUFS2, NDUFB1, COX8A, SLC25A11, PPOX, ATP5D, NDUFA7, GCDH, TIMM13, COX15, IDH2, COX7C,	295	283	15857	2.2792597472599865	0.9999995955490902	0.2208128289018153	23.13475401658537
GOTERM_MF_ALL	GO:0016491~oxidoreductase activity	24	7.08%	0.06238738964443046	NDUFS2, APEX1, FADS1, CYP26B1, ALDH7A1, HSD17B8, RRM2, MTHFD1, STEAP3, CBR4, IDH2, COX7C, GPX7, GPSN2, NDUFB1, COX8A, PPOX, SORD, NDUFA7, KMO, STEAP1, GCDH, COX15, TSTA3,	298	934	16968	1.463115990974807	1.0	0.9989579083677043	68.48169537085346
KEGG_PATHWAY	hsa00190:Oxidative phosphorylation	7	2.06%	0.1018428080587042	NDUFS2, NDUFB1, COX8A, ATP5D, NDUFA7, COX15, COX7C,	107	128	4214	2.1537675233644857	0.9999999995794451	0.9542336684348446	74.00783041423897
GOTERM_BP_ALL	GO:0006118~electron transport	14	4.13%	0.10493067235815406	NDUFS2, FADS1, CYP26B1, STEAP3, COX7C, NDUFB1, COX8A, PPOX, NDUFA7, KMO, STEAP1, GCDH, COX15, MYBBP1A,	283	480	15360	1.5830388692579505	1.0	0.9947372111458564	88.00430364350791
Functional Group 18	Median: 0.008608700227585732	Geo: 0.005290410192715606	CAD, PFAS, ATP5D, NME4, TYMS, CTPS, ATIC, THTPA, MTHFD1, PAICS, DDX12, POLD3, POLR3K, RRM2, POLA1, PRIM1,
Category	Term	Count	%	PValue	Genes	List Total	Pop Hits	Pop Total	Fold Enrichment	Bonferroni	Benjamini	FDR
GOTERM_BP_ALL	GO:0009165~nucleotide biosynthetic process	11	3.24%	9.095466573667047E-4	CAD, PFAS, ATP5D, NME4, TYMS, CTPS, ATIC, THTPA, MTHFD1, PAICS, DDX12,	283	164	15360	3.6404378178057395	0.9916118283989728	0.12436302526370813	1.7256774169620792
KEGG_PATHWAY	hsa00240:Pyrimidine metabolism	9	2.65%	0.001491323425311337	POLD3, CAD, NME4, TYMS, CTPS, POLR3K, RRM2, POLA1, PRIM1,	107	88	4214	4.027824978759558	0.259166775774061	0.259166775774061	1.8547266571976473
GOTERM_BP_ALL	GO:0006221~pyrimidine nucleotide biosynthetic process	4	1.18%	0.015726077029860126	CAD, NME4, TYMS, CTPS,	283	29	15360	7.4862921895942485	1.0	0.7333788977348608	26.156933730894472
GOTERM_BP_ALL	GO:0006220~pyrimidine nucleotide metabolic process	4	1.18%	0.03672317018177344	CAD, NME4, TYMS, CTPS,	283	40	15360	5.427561837455831	1.0	0.9169487358920256	51.11661545811543
Functional Group 19	Median: 0.008864644168983473	Geo: 0.00955418427959613	CENPF, CENPE, DLG7, NUSAP1,
Category	Term	Count	%	PValue	Genes	List Total	Pop Hits	Pop Total	Fold Enrichment	Bonferroni	Benjamini	FDR
GOTERM_BP_ALL	GO:0051303~establishment of chromosome localization	3	0.88%	0.004798402996821444	CENPF, CENPE, DLG7,	283	6	15360	27.137809187279153	0.999999999989414	0.3967537476454889	8.790731040034439
GOTERM_BP_ALL	GO:0050000~chromosome localization	3	0.88%	0.004798402996821444	CENPF, CENPE, DLG7,	283	6	15360	27.137809187279153	0.999999999989414	0.3967537476454889	8.790731040034439
GOTERM_BP_ALL	GO:0051656~establishment of organelle localization	4	1.18%	0.0129308853411455	CENPF, CENPE, NUSAP1, DLG7,	283	27	15360	8.040832351786415	1.0	0.6740513994722095	22.04037607976389
GOTERM_BP_ALL	GO:0051640~organelle localization	4	1.18%	0.02798676843427457	CENPF, CENPE, NUSAP1, DLG7,	283	36	15360	6.030624263839812	1.0	0.8739881617378117	41.900739476319295
Functional Group 20	Median: 0.14242739312514038	Geo: 0.012725452021258857	KIAA1797, RANBP5, NCAPG2, TBCD, HEATR2, NCAPD3, NCAPG, PRKDC,
Category	Term	Count	%	PValue	Genes	List Total	Pop Hits	Pop Total	Fold Enrichment	Bonferroni	Benjamini	FDR
INTERPRO	IPR000357:HEAT	8	2.36%	1.0158570591546592E-4	KIAA1797, RANBP5, NCAPG2, TBCD, HEATR2, NCAPD3, NCAPG, PRKDC,	285	68	17845	7.366357069143447	0.45191030937513554	0.25966920189359644	0.19657355445755753
UP_SEQ_FEATURE	repeat:HEAT 1	3	0.88%	0.14242739312514038	RANBP5, NCAPG, PRKDC,	244	33	12056	4.491803278688525	1.0	1.0	96.42956503895034
UP_SEQ_FEATURE	repeat:HEAT 2	3	0.88%	0.14242739312514038	RANBP5, NCAPG, PRKDC,	244	33	12056	4.491803278688525	1.0	1.0	96.42956503895034
Functional Group 21	Median: 0.08635700400306306	Geo: 0.016851966164525826	CAD, PIGF, PFAS, PMVK, FADS1, HSD17B8, ATIC, THTPA, PA2G4, LTA4H, ZDHHC3, DDX12, NR0B1, QTRT1, IL1RAP, MRPL48, FARSA, KIF14, LARS, COASY, PDSS1, ATP5D, COQ2, GYG2, SECISBP2, CTPS, MRPS16, MTHFD1, RPL10A, ISYNA1, MRPL23, PAICS, MRPL22, GPSN2, ALG6, PPOX, IRF3, NME4, MRP63, TYMS, FNBP1, GNPAT, COX15, TSTA3, MRPL35, HRSP12,
Category	Term	Count	%	PValue	Genes	List Total	Pop Hits	Pop Total	Fold Enrichment	Bonferroni	Benjamini	FDR
GOTERM_BP_ALL	GO:0009058~biosynthetic process	46	13.57%	0.0010385437166191825	CAD, PIGF, PFAS, PMVK, FADS1, HSD17B8, ATIC, THTPA, PA2G4, LTA4H, ZDHHC3, DDX12, NR0B1, QTRT1, IL1RAP, MRPL48, FARSA, KIF14, LARS, COASY, PDSS1, ATP5D, COQ2, GYG2, SECISBP2, CTPS, MRPS16, MTHFD1, RPL10A, ISYNA1, MRPL23, PAICS, MRPL22, GPSN2, ALG6, PPOX, IRF3, NME4, MRP63, TYMS, FNBP1, GNPAT, COX15, TSTA3, MRPL35, HRSP12,	283	1533	15360	1.6286225996279724	0.995743653270229	0.1306271428044855	1.9681252871094346
GOTERM_BP_ALL	GO:0044249~cellular biosynthetic process	37	10.91%	0.00123905416146319	PFAS, CAD, FADS1, HSD17B8, ATIC, THTPA, PA2G4, LTA4H, DDX12, QTRT1, MRPL48, FARSA, KIF14, LARS, COASY, PDSS1, ATP5D, COQ2, SECISBP2, CTPS, MRPS16, MTHFD1, RPL10A, ISYNA1, MRPL23, PAICS, MRPL22, PPOX, NME4, MRP63, FNBP1, TYMS, GNPAT, COX15, TSTA3, MRPL35, HRSP12,	283	1156	15360	1.7371953978016068	0.9985175023531454	0.14690017283821954	2.3438563528508594
GOTERM_BP_ALL	GO:0009059~macromolecule biosynthetic process	22	6.49%	0.17147495384466294	PIGF, GYG2, SECISBP2, MRPS16, PA2G4, RPL10A, ISYNA1, MRPL23, ZDHHC3, MRPL22, ALG6, IL1RAP, IRF3, MRP63, MRPL48, FNBP1, FARSA, KIF14, TSTA3, LARS, MRPL35, HRSP12,	283	913	15360	1.307846225892971	1.0	0.9993736031584881	97.26347597746988
GOTERM_BP_ALL	GO:0006412~translation	14	4.13%	0.365499297116958	SECISBP2, MRPS16, PA2G4, RPL10A, MRPL23, MRPL22, MRP63, MRPL48, FNBP1, FARSA, KIF14, MRPL35, LARS, HRSP12,	283	629	15360	1.2080423803558287	1.0	0.9999955396119443	99.98338286826237
Functional Group 22	Median: 0.022038502895169322	Geo: 0.024314707864214226	NOL5A, EXOSC5, NOLA2, GEMIN4, PA2G4, UTP14A, PARP1, TOP2A, POLA1, MYBBP1A, RPP25, SF3B3, U1SNRNPBP, QTRT1, LSM4, GEMIN6, LSM8, CPSF3L, SFRS9, IVNS1ABP,
Category	Term	Count	%	PValue	Genes	List Total	Pop Hits	Pop Total	Fold Enrichment	Bonferroni	Benjamini	FDR
GOTERM_BP_ALL	GO:0006364~rRNA processing	6	1.77%	0.006350613579312024	NOL5A, EXOSC5, NOLA2, GEMIN4, PA2G4, UTP14A,	283	64	15360	5.088339222614842	0.9999999999999971	0.461981063174847	11.473980862018408
GOTERM_BP_ALL	GO:0016072~rRNA metabolic process	6	1.77%	0.007695687325051373	NOL5A, EXOSC5, NOLA2, GEMIN4, PA2G4, UTP14A,	283	67	15360	4.860503138020147	1.0	0.5033249983496306	13.738493336929258
GOTERM_CC_ALL	GO:0005730~nucleolus	9	2.65%	0.012341621954849964	NOL5A, EXOSC5, PARP1, NOLA2, TOP2A, GEMIN4, POLA1, MYBBP1A, UTP14A,	295	166	15857	2.9142944659995917	0.9999791713647036	0.17797553699315816	17.52422527694155
GOTERM_BP_ALL	GO:0006396~RNA processing	16	4.72%	0.022038502895169322	NOL5A, RPP25, EXOSC5, SF3B3, GEMIN4, PA2G4, UTP14A, U1SNRNPBP, QTRT1, NOLA2, LSM4, GEMIN6, LSM8, CPSF3L, SFRS9, IVNS1ABP,	283	457	15360	1.9002404682558707	1.0	0.8257983019367682	34.70849674047992
GOTERM_BP_ALL	GO:0042254~ribosome biogenesis and assembly	6	1.77%	0.026067380829542318	NOL5A, EXOSC5, NOLA2, GEMIN4, PA2G4, UTP14A,	283	91	15360	3.578612200520328	1.0	0.8622749696766222	39.666320609809105
GOTERM_BP_ALL	GO:0022613~ribonucleoprotein complex biogenesis and assembly	8	2.36%	0.08077832172059975	NOL5A, EXOSC5, NOLA2, GEMIN6, GEMIN4, PA2G4, SFRS9, UTP14A,	283	203	15360	2.138940625598357	1.0	0.9852218734621434	80.03657467787309
SP_PIR_KEYWORDS	rrna processing	3	0.88%	0.1795038382851249	EXOSC5, NOLA2, PA2G4,	302	45	17599	3.8849889624724065	1.0	0.9852730732665116	95.72065393676527
Functional Group 23	Median: 0.020972983909046818	Geo: 0.02881362703699483	BUB1B, MAD2L1, CDC7, CDC20, MCM3, CCNB2, CCND1, CDC25B, CCNB1, PRKDC, GTSE1, RRM2, STEAP3, DDB2, CDKN3,
Category	Term	Count	%	PValue	Genes	List Total	Pop Hits	Pop Total	Fold Enrichment	Bonferroni	Benjamini	FDR
KEGG_PATHWAY	hsa04110:Cell cycle	10	2.95%	0.0020614888354073516	BUB1B, MAD2L1, CDC7, CDC20, MCM3, CCNB2, CCND1, CDC25B, CCNB1, PRKDC,	107	114	4214	3.454664699131005	0.33951901371724635	0.18730018685694683	2.555424056562694
KEGG_PATHWAY	hsa04115:p53 signaling pathway	7	2.06%	0.006797890005324716	GTSE1, RRM2, STEAP3, CCNB2, DDB2, CCND1, CCNB1,	107	68	4214	4.054150632215502	0.7461574999439515	0.36682837303212035	8.20067670217811
MINT	2864041:CYCLIN-DEPENDENT KINASE INHIBITOR 1A (P21, CIP1)	4	1.18%	0.013913637238062054	CDC7, CCNB2, CCND1, CCNB1,	67	17	2144	7.529411764705882	0.9999999999999998	0.9999999845174751	21.95760219334566
INTERPRO	IPR014400:Cyclin, A/B/D/E	3	0.88%	0.0149936852148518	CCNB2, CCND1, CCNB1,	285	12	17845	15.653508771929824	1.0	0.999999999804394	25.36834443733762
PIR_SUPERFAMILY	PIRSF001771:cyclin, A/B/D/E types	3	0.88%	0.01644639691423174	CCNB2, CCND1, CCNB1,	141	10	6919	14.72127659574468	1.0	1.0	25.905362301368264
INTERPRO	IPR004367:Cyclin, C-terminal	3	0.88%	0.020245669313733956	CCNB2, CCND1, CCNB1,	285	14	17845	13.417293233082708	1.0	0.9999999999694837	32.7096668695462
BIND	2864041:CYCLIN-DEPENDENT KINASE INHIBITOR 1A (P21, CIP1)	4	1.18%	0.021700298504359675	CDC7, CCNB2, CCND1, CCNB1,	141	22	5062	6.5274016763378455	1.0	0.9999999999999221	34.4088102737645
INTERPRO	IPR006671:Cyclin, N-terminal	3	0.88%	0.09166896139973903	CCNB2, CCND1, CCNB1,	285	32	17845	5.870065789473684	1.0	1.0	84.46723222192966
SMART	SM00385:CYCLIN	3	0.88%	0.09435434022945594	CCNB2, CCND1, CCNB1,	126	41	9899	5.748548199767712	1.0	0.9999999999999135	76.91670850722672
SP_PIR_KEYWORDS	cyclin	4	1.18%	0.11070586807658825	CDKN3, CCNB2, CCND1, CCNB1,	302	68	17599	3.427931437475652	1.0	0.9561408087793991	84.56966241010151
INTERPRO	IPR013763:Cyclin-related	3	0.88%	0.11700424576526083	CCNB2, CCND1, CCNB1,	285	37	17845	5.076813655761024	1.0	1.0	91.01960418261481
INTERPRO	IPR006670:Cyclin	3	0.88%	0.1383712643068783	CCNB2, CCND1, CCNB1,	285	41	17845	4.581514762516046	1.0	1.0	94.41215878724586
Functional Group 24	Median: 0.03509810587209727	Geo: 0.029975083991120758	MRPS31, APEX1, PA2G4, UTP14A, U1SNRNPBP, NR0B1, QTRT1, RBM14, NOLA2, MRPL48, KIF14, MRPS16, SF3B3, GEMIN4, RPL10A, MRPL23, MRPS34, MRPL22, LSM4, MRP63, FNBP1, GEMIN6, MRPS28, LSM8, IVNS1ABP, MRPL35, MCCC2, GCDH, PCCB, SECISBP2, FARSA, LARS, HRSP12, ACTN2, LMNB1, MYOM2, PTPN13, MAPT, BGLAP, NELL2, ACTR1B, PKP1,
Category	Term	Count	%	PValue	Genes	List Total	Pop Hits	Pop Total	Fold Enrichment	Bonferroni	Benjamini	FDR
GOTERM_CC_ALL	GO:0030529~ribonucleoprotein complex	26	7.67%	9.285562573008513E-5	MRPS31, APEX1, PA2G4, UTP14A, U1SNRNPBP, NR0B1, QTRT1, RBM14, NOLA2, MRPL48, KIF14, MRPS16, SF3B3, GEMIN4, RPL10A, MRPL23, MRPS34, MRPL22, LSM4, MRP63, FNBP1, GEMIN6, MRPS28, LSM8, IVNS1ABP, MRPL35,	295	584	15857	2.3930926398885535	0.07743959486128349	0.003352801158349017	0.14396391065080172
SP_PIR_KEYWORDS	ribonucleoprotein	13	3.83%	0.003119531806299383	MRPS31, MRPS16, PA2G4, RPL10A, MRPL23, MRPS34, MRPL22, NOLA2, LSM4, MRPL48, MRPS28, LSM8, MRPL35,	302	278	17599	2.7250821859069037	0.9642290295587093	0.16892427775841057	4.854872274575383
GOTERM_CC_ALL	GO:0005761~mitochondrial ribosome	5	1.47%	0.012751156453339931	MRP63, MRPS28, MRPS16, MRPL35, MRPL23,	295	49	15857	5.4849533033552405	0.9999854682460827	0.18037948151125305	18.053208350919057
GOTERM_CC_ALL	GO:0000313~organellar ribosome	5	1.47%	0.012751156453339931	MRP63, MRPS28, MRPS16, MRPL35, MRPL23,	295	49	15857	5.4849533033552405	0.9999854682460827	0.18037948151125305	18.053208350919057
GOTERM_CC_ALL	GO:0005840~ribosome	13	3.83%	0.019165804641878222	APEX1, MRPS16, RPL10A, MRPL23, NR0B1, MRPL22, QTRT1, MRP63, MRPL48, FNBP1, MRPS28, KIF14, MRPL35,	295	327	15857	2.1369512258332035	0.9999999493033241	0.24418357640190647	25.935544863794348
SP_PIR_KEYWORDS	ribosomal protein	9	2.65%	0.02980962470935603	MRPL22, MRPS31, MRPL48, MRPS28, MRPS16, RPL10A, MRPL35, MRPL23, MRPS34,	302	212	17599	2.4739316506310134	0.9999999999999902	0.6467769162860844	38.247790972282324
GOTERM_CC_ALL	GO:0005759~mitochondrial matrix	8	2.36%	0.0403865870348385	MCCC2, MRP63, MRPS28, MRPS16, GCDH, PCCB, MRPL35, MRPL23,	295	171	15857	2.514738824462286	0.9999999999999997	0.4233439220927744	47.24871721385264
GOTERM_CC_ALL	GO:0031980~mitochondrial lumen	8	2.36%	0.0403865870348385	MCCC2, MRP63, MRPS28, MRPS16, GCDH, PCCB, MRPL35, MRPL23,	295	171	15857	2.514738824462286	0.9999999999999997	0.4233439220927744	47.24871721385264
GOTERM_MF_ALL	GO:0003735~structural constituent of ribosome	9	2.65%	0.16873907942686994	MRPL22, MRP63, FNBP1, MRPL48, MRPS16, KIF14, RPL10A, MRPL35, MRPL23,	298	306	16968	1.6746940386893012	1.0	0.9998119556836472	96.35737280404135
GOTERM_BP_ALL	GO:0006412~translation	14	4.13%	0.365499297116958	SECISBP2, MRPS16, PA2G4, RPL10A, MRPL23, MRPL22, MRP63, MRPL48, FNBP1, FARSA, KIF14, MRPL35, LARS, HRSP12,	283	629	15360	1.2080423803558287	1.0	0.9999955396119443	99.98338286826237
GOTERM_MF_ALL	GO:0005198~structural molecule activity	18	5.31%	0.39894825878295115	ACTN2, MRPS16, RPL10A, MRPL23, MRPL22, LMNB1, MYOM2, PTPN13, MRP63, MRPL48, FNBP1, MAPT, BGLAP, KIF14, NELL2, MRPL35, ACTR1B, PKP1,	298	895	16968	1.1451539124892205	1.0	0.9999997994637136	99.98910235994013
GOTERM_CC_ALL	GO:0033279~ribosomal subunit	4	1.18%	0.48724955150532756	MRPL22, MRPS28, MRPS16, MRPL23,	295	141	15857	1.524894819088833	1.0	0.9984070395068076	99.9968425635406
Functional Group 25	Median: 0.03863772298227815	Geo: 0.03054468545729617	MSH2, RFC4, MSH6, PRKDC, RMI1, CCND1, CCNB1,
Category	Term	Count	%	PValue	Genes	List Total	Pop Hits	Pop Total	Fold Enrichment	Bonferroni	Benjamini	FDR
BIND	2878438:NIBRIN	4	1.18%	0.0073812358773013035	MSH2, RFC4, MSH6, PRKDC,	141	15	5062	9.573522458628842	1.0	0.9999999985972005	13.27368378382464
BIND	2915059:BLOOM SYNDROME	4	1.18%	0.010594705779988394	RMI1, MSH2, RFC4, MSH6,	141	17	5062	8.447225698790154	1.0	0.9999999967281323	18.51444044342383
BIND	2858997:MRE11 MEIOTIC RECOMBINATION 11 HOMOLOG A (S. CEREVISIAE)	3	0.88%	0.02954867745568831	MSH2, RFC4, MSH6,	141	10	5062	10.770212765957446	1.0	0.9999999999999954	43.81742098117355
BIND	2875420:RAD50 HOMOLOG (S. CEREVISIAE)	3	0.88%	0.03546998285455526	MSH2, RFC4, MSH6,	141	11	5062	9.791102514506768	1.0	0.9999999999999959	50.05318165285788
BIND	3029838:REPLICATION FACTOR C (ACTIVATOR 1) 1, 145KDA	3	0.88%	0.04180546311000104	MSH2, RFC4, MSH6,	141	12	5062	8.975177304964538	1.0	0.9999999999998253	55.99605322200929
BIND	2876260:REPLICATION FACTOR C (ACTIVATOR 1) 2, 40KDA	3	0.88%	0.048528029232722536	MSH2, RFC4, MSH6,	141	13	5062	8.284779050736498	1.0	0.9999999999987078	61.56606608980434
BIND	2873112:BREAST CANCER 1, EARLY ONSET	5	1.47%	0.05783449686187907	MSH2, RFC4, CCND1, MSH6, CCNB1,	141	53	5062	3.386859360363977	1.0	0.9999999999888354	68.18313531979058
BIND	3026592:MUTL HOMOLOG 1, COLON CANCER, NONPOLYPOSIS TYPE 2 (E. COLI)	3	0.88%	0.07878718649047406	MSH2, RFC4, MSH6,	141	17	5062	6.335419274092616	1.0	0.9999999999999902	79.350677351842
Functional Group 26	Median: 0.041352211075888684	Geo: 0.03420361171401486	APEX1, HMGB1, MSH2, UNG, MSH6, SMA5,
Category	Term	Count	%	PValue	Genes	List Total	Pop Hits	Pop Total	Fold Enrichment	Bonferroni	Benjamini	FDR
GOTERM_BP_ALL	GO:0006284~base-excision repair	5	1.47%	0.0018395338889149683	APEX1, HMGB1, MSH2, UNG, MSH6,	283	29	15360	9.357865236992811	0.9999370903781128	0.19736832046474184	3.4609321856860387
GOTERM_MF_ALL	GO:0019104~DNA N-glycosylase activity	3	0.88%	0.031172253261824257	APEX1, UNG, MSH6,	298	16	16968	10.676174496644295	1.0	0.991745000941629	43.312053645424996
GOTERM_MF_ALL	GO:0016799~hydrolase activity, hydrolyzing N-glycosyl compounds	3	0.88%	0.051532168889953114	APEX1, UNG, MSH6,	298	21	16968	8.134228187919463	1.0	0.9990134046884782	61.25949575716274
GOTERM_MF_ALL	GO:0016798~hydrolase activity, acting on glycosyl bonds	4	1.18%	0.46316257504742486	APEX1, SMA5, UNG, MSH6,	298	144	16968	1.58165548098434	1.0	0.9999999761587642	99.99856171759863
Functional Group 27	Median: 0.07735806942863378	Geo: 0.03739384223558144	PFAS, CAD, ATP5D, ATIC, CTPS, THTPA, RRM2, MTHFD1, PAICS, DDX12, QTRT1, NME4, NUDT1, TYMS,
Category	Term	Count	%	PValue	Genes	List Total	Pop Hits	Pop Total	Fold Enrichment	Bonferroni	Benjamini	FDR
GOTERM_BP_ALL	GO:0055086~nucleobase, nucleoside and nucleotide metabolic process	14	4.13%	7.701090320957833E-4	PFAS, CAD, ATP5D, ATIC, CTPS, THTPA, RRM2, MTHFD1, PAICS, DDX12, QTRT1, NME4, NUDT1, TYMS,	283	251	15360	3.0273253276646064	0.9825377111204301	0.10921207963545565	1.4629675995747604
GOTERM_BP_ALL	GO:0009165~nucleotide biosynthetic process	11	3.24%	9.095466573667047E-4	CAD, PFAS, ATP5D, NME4, TYMS, CTPS, ATIC, THTPA, MTHFD1, PAICS, DDX12,	283	164	15360	3.6404378178057395	0.9916118283989728	0.12436302526370813	1.7256774169620792
GOTERM_BP_ALL	GO:0009117~nucleotide metabolic process	13	3.83%	0.0015296583899429878	PFAS, CAD, ATP5D, ATIC, CTPS, THTPA, RRM2, MTHFD1, PAICS, DDX12, NME4, NUDT1, TYMS,	283	238	15360	2.9646346170977225	0.9996786495400455	0.17059442206419106	2.88599004349277
GOTERM_BP_ALL	GO:0006163~purine nucleotide metabolic process	8	2.36%	0.0030469822832697013	PFAS, ATP5D, NME4, ATIC, NUDT1, MTHFD1, PAICS, DDX12,	283	104	15360	4.175047567273715	0.9999998911487871	0.28903615410212025	5.670601821587629
GOTERM_BP_ALL	GO:0006164~purine nucleotide biosynthetic process	7	2.06%	0.007681504399429379	PFAS, ATP5D, NME4, ATIC, MTHFD1, PAICS, DDX12,	283	94	15360	4.041801368318171	1.0	0.5087388767983986	13.714904539746197
SP_PIR_KEYWORDS	purine biosynthesis	3	0.88%	0.02316682510302231	ATIC, MTHFD1, PAICS,	302	14	17599	12.487464522232735	0.9999999999859218	0.5775143471786915	31.157708305864873
GOTERM_BP_ALL	GO:0009260~ribonucleotide biosynthetic process	6	1.77%	0.02945391277799003	PFAS, ATP5D, NME4, CTPS, PAICS, DDX12,	283	94	15360	3.4644011728441475	1.0	0.8837161339554427	43.55556101609031
GOTERM_BP_ALL	GO:0009259~ribonucleotide metabolic process	6	1.77%	0.04417605106152824	PFAS, ATP5D, NME4, CTPS, PAICS, DDX12,	283	105	15360	3.1014639071176178	1.0	0.9466384122563247	57.86603378104845
GOTERM_BP_ALL	GO:0009152~purine ribonucleotide biosynthetic process	5	1.47%	0.07609255588520908	PFAS, ATP5D, NME4, PAICS, DDX12,	283	87	15360	3.119288412330937	1.0	0.9823510822830428	77.99721003060054
GOTERM_BP_ALL	GO:0009141~nucleoside triphosphate metabolic process	5	1.47%	0.07862358297205849	ATP5D, NME4, CTPS, NUDT1, DDX12,	283	88	15360	3.083841953099904	1.0	0.9840268985318842	79.12209366826126
GOTERM_BP_ALL	GO:0009150~purine ribonucleotide metabolic process	5	1.47%	0.10033888283851652	PFAS, ATP5D, NME4, PAICS, DDX12,	283	96	15360	2.8268551236749118	1.0	0.9935931624749905	86.77068771505284
GOTERM_BP_ALL	GO:0009201~ribonucleoside triphosphate biosynthetic process	4	1.18%	0.14609252951976948	ATP5D, NME4, CTPS, DDX12,	283	72	15360	3.015312131919906	1.0	0.9986906393244879	95.12584635739304
GOTERM_BP_ALL	GO:0009142~nucleoside triphosphate biosynthetic process	4	1.18%	0.1547821340081113	ATP5D, NME4, CTPS, DDX12,	283	74	15360	2.933817209435584	1.0	0.9989947083761884	95.99205585472812
GOTERM_BP_ALL	GO:0009144~purine nucleoside triphosphate metabolic process	4	1.18%	0.1817545105644266	ATP5D, NME4, NUDT1, DDX12,	283	80	15360	2.7137809187279154	1.0	0.9994905211248847	97.84485343826628
GOTERM_BP_ALL	GO:0009199~ribonucleoside triphosphate metabolic process	4	1.18%	0.1817545105644266	ATP5D, NME4, CTPS, DDX12,	283	80	15360	2.7137809187279154	1.0	0.9994905211248847	97.84485343826628
GOTERM_BP_ALL	GO:0009145~purine nucleoside triphosphate biosynthetic process	3	0.88%	0.3756497251427513	ATP5D, NME4, DDX12,	283	71	15360	2.293335987657393	1.0	0.999996029034519	99.98779397032659
GOTERM_BP_ALL	GO:0009206~purine ribonucleoside triphosphate biosynthetic process	3	0.88%	0.3756497251427513	ATP5D, NME4, DDX12,	283	71	15360	2.293335987657393	1.0	0.999996029034519	99.98779397032659
GOTERM_BP_ALL	GO:0009205~purine ribonucleoside triphosphate metabolic process	3	0.88%	0.4272358854866085	ATP5D, NME4, DDX12,	283	79	15360	2.061099431945252	1.0	0.9999987821214712	99.99765515780794
Functional Group 28	Median: 0.053316475913444454	Geo: 0.04901150356019346	GSTM4, GSTM1, GSTM2, IDH2, GPX7, PDSS1, COQ2,
Category	Term	Count	%	PValue	Genes	List Total	Pop Hits	Pop Total	Fold Enrichment	Bonferroni	Benjamini	FDR
INTERPRO	IPR003081:Glutathione S-transferase, Mu class	3	0.88%	0.002445194717072474	GSTM4, GSTM1, GSTM2,	285	5	17845	37.56842105263158	0.9999994910068158	0.9920156912561171	4.631126069681335
KEGG_PATHWAY	hsa00480:Glutathione metabolism	5	1.47%	0.015822671749773254	GSTM4, GSTM1, GSTM2, IDH2, GPX7,	107	39	4214	5.049125329499161	0.9594729850913822	0.47331745770821976	18.132639178379783
GOTERM_MF_ALL	GO:0016765~transferase activity, transferring alkyl or aryl (other than methyl) groups	5	1.47%	0.016565765035164173	PDSS1, COQ2, GSTM4, GSTM1, GSTM2,	298	56	16968	5.083892617449664	1.0	0.9677413916068723	25.87392916468684
PIR_SUPERFAMILY	PIRSF000503:glutathione transferase	3	0.88%	0.045333003581702905	GSTM4, GSTM1, GSTM2,	141	17	6919	8.659574468085106	1.0	1.0	56.776708033432364
INTERPRO	IPR004046:Glutathione S-transferase, C-terminal	3	0.88%	0.05127241623494355	GSTM4, GSTM1, GSTM2,	285	23	17845	8.167048054919908	1.0	1.0	63.92020989232141
INTERPRO	IPR004045:Glutathione S-transferase, N-terminal	3	0.88%	0.055360535591945356	GSTM4, GSTM1, GSTM2,	285	24	17845	7.826754385964912	1.0	1.0	66.81518824306421
GOTERM_MF_ALL	GO:0004364~glutathione transferase activity	3	0.88%	0.0804901500244838	GSTM4, GSTM1, GSTM2,	298	27	16968	6.32662192393736	1.0	0.9991774633666437	77.77694155045467
INTERPRO	IPR010987:Glutathione S-transferase, C-terminal-like	3	0.88%	0.09166896139973903	GSTM4, GSTM1, GSTM2,	285	32	17845	5.870065789473684	1.0	1.0	84.46723222192966
INTERPRO	IPR012335:Thioredoxin fold	4	1.18%	0.25543608333755774	GSTM4, GSTM1, GSTM2, GPX7,	285	110	17845	2.2768740031897927	1.0	1.0	99.6696881052064
KEGG_PATHWAY	hsa00980:Metabolism of xenobiotics by cytochrome P450	3	0.88%	0.5145524355002996	GSTM4, GSTM1, GSTM2,	107	68	4214	1.7374931280923582	1.0	0.999968818245662	99.98844137153954
Functional Group 29	Median: 0.052536789887482505	Geo: 0.05079777053981225	ACTN2, CENPF, KNTC1, PDSS1, IL1RAP, CENPE, RANBP5, WASF1, SF3B3, COX15, NUP205, CENPA, TAF9B, H2AFY2, HMGB1, GEMIN6, HELLS, SFRS9,
Category	Term	Count	%	PValue	Genes	List Total	Pop Hits	Pop Total	Fold Enrichment	Bonferroni	Benjamini	FDR
GOTERM_BP_ALL	GO:0006461~protein complex assembly	11	3.24%	0.04623415106068286	ACTN2, CENPF, KNTC1, PDSS1, IL1RAP, CENPE, RANBP5, WASF1, SF3B3, COX15, NUP205,	283	295	15360	2.023836617356411	1.0	0.9518308616493183	59.56810250854965
GOTERM_BP_ALL	GO:0022607~cellular component assembly	18	5.31%	0.052536789887482505	ACTN2, PDSS1, WASF1, SF3B3, CENPA, NUP205, CENPF, KNTC1, TAF9B, H2AFY2, IL1RAP, HMGB1, CENPE, RANBP5, GEMIN6, HELLS, COX15, SFRS9,	283	602	15360	1.622859021166195	1.0	0.958658242667249	64.38430703421355
GOTERM_BP_ALL	GO:0065003~macromolecular complex assembly	17	5.01%	0.053964422693566196	ACTN2, PDSS1, WASF1, SF3B3, CENPA, NUP205, CENPF, KNTC1, TAF9B, H2AFY2, IL1RAP, HMGB1, CENPE, RANBP5, GEMIN6, COX15, SFRS9,	283	560	15360	1.647652700656234	1.0	0.9607778329257257	65.39701826218518
Functional Group 30	Median: 0.06628203582558087	Geo: 0.05378302841701664	COASY, PDSS1, PPOX, ATP5D, COQ2, MTHFD1, COX15, DDX12, IDH2,
Category	Term	Count	%	PValue	Genes	List Total	Pop Hits	Pop Total	Fold Enrichment	Bonferroni	Benjamini	FDR
GOTERM_BP_ALL	GO:0051188~cofactor biosynthetic process	8	2.36%	0.012332022232091996	COASY, PDSS1, PPOX, ATP5D, COQ2, MTHFD1, COX15, DDX12,	283	135	15360	3.216332940714566	1.0	0.6626343253859746	21.13056442369501
GOTERM_BP_ALL	GO:0009108~coenzyme biosynthetic process	6	1.77%	0.06262422580337132	COASY, PDSS1, ATP5D, COQ2, MTHFD1, DDX12,	283	116	15360	2.8073595710978436	1.0	0.973074950004532	70.97890412927164
GOTERM_BP_ALL	GO:0051186~cofactor metabolic process	9	2.65%	0.06993984584779042	COASY, PDSS1, PPOX, ATP5D, COQ2, MTHFD1, COX15, IDH2, DDX12,	283	236	15360	2.0698329041145116	1.0	0.9786764968225772	75.01836113354057
GOTERM_BP_ALL	GO:0006732~coenzyme metabolic process	7	2.06%	0.1549100776808394	COASY, PDSS1, ATP5D, COQ2, MTHFD1, IDH2, DDX12,	283	197	15360	1.928575272192427	1.0	0.9989459714503384	96.00364596365183
Functional Group 31	Median: 0.1402230605497943	Geo: 0.054931736533947895	TOP2A, RAD54B, RAD51C, RFC4, MCM3, DDX12, RUVBL1, ATAD2,
Category	Term	Count	%	PValue	Genes	List Total	Pop Hits	Pop Total	Fold Enrichment	Bonferroni	Benjamini	FDR
GOTERM_MF_ALL	GO:0008094~DNA-dependent ATPase activity	6	1.77%	0.002703066835568862	TOP2A, RAD54B, RAD51C, RFC4, MCM3, DDX12,	298	55	16968	6.2115924344112265	0.9995861303517114	0.5411334946737623	4.735594636495833
SMART	SM00382:AAA	5	1.47%	0.10295638295394849	RUVBL1, RAD51C, ATAD2, RFC4, MCM3,	126	141	9899	2.785939434875605	1.0	0.9999999997164626	79.95593755656907
INTERPRO	IPR003959:AAA ATPase, core	3	0.88%	0.17748973814564012	RUVBL1, ATAD2, RFC4,	285	48	17845	3.913377192982456	1.0	1.0	97.72799892711227
INTERPRO	IPR003593:AAA+ ATPase, core	5	1.47%	0.1843359341843605	RUVBL1, RAD51C, ATAD2, RFC4, MCM3,	285	140	17845	2.2362155388471177	1.0	1.0	98.06758364721392
Functional Group 32	Median: 0.12215396944990642	Geo: 0.05840551114122174	TOP2A, RAD54B, RAD51C, RFC4, MCM3, DDX12, RECQL4, ATP5D, MSH2, ATP1A1, RUVBL1, KATNB1, MSH6, NUDT11, THTPA, ATAD2, NUDT1,
Category	Term	Count	%	PValue	Genes	List Total	Pop Hits	Pop Total	Fold Enrichment	Bonferroni	Benjamini	FDR
GOTERM_MF_ALL	GO:0008094~DNA-dependent ATPase activity	6	1.77%	0.002703066835568862	TOP2A, RAD54B, RAD51C, RFC4, MCM3, DDX12,	298	55	16968	6.2115924344112265	0.9995861303517114	0.5411334946737623	4.735594636495833
GOTERM_MF_ALL	GO:0016887~ATPase activity	13	3.83%	0.030375255423394486	RECQL4, ATP5D, RAD54B, TOP2A, MSH2, RFC4, MCM3, DDX12, ATP1A1, RUVBL1, KATNB1, RAD51C, MSH6,	298	370	16968	2.00058044621803	1.0	0.9927876152471383	42.470369243456354
GOTERM_MF_ALL	GO:0042623~ATPase activity, coupled	10	2.95%	0.08479026894613907	TOP2A, RAD54B, ATP5D, RECQL4, RAD51C, KATNB1, RFC4, MCM3, ATP1A1, DDX12,	298	302	16968	1.8854171296502067	1.0	0.9993146754247582	79.56775929527312
GOTERM_MF_ALL	GO:0016462~pyrophosphatase activity	17	5.01%	0.12215396944990642	RECQL4, ATP5D, RAD54B, TOP2A, NUDT11, THTPA, MSH2, ATAD2, RFC4, MCM3, DDX12, ATP1A1, RUVBL1, RAD51C, KATNB1, NUDT1, MSH6,	298	665	16968	1.4555987283645355	1.0	0.999524999475274	90.32033648959417
GOTERM_MF_ALL	GO:0016818~hydrolase activity, acting on acid anhydrides, in phosphorus-containing anhydrides	17	5.01%	0.12865808388487665	RECQL4, ATP5D, RAD54B, TOP2A, NUDT11, THTPA, MSH2, ATAD2, RFC4, MCM3, DDX12, ATP1A1, RUVBL1, RAD51C, KATNB1, NUDT1, MSH6,	298	669	16968	1.446895596954284	1.0	0.9995785355349026	91.52827128394355
GOTERM_MF_ALL	GO:0016817~hydrolase activity, acting on acid anhydrides	17	5.01%	0.1386691817376494	RECQL4, ATP5D, RAD54B, TOP2A, NUDT11, THTPA, MSH2, ATAD2, RFC4, MCM3, DDX12, ATP1A1, RUVBL1, RAD51C, KATNB1, NUDT1, MSH6,	298	677	16968	1.4297978646416782	1.0	0.9995341990432528	93.11314503893577
GOTERM_MF_ALL	GO:0017111~nucleoside-triphosphatase activity	16	4.72%	0.152802145325732	RECQL4, ATP5D, RAD54B, TOP2A, THTPA, MSH2, RFC4, ATAD2, MCM3, DDX12, ATP1A1, RUVBL1, RAD51C, KATNB1, NUDT1, MSH6,	298	637	16968	1.4301939671067185	1.0	0.9995997775127474	94.88037345270227
Functional Group 33	Median: 0.06199054430575769	Geo: 0.06906989118848689	CARHSP1, TOP2A, RANBP5, AKAP7, RHOH, MAPT, GRK5, CCND1, AURKA, ITGB2,
Category	Term	Count	%	PValue	Genes	List Total	Pop Hits	Pop Total	Fold Enrichment	Bonferroni	Benjamini	FDR
GOTERM_MF_ALL	GO:0019899~enzyme binding	10	2.95%	0.052474742982920417	CARHSP1, TOP2A, RANBP5, AKAP7, RHOH, MAPT, GRK5, CCND1, AURKA, ITGB2,	298	274	16968	2.0780874932640963	1.0	0.9988229469646939	61.94377318792564
GOTERM_MF_ALL	GO:0019901~protein kinase binding	5	1.47%	0.06199054430575769	TOP2A, AKAP7, GRK5, CCND1, ITGB2,	298	85	16968	3.3493880773786024	1.0	0.999161404282191	68.24173529511906
GOTERM_MF_ALL	GO:0019900~kinase binding	5	1.47%	0.10129559171117487	TOP2A, AKAP7, GRK5, CCND1, ITGB2,	298	101	16968	2.818791946308725	1.0	0.9996222860591287	85.254713683192
Functional Group 34	Median: 0.07198218732663159	Geo: 0.06921637708872586	ACTN2, CENPF, TIMELESS, KNTC1, PDSS1, TOP2A, IRF3, KATNB1, HSD17B8, MSH2, MSH6, PARP1, POU3F2, FNBP1, DVL2, PAICS,
Category	Term	Count	%	PValue	Genes	List Total	Pop Hits	Pop Total	Fold Enrichment	Bonferroni	Benjamini	FDR
GOTERM_MF_ALL	GO:0046983~protein dimerization activity	11	3.24%	0.06347244161220823	ACTN2, CENPF, TIMELESS, KNTC1, PDSS1, TOP2A, IRF3, KATNB1, HSD17B8, MSH2, MSH6,	298	328	16968	1.9095596660664595	1.0	0.9988177193759814	69.12908343092555
GOTERM_MF_ALL	GO:0042803~protein homodimerization activity	7	2.06%	0.07198218732663159	ACTN2, CENPF, TIMELESS, TOP2A, IRF3, MSH2, MSH6,	298	166	16968	2.4010673566750222	1.0	0.9987919196056038	73.78822652277901
GOTERM_MF_ALL	GO:0042802~identical protein binding	12	3.54%	0.07257989693467233	ACTN2, CENPF, TIMELESS, PARP1, TOP2A, IRF3, POU3F2, FNBP1, MSH2, DVL2, PAICS, MSH6,	298	381	16968	1.7933731437932672	1.0	0.9986000431898439	74.0891716226372
Functional Group 35	Median: 0.03522490116701798	Geo: 0.07001412452859826	RBM14, RUVBL1, H2AFY2, CBX5, HMGB1, EZH2, HELLS, C14orf169, CENPA, SUPT16H, SAFB, RCOR1,
Category	Term	Count	%	PValue	Genes	List Total	Pop Hits	Pop Total	Fold Enrichment	Bonferroni	Benjamini	FDR
GOTERM_BP_ALL	GO:0006325~establishment and/or maintenance of chromatin architecture	12	3.54%	0.03150706387521272	RBM14, RUVBL1, H2AFY2, CBX5, HMGB1, EZH2, HELLS, C14orf169, CENPA, SUPT16H, SAFB, RCOR1,	283	315	15360	2.067642604745078	1.0	0.8938278773421302	45.79649985799988
GOTERM_BP_ALL	GO:0006323~DNA packaging	12	3.54%	0.03522490116701798	RBM14, RUVBL1, H2AFY2, CBX5, HMGB1, EZH2, HELLS, C14orf169, CENPA, SUPT16H, SAFB, RCOR1,	283	321	15360	2.0289950794227405	1.0	0.9106782747281866	49.64143208153755
GOTERM_BP_ALL	GO:0016568~chromatin modification	6	1.77%	0.3092425682041401	RBM14, RUVBL1, H2AFY2, HELLS, C14orf169, RCOR1,	283	201	15360	1.6201677126733822	1.0	0.999989888129335	99.91560390489084
Functional Group 36	Median: 0.06442948118814217	Geo: 0.08454078168186077	CAD, PFAS, CTPS, GGH, MCCC2, FARSA, MTHFD1, UBE2C, PCCB, LIG1, LARS, PAICS, SCLY, CCND1, ITGB2, FADS1, LTA4H, IDH2, SLC23A2, GNPAT, DDB2,
Category	Term	Count	%	PValue	Genes	List Total	Pop Hits	Pop Total	Fold Enrichment	Bonferroni	Benjamini	FDR
GOTERM_BP_ALL	GO:0006541~glutamine metabolic process	4	1.18%	0.0034403217238602106	CAD, PFAS, CTPS, GGH,	283	17	15360	12.77073373519019	0.999999986310196	0.31423558990620293	6.380014392119449
SP_PIR_KEYWORDS	ligase	10	2.95%	0.041493369910230976	CAD, MCCC2, CTPS, FARSA, MTHFD1, UBE2C, PCCB, LIG1, LARS, PAICS,	302	268	17599	2.1744341207867945	1.0	0.7249320570311244	49.08569476192635
GOTERM_BP_ALL	GO:0009064~glutamine family amino acid metabolic process	4	1.18%	0.049369493939786145	CAD, PFAS, CTPS, GGH,	283	45	15360	4.824499411071849	1.0	0.9594382127119576	62.036343187607926
GOTERM_BP_ALL	GO:0006520~amino acid metabolic process	11	3.24%	0.05653632498988244	SCLY, CAD, PFAS, MCCC2, CTPS, FARSA, GGH, MTHFD1, CCND1, LARS, ITGB2,	283	306	15360	1.9510843206540567	1.0	0.9639763088916138	67.15293401336831
GOTERM_BP_ALL	GO:0019752~carboxylic acid metabolic process	17	5.01%	0.06264113342276774	SCLY, PFAS, CAD, FADS1, CTPS, GGH, MTHFD1, PCCB, LTA4H, IDH2, SLC23A2, ITGB2, MCCC2, FARSA, GNPAT, CCND1, LARS,	283	572	15360	1.6130865600830264	1.0	0.9720586135668186	70.98891618084141
GOTERM_BP_ALL	GO:0006082~organic acid metabolic process	17	5.01%	0.06442948118814217	SCLY, PFAS, CAD, FADS1, CTPS, GGH, MTHFD1, PCCB, LTA4H, IDH2, SLC23A2, ITGB2, MCCC2, FARSA, GNPAT, CCND1, LARS,	283	575	15360	1.6046704562912888	1.0	0.9738758309212409	72.02962094705474
GOTERM_MF_ALL	GO:0016874~ligase activity	12	3.54%	0.09541117740354953	CAD, PFAS, MCCC2, CTPS, FARSA, MTHFD1, UBE2C, DDB2, PCCB, LIG1, LARS, PAICS,	298	401	16968	1.7039280992150496	1.0	0.9994967860062955	83.42496241016617
GOTERM_BP_ALL	GO:0006519~amino acid and derivative metabolic process	11	3.24%	0.1540069465364831	SCLY, CAD, PFAS, MCCC2, CTPS, FARSA, GGH, MTHFD1, CCND1, LARS, ITGB2,	283	376	15360	1.5878505375535674	1.0	0.9990110856625051	95.921149390005
GOTERM_BP_ALL	GO:0009308~amine metabolic process	11	3.24%	0.3374640221492254	SCLY, CAD, PFAS, MCCC2, CTPS, FARSA, GGH, MTHFD1, CCND1, LARS, ITGB2,	283	459	15360	1.3007228804360378	1.0	0.9999950699593322	99.96200170500778
GOTERM_BP_ALL	GO:0006807~nitrogen compound metabolic process	11	3.24%	0.42558202328699163	SCLY, CAD, PFAS, MCCC2, CTPS, FARSA, GGH, MTHFD1, CCND1, LARS, ITGB2,	283	496	15360	1.2036931494357688	1.0	0.9999987733788975	99.99752218743467
GOTERM_BP_ALL	GO:0032787~monocarboxylic acid metabolic process	6	1.77%	0.4645904451512949	FADS1, MTHFD1, GNPAT, PCCB, IDH2, LTA4H,	283	244	15360	1.3346463534727453	1.0	0.9999995947724866	99.99935463351207
Functional Group 37	Median: 0.10540590661417401	Geo: 0.09222941550702896	GINS1, HOXD13, CYP26B1, NCAPG2, SH2B3, DVL2, EFNB1, MDFI, WNT5A, PRKDC, MLLT3,
Category	Term	Count	%	PValue	Genes	List Total	Pop Hits	Pop Total	Fold Enrichment	Bonferroni	Benjamini	FDR
GOTERM_BP_ALL	GO:0009790~embryonic development	11	3.24%	0.04988544407035546	GINS1, HOXD13, CYP26B1, NCAPG2, SH2B3, DVL2, EFNB1, MDFI, WNT5A, PRKDC, MLLT3,	283	299	15360	1.9967618800004727	1.0	0.9577045561738534	62.42857265740174
GOTERM_BP_ALL	GO:0007389~pattern specification process	7	2.06%	0.0697008848601261	HOXD13, CYP26B1, DVL2, EFNB1, MDFI, PRKDC, MLLT3,	283	157	15360	2.4199320294389053	1.0	0.979213203272453	74.89528885674181
GOTERM_BP_ALL	GO:0035282~segmentation	3	0.88%	0.14111092836822192	DVL2, PRKDC, MLLT3,	283	36	15360	4.522968197879859	1.0	0.9984120017640672	94.55213595884354
GOTERM_BP_ALL	GO:0003002~regionalization	5	1.47%	0.14747046247184098	CYP26B1, DVL2, MDFI, PRKDC, MLLT3,	283	111	15360	2.4448476745296532	1.0	0.9987096919103564	95.27412797417851
Functional Group 38	Median: 0.11828376041021557	Geo: 0.09555637716474222	LMNB1, PTPN13, PARP1, PRKDC,
Category	Term	Count	%	PValue	Genes	List Total	Pop Hits	Pop Total	Fold Enrichment	Bonferroni	Benjamini	FDR
BIOCARTA	h_fasPathway:FAS signaling pathway ( CD95 )	4	1.18%	0.023990882520730752	LMNB1, PTPN13, PARP1, PRKDC,	32	32	1557	6.08203125	0.9996077151607847	0.9801938181565638	27.974666049675033
BIOCARTA	h_tnfr1Pathway:TNFR1 Signaling Pathway	3	0.88%	0.11828376041021557	LMNB1, PARP1, PRKDC,	32	30	1557	4.8656250000000005	1.0	0.9999987006133056	81.75251292391124
BIOCARTA	h_HivnefPathway:HIV-I Nef: negative effector of Fas and TNF	3	0.88%	0.3074734924781357	LMNB1, PARP1, PRKDC,	32	56	1557	2.6065848214285716	1.0	0.9999999999998697	99.30218141874984
Functional Group 39	Median: 0.08166483939831547	Geo: 0.09869427428556227	CAD, SLC25A11, MAD2L1, TRAF3, FANCI, ATP1A1, PRKDC, RUVBL1, TRAP1,
Category	Term	Count	%	PValue	Genes	List Total	Pop Hits	Pop Total	Fold Enrichment	Bonferroni	Benjamini	FDR
MINT	3027947:TUMOR NECROSIS FACTOR RECEPTOR SUPERFAMILY, MEMBER 1B	7	2.06%	0.07770414018168276	CAD, SLC25A11, MAD2L1, TRAF3, FANCI, ATP1A1, PRKDC,	67	98	2144	2.2857142857142856	1.0	1.0	76.09927464381775
MINT	2861867:TUMOR NECROSIS FACTOR RECEPTOR SUPERFAMILY, MEMBER 1A	6	1.77%	0.08166483939831547	CAD, RUVBL1, FANCI, TRAP1, ATP1A1, PRKDC,	67	76	2144	2.526315789473684	1.0	1.0	77.85172035691653
MINT	2877182:TNFRSF1A-ASSOCIATED VIA DEATH DOMAIN	4	1.18%	0.15149440799426794	CAD, TRAF3, ATP1A1, PRKDC,	67	44	2144	2.909090909090909	1.0	1.0	94.534753550479
Functional Group 40	Median: 0.13596799690533304	Geo: 0.10945424424167005	NDUFS2, PARP1, PPOX, DBI, STEAP1, GCDH, STEAP3, TSTA3, SCLY,
Category	Term	Count	%	PValue	Genes	List Total	Pop Hits	Pop Total	Fold Enrichment	Bonferroni	Benjamini	FDR
GOTERM_MF_ALL	GO:0050662~coenzyme binding	8	2.36%	0.026291388661102512	NDUFS2, PARP1, PPOX, DBI, STEAP1, GCDH, STEAP3, TSTA3,	298	165	16968	2.760707748627212	1.0	0.9917078274880614	37.96915792926846
GOTERM_MF_ALL	GO:0048037~cofactor binding	9	2.65%	0.05640489390542709	NDUFS2, SCLY, PARP1, PPOX, DBI, STEAP1, GCDH, STEAP3, TSTA3,	298	236	16968	2.171425321351382	1.0	0.9987487979259481	64.67584461682381
GOTERM_MF_ALL	GO:0050660~FAD binding	4	1.18%	0.13596799690533304	PPOX, STEAP1, GCDH, STEAP3,	298	73	16968	3.119977935092397	1.0	0.9996423568228515	92.71559583743412
SP_PIR_KEYWORDS	fad	4	1.18%	0.2722378722432553	PPOX, STEAP1, GCDH, STEAP3,	302	106	17599	2.1990503561164565	1.0	0.9940990690325922	99.36654835469743
SP_PIR_KEYWORDS	flavoprotein	4	1.18%	0.28618540375589074	PPOX, STEAP1, GCDH, STEAP3,	302	109	17599	2.1385260343884807	1.0	0.9953174918573532	99.53457382495506
Functional Group 41	Median: 0.12874875196930888	Geo: 0.12652345230355314	CAD, PPOX, MTHFD1, COX15, PAICS,
Category	Term	Count	%	PValue	Genes	List Total	Pop Hits	Pop Total	Fold Enrichment	Bonferroni	Benjamini	FDR
GOTERM_BP_ALL	GO:0046483~heterocycle metabolic process	5	1.47%	0.06875257727803558	CAD, PPOX, MTHFD1, COX15, PAICS,	283	84	15360	3.230691569914185	1.0	0.9788937119980504	74.40119295639
GOTERM_BP_ALL	GO:0046148~pigment biosynthetic process	3	0.88%	0.11638657557039583	PPOX, COX15, PAICS,	283	32	15360	5.088339222614842	1.0	0.9964933834338003	90.62424999113021
GOTERM_BP_ALL	GO:0042440~pigment metabolic process	3	0.88%	0.14111092836822192	PPOX, COX15, PAICS,	283	36	15360	4.522968197879859	1.0	0.9984120017640672	94.55213595884354
GOTERM_BP_ALL	GO:0019748~secondary metabolic process	3	0.88%	0.22695074456601083	PPOX, COX15, PAICS,	283	49	15360	3.3229970433403047	1.0	0.999837600923005	99.2731915334838
Functional Group 42	Median: 0.16279248296067905	Geo: 0.13836036913670838	KIT, DGAT1, CAD, PMVK, GSTM4, ATIC, GSTM1, ADCK2, TTK, PBK, ZDHHC3, QTRT1, POLD3, PARP1, PRKCB1, GSTM2, NEK2, AURKA, PRKDC, BUB1B, COASY, PDSS1, COQ2, NDST4, GYG2, DAPK1, GRK5, ALG6, VRK1, CDC7, NME4, TYMS, ZDHHC4, POLA1, GNPAT, PRIM1, MELK, PIGF, SCLY, CBR4, CDKN3, TGS1, MYBBP1A, FASTKD1, PHKA2, AKAP7, EZH2, POLR3K, CCND1, TOP2A, LARS, APEX1, ALDH7A1, HSD17B8, UNG, GCDH, TBCD, DDB2, NUP205, LTA4…
Category	Term	Count	%	PValue	Genes	List Total	Pop Hits	Pop Total	Fold Enrichment	Bonferroni	Benjamini	FDR
SP_PIR_KEYWORDS	transferase	37	10.91%	0.008969256483392864	KIT, DGAT1, CAD, PMVK, GSTM4, ATIC, GSTM1, ADCK2, TTK, PBK, ZDHHC3, QTRT1, POLD3, PARP1, PRKCB1, GSTM2, NEK2, AURKA, PRKDC, BUB1B, COASY, PDSS1, COQ2, NDST4, GYG2, DAPK1, GRK5, ALG6, VRK1, CDC7, NME4, TYMS, ZDHHC4, POLA1, GNPAT, PRIM1, MELK,	302	1398	17599	1.542323944329174	0.9999325661938897	0.31898746323682126	13.368822459766093
GOTERM_MF_ALL	GO:0016740~transferase activity	49	14.45%	0.019870977472958528	KIT, CAD, PIGF, SCLY, GSTM4, CBR4, PBK, ZDHHC3, PARP1, NEK2, CDKN3, COASY, PDSS1, COQ2, GRK5, TGS1, VRK1, ZDHHC4, POLA1, MYBBP1A, MELK, FASTKD1, DGAT1, PMVK, ATIC, GSTM1, ADCK2, TTK, QTRT1, POLD3, PRKCB1, GSTM2, AURKA, PRKDC, BUB1B, NDST4, GYG2, PHKA2, DAPK1, ALG6, AKAP7, NME4, CDC7, EZH2, TYMS, POLR3K, CCND1, PRIM1, GNPAT,	298	2040	16968	1.3676667982629294	1.0	0.9787408405720881	30.21444378518945
SP_PIR_KEYWORDS	Serine/threonine-protein kinase	13	3.83%	0.032635649289678784	BUB1B, GRK5, DAPK1, ADCK2, PBK, TTK, PRKCB1, VRK1, CDC7, NEK2, AURKA, MELK, PRKDC,	302	383	17599	1.9779969913371258	0.9999999999999996	0.6688921342463141	41.051456069034955
UP_SEQ_FEATURE	binding site:ATP	15	4.42%	0.05171026966762634	KIT, BUB1B, TOP2A, DAPK1, GRK5, PBK, TTK, PRKCB1, VRK1, CDC7, NME4, NEK2, AURKA, LARS, MELK,	244	428	12056	1.7316531331392677	1.0	1.0	68.3861536329701
GOTERM_MF_ALL	GO:0004674~protein serine/threonine kinase activity	14	4.13%	0.05313408688572846	BUB1B, PHKA2, GRK5, DAPK1, ADCK2, PBK, TTK, PRKCB1, VRK1, CDC7, NEK2, AURKA, MELK, PRKDC,	298	449	16968	1.7753994708599274	1.0	0.9985658524231704	62.41563391509977
INTERPRO	IPR008271:Serine/threonine protein kinase, active site	11	3.24%	0.06701960330410747	BUB1B, PRKCB1, VRK1, CDC7, DAPK1, GRK5, NEK2, AURKA, TTK, PBK, MELK,	285	364	17845	1.8921823790244845	1.0	1.0	73.91002463827768
UP_SEQ_FEATURE	active site:Proton acceptor	17	5.01%	0.08381366242908757	BUB1B, KIT, APEX1, ALDH7A1, HSD17B8, DAPK1, GRK5, PBK, TTK, UNG, PRKCB1, VRK1, CDC7, NEK2, GCDH, AURKA, MELK,	244	544	12056	1.5440573770491803	1.0	1.0	85.02138129226815
GOTERM_MF_ALL	GO:0016772~transferase activity, transferring phosphorus-containing groups	28	8.26%	0.10417995832392418	KIT, FASTKD1, PIGF, PMVK, ADCK2, PBK, TTK, POLD3, PRKCB1, NEK2, CDKN3, AURKA, PRKDC, BUB1B, COASY, PHKA2, DAPK1, GRK5, VRK1, CDC7, AKAP7, NME4, POLR3K, POLA1, CCND1, PRIM1, MYBBP1A, MELK,	298	1193	16968	1.3363861901359724	1.0	0.9994679095690302	86.08028664831696
SP_PIR_KEYWORDS	kinase	19	5.60%	0.12729762858936772	BUB1B, KIT, COASY, PMVK, DAPK1, GRK5, ADCK2, TTK, PBK, PRKCB1, VRK1, CDC7, AKAP7, NME4, NEK2, CDKN3, AURKA, MELK, PRKDC,	302	785	17599	1.4104736997511282	1.0	0.965799634044818	88.56877491539964
GOTERM_BP_ALL	GO:0044260~cellular macromolecule metabolic process	74	21.83%	0.1387444650779594	KIT, PIGF, TBCD, DDB2, NUP205, LTA4H, PBK, ZDHHC3, RBM14, CENPF, PARP1, KATNB1, MRPL48, PCSK2, NEK2, KIF14, CDKN3, FKBP3, USP13, FBXO46, WASF1, GRK5, RPL10A, TIMM13, PPP1R1A, TRAP1, MRPL23, OPN3, C19orf2, AGBL5, VRK1, IRF3, FNBP1, DTL, MAPT, UBE2C, COX15, THOP1, MELK, MRPL35, HRSP12, NFYC, PMVK, PA2G4, TTK, ITGB2, PTPN13, IL1RAP, PRKCB1, CENPE, RANBP5, FARSA, CDC20, MKKS, AURKA, LARS, PRKDC, BUB1…	283	3534	15360	1.1365013468356862	1.0	0.9985550132342785	94.2577055823678
GOTERM_BP_ALL	GO:0006793~phosphorus metabolic process	25	7.37%	0.1411057480561149	KIT, NDUFS2, PMVK, THTPA, PBK, TTK, DDX12, ITGB2, NDUFB1, PTPN13, PRKCB1, NEK2, CDKN3, AURKA, BUB1B, ATP5D, GRK5, DAPK1, VRK1, NDUFA7, CDC7, CCND1, COX15, CDC25B, MELK,	283	1036	15360	1.3097398256408859	1.0	0.9985708588740728	94.55150735013204
GOTERM_BP_ALL	GO:0006796~phosphate metabolic process	25	7.37%	0.1411057480561149	KIT, NDUFS2, PMVK, THTPA, PBK, TTK, DDX12, ITGB2, NDUFB1, PTPN13, PRKCB1, NEK2, CDKN3, AURKA, BUB1B, ATP5D, GRK5, DAPK1, VRK1, NDUFA7, CDC7, CCND1, COX15, CDC25B, MELK,	283	1036	15360	1.3097398256408859	1.0	0.9985708588740728	94.55150735013204
GOTERM_MF_ALL	GO:0004672~protein kinase activity	17	5.01%	0.1512103007164726	BUB1B, KIT, FASTKD1, PHKA2, DAPK1, GRK5, ADCK2, PBK, TTK, PRKCB1, VRK1, CDC7, NEK2, CCND1, AURKA, MELK, PRKDC,	298	687	16968	1.408985668649805	1.0	0.999663571302337	94.70518915565269
SMART	SM00220:S_TKc	9	2.65%	0.16279248296067905	PRKCB1, VRK1, DAPK1, GRK5, NEK2, AURKA, TTK, PBK, MELK,	126	421	9899	1.679504580929759	1.0	0.99999999957151	92.78071060674064
GOTERM_BP_ALL	GO:0019538~protein metabolic process	76	22.42%	0.1713530225446895	KIT, PIGF, TBCD, DDB2, NUP205, LTA4H, PBK, ZDHHC3, RBM14, CENPF, KNTC1, PARP1, KATNB1, MRPL48, PCSK2, NEK2, KIF14, CDKN3, FKBP3, USP13, FBXO46, PDSS1, WASF1, GRK5, RPL10A, TIMM13, TRAP1, MRPL23, OPN3, C19orf2, AGBL5, VRK1, IRF3, MAPT, DTL, FNBP1, UBE2C, COX15, THOP1, MELK, MRPL35, HRSP12, NFYC, ACTN2, PMVK, PA2G4, TTK, ITGB2, PTPN13, IL1RAP, PRKCB1, CENPE, RANBP5, FARSA, CDC20, MKKS, AURKA, LARS,…	283	3691	15360	1.1175689505463104	1.0	0.9994039394674705	97.25576161855113
GOTERM_BP_ALL	GO:0044267~cellular protein metabolic process	72	21.24%	0.172315759009545	KIT, PIGF, TBCD, DDB2, NUP205, LTA4H, PBK, ZDHHC3, RBM14, CENPF, PARP1, KATNB1, MRPL48, PCSK2, NEK2, KIF14, CDKN3, FKBP3, USP13, FBXO46, WASF1, GRK5, RPL10A, TIMM13, TRAP1, MRPL23, OPN3, C19orf2, AGBL5, VRK1, IRF3, FNBP1, DTL, MAPT, UBE2C, THOP1, COX15, MELK, MRPL35, HRSP12, NFYC, PMVK, PA2G4, TTK, ITGB2, PTPN13, PRKCB1, IL1RAP, CENPE, RANBP5, FARSA, CDC20, MKKS, AURKA, LARS, PRKDC, BUB1B, SECISB…	283	3482	15360	1.1222988291120612	1.0	0.9993640612700977	97.31611527886285
GOTERM_BP_ALL	GO:0016310~phosphorylation	21	6.19%	0.17274535687941917	BUB1B, KIT, NDUFS2, PMVK, ATP5D, DAPK1, GRK5, TTK, PBK, ITGB2, DDX12, NDUFB1, PRKCB1, NDUFA7, VRK1, CDC7, NEK2, CCND1, COX15, AURKA, MELK,	283	867	15360	1.3146343550931077	1.0	0.9993420255595031	97.34263877175762
UP_SEQ_FEATURE	domain:Protein kinase	12	3.54%	0.18697507731176957	BUB1B, KIT, PRKCB1, VRK1, CDC7, DAPK1, GRK5, NEK2, AURKA, TTK, PBK, MELK,	244	401	12056	1.4785985855034545	1.0	1.0	98.8773247588326
INTERPRO	IPR000719:Protein kinase, core	12	3.54%	0.21986162788765135	BUB1B, KIT, PRKCB1, VRK1, CDC7, DAPK1, GRK5, NEK2, AURKA, TTK, PBK, MELK,	285	529	17845	1.420356183464332	1.0	1.0	99.18432246951791
INTERPRO	IPR002290:Serine/threonine protein kinase	7	2.06%	0.2422530370537844	PRKCB1, DAPK1, GRK5, NEK2, AURKA, TTK, MELK,	285	263	17845	1.6665332532853045	1.0	1.0	99.53595967783329
GOTERM_MF_ALL	GO:0016301~kinase activity	22	6.49%	0.24983345402274884	BUB1B, COASY, KIT, FASTKD1, PMVK, PHKA2, DAPK1, GRK5, ADCK2, TTK, PBK, PRKCB1, VRK1, CDC7, AKAP7, NME4, NEK2, CDKN3, CCND1, AURKA, MELK, PRKDC,	298	1016	16968	1.2329440363578714	1.0	0.9999784316909439	99.4213817225998
GOTERM_MF_ALL	GO:0016773~phosphotransferase activity, alcohol group as acceptor	18	5.31%	0.2587414348737491	BUB1B, KIT, COASY, FASTKD1, PHKA2, DAPK1, GRK5, ADCK2, TTK, PBK, PRKCB1, VRK1, CDC7, NEK2, CCND1, AURKA, MELK, PRKDC,	298	813	16968	1.2606552911166695	1.0	0.999984069982646	99.53290444230927
GOTERM_BP_ALL	GO:0043412~biopolymer modification	37	10.91%	0.41599705421922245	KIT, PIGF, PMVK, DDB2, TTK, PBK, ZDHHC3, ITGB2, RBM14, QTRT1, NOLA2, PARP1, PTPN13, PRKCB1, PCSK2, NEK2, CDC20, CDKN3, USP13, FBXO46, AURKA, PRKDC, BUB1B, PHKA2, DAPK1, GRK5, OPN3, ALG6, VRK1, CDC7, HELLS, DTL, UBE2C, TSTA3, CCND1, MELK, CDC25B,	283	1877	15360	1.0698976451031739	1.0	0.9999985680537832	99.9965994046317
GOTERM_BP_ALL	GO:0006468~protein amino acid phosphorylation	15	4.42%	0.4202726443912732	KIT, BUB1B, PMVK, DAPK1, GRK5, PBK, TTK, ITGB2, PRKCB1, VRK1, CDC7, NEK2, CCND1, AURKA, MELK,	283	704	15360	1.156440732412464	1.0	0.9999986449016477	99.99704534385224
SP_PIR_KEYWORDS	phosphotransferase	5	1.47%	0.4249747346548357	PRKCB1, GRK5, AURKA, TTK, PRKDC,	302	194	17599	1.5019287226053117	1.0	0.999108107176374	99.98513385205938
GOTERM_BP_ALL	GO:0006464~protein modification process	34	10.03%	0.5370437015286535	KIT, PIGF, PMVK, DDB2, TTK, PBK, ITGB2, ZDHHC3, RBM14, PARP1, PTPN13, PRKCB1, PCSK2, NEK2, CDC20, CDKN3, USP13, FBXO46, AURKA, PRKDC, BUB1B, PHKA2, DAPK1, GRK5, OPN3, ALG6, VRK1, CDC7, DTL, UBE2C, TSTA3, CCND1, MELK, CDC25B,	283	1804	15360	1.0229329405404557	1.0	0.9999999413177487	99.99996002111587
GOTERM_BP_ALL	GO:0043687~post-translational protein modification	28	8.26%	0.6049508204138423	KIT, PMVK, DDB2, PBK, TTK, ITGB2, RBM14, PARP1, PTPN13, PRKCB1, PCSK2, NEK2, CDKN3, CDC20, USP13, FBXO46, AURKA, BUB1B, DAPK1, GRK5, OPN3, VRK1, CDC7, DTL, UBE2C, CCND1, CDC25B, MELK,	283	1522	15360	0.9985002066278794	1.0	0.9999999838250588	99.99999807691844
Functional Group 43	Median: 0.14643643061934644	Geo: 0.15466274313321468	WDR67, NUP37, KATNB1, WDR12, CDC20, TLE2, DDB2, C2orf44,
Category	Term	Count	%	PValue	Genes	List Total	Pop Hits	Pop Total	Fold Enrichment	Bonferroni	Benjamini	FDR
UP_SEQ_FEATURE	repeat:WD 4	7	2.06%	0.08710488083365556	WDR67, NUP37, KATNB1, WDR12, CDC20, TLE2, DDB2,	244	152	12056	2.2754529767040554	1.0	1.0	86.14604849088909
UP_SEQ_FEATURE	repeat:WD 3	7	2.06%	0.10248650137572451	WDR67, NUP37, KATNB1, WDR12, CDC20, TLE2, DDB2,	244	159	12056	2.175275801629034	1.0	1.0	90.41676700957727
UP_SEQ_FEATURE	repeat:WD 1	7	2.06%	0.10948827986762197	WDR67, NUP37, KATNB1, WDR12, CDC20, TLE2, DDB2,	244	162	12056	2.1349929164136814	1.0	1.0	91.91387192780999
UP_SEQ_FEATURE	repeat:WD 2	7	2.06%	0.10948827986762197	WDR67, NUP37, KATNB1, WDR12, CDC20, TLE2, DDB2,	244	162	12056	2.1349929164136814	1.0	1.0	91.91387192780999
SMART	SM00320:WD40	7	2.06%	0.14643643061934644	WDR67, NUP37, KATNB1, WDR12, CDC20, TLE2, DDB2,	126	282	9899	1.9501576044129234	1.0	0.999999999963268	90.38844331118307
SP_PIR_KEYWORDS	wd repeat	8	2.36%	0.16130883240677707	WDR67, NUP37, C2orf44, KATNB1, WDR12, CDC20, TLE2, DDB2,	302	261	17599	1.7862018218263938	1.0	0.9830347212496942	93.93118939406308
UP_SEQ_FEATURE	repeat:WD 5	6	1.77%	0.16241556613111582	WDR67, KATNB1, WDR12, CDC20, TLE2, DDB2,	244	143	12056	2.0731399747793193	1.0	1.0	97.85919483455746
INTERPRO	IPR001680:WD40 repeat	7	2.06%	0.29314301816002863	WDR67, NUP37, KATNB1, WDR12, CDC20, TLE2, DDB2,	285	282	17845	1.5542490979221104	1.0	1.0	99.87928336568163
UP_SEQ_FEATURE	repeat:WD 6	4	1.18%	0.42073870544790504	KATNB1, WDR12, CDC20, TLE2,	244	117	12056	1.689225164635001	1.0	1.0	99.99928052496355
Functional Group 44	Median: 0.37252367753943844	Geo: 0.15885635749795105	PFAS, CAD, APEX1, RECQL4, DCLRE1A, CENPA, SSRP1, FOXM1, NR0B1, KNTC1, TAF9B, PARP1, HMGB1, FANCI, CPSF3L, RNF141, ITGB3BP, GEMIN4, C19orf2, IRF3, DTL, PTGER3, POLA1, SFRS9, MYBBP1A, MSH6, TIMELESS, NFYC, MLF1IP, FADS1, ADRA1D, MSH2, PA2G4, UTP14A, U1SNRNPBP, SAFB, DDX12, POLD3, H2AFY2, LARS, MLLT3, PRKDC, RPP25, ATP5D, HOXD13, SF3B3, TLE2, MTHFD1, AKAP7, NME4, POLR3K, PRIM1, IVNS1ABP, RRM2, C14or…
Category	Term	Count	%	PValue	Genes	List Total	Pop Hits	Pop Total	Fold Enrichment	Bonferroni	Benjamini	FDR
GOTERM_BP_ALL	GO:0006139~nucleobase, nucleoside, nucleotide and nucleic acid metabolic process	108	31.86%	1.164026735014643E-5	PFAS, CAD, APEX1, RECQL4, DCLRE1A, CENPA, SSRP1, FOXM1, NR0B1, KNTC1, TAF9B, PARP1, HMGB1, FANCI, CPSF3L, RNF141, ITGB3BP, GEMIN4, C19orf2, IRF3, DTL, PTGER3, POLA1, SFRS9, MYBBP1A, MSH6, TIMELESS, NFYC, MLF1IP, FADS1, ADRA1D, MSH2, PA2G4, UTP14A, U1SNRNPBP, SAFB, DDX12, POLD3, H2AFY2, LARS, MLLT3, PRKDC, RPP25, ATP5D, HOXD13, SF3B3, TLE2, MTHFD1, AKAP7, NME4, POLR3K, PRIM1, IVNS1ABP, RRM2, C14or…	283	4051	15360	1.4469925412126134	0.05932570014073202	0.002443342990709141	0.022265306110202943
SP_PIR_KEYWORDS	repressor	13	3.83%	0.008663869867065972	CNOT7, MLF1IP, RAD54B, ITGB3BP, PA2G4, TLE2, SAFB, SAP30, RBM14, BCL11B, MYBBP1A, RCOR1, TH1L,	302	317	17599	2.3898197087764013	0.9999063481395247	0.3205671871565141	12.942627502656423
GOTERM_BP_ALL	GO:0016070~RNA metabolic process	68	20.06%	0.04966592432188738	APEX1, C14orf169, SSRP1, FOXM1, NR0B1, RBM14, KNTC1, TAF9B, NOLA2, PARP1, HMGB1, CPSF3L, RNF141, TH1L, NOL5A, NCKAP1L, ITGB3BP, GEMIN4, TGS1, MCM3, HOXB13, SAP30, BCL11B, C19orf2, LSM4, IRF3, GEMIN6, HELLS, PTGER3, SFRS9, MDFI, MYBBP1A, DEAF1, NFYC, TIMELESS, MLF1IP, NKX2-2, EXOSC5, RAD54B, PA2G4, UTP14A, U1SNRNPBP, SAFB, QTRT1, CARHSP1, NEUROD6, RNASEH2A, FARSA, SOX12, LARS, MLLT3, RCOR1, RPP25,…	283	3020	15360	1.222100016380783	1.0	0.958674762778283	62.26216370067969
GOTERM_BP_ALL	GO:0010467~gene expression	81	23.89%	0.049906608423773736	APEX1, C14orf169, SSRP1, FOXM1, NR0B1, RBM14, CENPF, KNTC1, TAF9B, NOLA2, PARP1, HMGB1, RHOH, MRPL48, KIF14, CPSF3L, RNF141, TH1L, NOL5A, NCKAP1L, ITGB3BP, GEMIN4, TGS1, MCM3, RPL10A, HOXB13, MRPL23, SAP30, BCL11B, C19orf2, LSM4, IRF3, GEMIN6, FNBP1, HELLS, PTGER3, SFRS9, MYBBP1A, MDFI, MRPL35, DEAF1, HRSP12, NFYC, TIMELESS, MLF1IP, NKX2-2, EXOSC5, FADS1, RAD54B, PA2G4, UTP14A, SAFB, U1SNRNPBP, Q…	283	3686	15360	1.1927089225011456	1.0	0.9561796455021274	62.44457968062329
GOTERM_BP_ALL	GO:0050794~regulation of cellular process	92	27.14%	0.1089456024147206	KIT, APEX1, RECQL4, GTSE1, C14orf169, ZWINT, SSRP1, GAS1, FOXM1, NR0B1, RBM14, CENPF, KNTC1, TAF9B, HMGB1, KATNB1, RHOH, NEK2, CDKN3, RNF141, TH1L, CCNB1, MPHOSPH9, NCKAP1L, ITGB3BP, GRK5, TGS1, MCM3, CADPS2, HOXB13, SAP30, BCL11B, C19orf2, IRF3, TMEM97, TRAF3, HELLS, MAPT, UBE2C, CCNB2, MYBBP1A, MDFI, DEAF1, HRSP12, RAMP1, WDR67, NFYC, TIMELESS, ACTN2, MLF1IP, NKX2-2, FADS1, RAD54B, TOP2A, ADRA1…	283	4422	15360	1.1292077997420542	1.0	0.9953143721214306	88.9928405896001
GOTERM_MF_ALL	GO:0003677~DNA binding	50	14.75%	0.17407611839941292	APEX1, CENPA, DDB2, SSRP1, FOXM1, LIG1, NR0B1, KNTC1, TAF9B, PARP1, HMGB1, RNF141, RAD51AP1, NCKAP1L, MCM3, HOXB13, IRF3, HELLS, PDCD2, POLA1, MYBBP1A, DEAF1, MSH6, NFYC, NKX2-2, TOP2A, RAD54B, MSH2, RFC4, PA2G4, SAFB, DDX12, POLD3, KIF4A, CARHSP1, H2AFY2, NEUROD6, NUSAP1, KIF15, SOX12, RCOR1, PRKDC, CNOT7, SALL2, HOXD13, MEIS1, EZH2, POU3F2, RAD51C, POLR3K,	298	2450	16968	1.162032598274209	1.0	0.9998159665783217	96.7545368932231
GOTERM_BP_ALL	GO:0050789~regulation of biological process	96	28.32%	0.17681100568816382	KIT, APEX1, RECQL4, GTSE1, C14orf169, ZWINT, SSRP1, GAS1, FOXM1, ATP1A1, NR0B1, RBM14, CENPF, KNTC1, TAF9B, HMGB1, KATNB1, RHOH, NEK2, CDKN3, RNF141, TH1L, CCNB1, MPHOSPH9, NCKAP1L, ITGB3BP, GRK5, TGS1, MCM3, CADPS2, HOXB13, SAP30, BCL11B, OPN3, C19orf2, IRF3, TMEM97, TRAF3, MAPT, HELLS, NPY1R, UBE2C, CCNB2, MYBBP1A, MDFI, DEAF1, HRSP12, RAMP1, WDR67, NFYC, TIMELESS, ACTN2, MLF1IP, NKX2-2, FADS1,…	283	4759	15360	1.094864333674637	1.0	0.9994253847969122	97.58164940978821
GOTERM_BP_ALL	GO:0032774~RNA biosynthetic process	50	14.75%	0.3198487876465275	APEX1, C14orf169, SSRP1, FOXM1, NR0B1, RBM14, KNTC1, TAF9B, PARP1, HMGB1, RNF141, TH1L, NCKAP1L, ITGB3BP, TGS1, MCM3, HOXB13, SAP30, BCL11B, C19orf2, IRF3, HELLS, PTGER3, MDFI, MYBBP1A, DEAF1, NFYC, TIMELESS, MLF1IP, NKX2-2, RAD54B, PA2G4, SAFB, CARHSP1, NEUROD6, SOX12, RCOR1, MLLT3, CNOT7, SALL2, HOXD13, MEIS1, TLE2, SUPT16H, RUVBL1, EZH2, POU3F2, POLR3K, PRIM1, IVNS1ABP,	283	2490	15360	1.0898718549108093	1.0	0.9999917541012522	99.93722769830391
SP_PIR_KEYWORDS	Transcription	34	10.03%	0.34193292193431696	TIMELESS, NFYC, MLF1IP, RAD54B, PA2G4, SSRP1, FOXM1, SAFB, RBM14, TAF9B, NEUROD6, TH1L, RCOR1, MLLT3, CNOT7, SALL2, ITGB3BP, HOXD13, MEIS1, TLE2, MCM3, SUPT16H, HOXB13, SAP30, BCL11B, RUVBL1, IRF3, EZH2, POU3F2, HELLS, POLR3K, PRIM1, MYBBP1A, DEAF1,	302	1783	17599	1.1112419354239638	1.0	0.996951376213552	99.87255130451828
GOTERM_BP_ALL	GO:0006350~transcription	53	15.63%	0.3691465316379808	APEX1, C14orf169, SSRP1, FOXM1, NR0B1, CENPF, RBM14, KNTC1, TAF9B, PARP1, HMGB1, RHOH, RNF141, TH1L, NCKAP1L, ITGB3BP, TGS1, MCM3, HOXB13, SAP30, BCL11B, C19orf2, IRF3, HELLS, PTGER3, MDFI, MYBBP1A, DEAF1, NFYC, TIMELESS, MLF1IP, NKX2-2, RAD54B, FADS1, PA2G4, SAFB, CARHSP1, NEUROD6, SOX12, RCOR1, MLLT3, CNOT7, SALL2, HOXD13, MEIS1, TLE2, SUPT16H, RUVBL1, EZH2, POU3F2, POLR3K, PRIM1, IVNS1ABP,	283	2695	15360	1.0673869290729463	1.0	0.99999593223877	99.98511796452719
GOTERM_BP_ALL	GO:0006351~transcription, DNA-dependent	49	14.45%	0.3759008234408961	APEX1, C14orf169, SSRP1, FOXM1, NR0B1, RBM14, KNTC1, TAF9B, PARP1, HMGB1, RNF141, TH1L, NCKAP1L, ITGB3BP, TGS1, MCM3, HOXB13, SAP30, BCL11B, C19orf2, IRF3, HELLS, PTGER3, MDFI, MYBBP1A, DEAF1, NFYC, TIMELESS, MLF1IP, NKX2-2, RAD54B, PA2G4, SAFB, CARHSP1, NEUROD6, SOX12, RCOR1, MLLT3, CNOT7, SALL2, HOXD13, MEIS1, TLE2, SUPT16H, RUVBL1, POU3F2, EZH2, POLR3K, IVNS1ABP,	283	2487	15360	1.0693628067363719	1.0	0.9999952732062041	99.98788753650061
GOTERM_BP_ALL	GO:0065007~biological regulation	100	29.50%	0.3814406782270434	KIT, APEX1, RECQL4, GAS1, SSRP1, FOXM1, NR0B1, KNTC1, TAF9B, HMGB1, NEK2, CDKN3, RNF141, CCNB1, ITGB3BP, OPN3, C19orf2, IRF3, TRAF3, MAPT, UBE2C, CCNB2, MYBBP1A, HRSP12, TIMELESS, NFYC, WDR67, MLF1IP, FADS1, ADRA1D, CLEC11A, MSH2, PA2G4, SAFB, ITGB2, H2AFY2, MLLT3, MAD2L1, UTS2, HOXD13, TLE2, DLG7, EGFL7, ECT2, POLR3K, BGLAP, CCND1, CDC25B, GP1BB, GTSE1, ZWINT, C14orf169, ATP1A1, CENPF, RBM14, KA…	283	5238	15360	1.0361897360549506	1.0	0.9999960136123073	99.98978691706539
SP_PIR_KEYWORDS	Transcription regulation	31	9.14%	0.528654058961879	TIMELESS, NFYC, MLF1IP, RAD54B, PA2G4, SSRP1, FOXM1, SAFB, RBM14, TAF9B, NEUROD6, RCOR1, MLLT3, TH1L, CNOT7, SALL2, ITGB3BP, HOXD13, TLE2, MCM3, SUPT16H, HOXB13, SAP30, BCL11B, RUVBL1, IRF3, EZH2, POU3F2, HELLS, MYBBP1A, DEAF1,	302	1754	17599	1.029942911943939	1.0	0.9998025150497626	99.9993736359116
GOTERM_BP_ALL	GO:0006355~regulation of transcription, DNA-dependent	45	13.27%	0.5681843344340682	TIMELESS, NFYC, MLF1IP, NKX2-2, RAD54B, C14orf169, PA2G4, SSRP1, FOXM1, SAFB, NR0B1, RBM14, KNTC1, TAF9B, CARHSP1, HMGB1, NEUROD6, SOX12, RNF141, TH1L, MLLT3, RCOR1, CNOT7, SALL2, NCKAP1L, ITGB3BP, HOXD13, MEIS1, TGS1, TLE2, MCM3, SUPT16H, HOXB13, SAP30, BCL11B, C19orf2, RUVBL1, IRF3, EZH2, POU3F2, HELLS, POLR3K, MYBBP1A, MDFI, DEAF1,	283	2432	15360	1.004277478147666	1.0	0.9999999649898782	99.99998944852032
GOTERM_BP_ALL	GO:0045449~regulation of transcription	48	14.16%	0.5696388336178526	TIMELESS, NFYC, MLF1IP, NKX2-2, FADS1, RAD54B, C14orf169, PA2G4, SSRP1, FOXM1, SAFB, NR0B1, RBM14, CENPF, KNTC1, TAF9B, CARHSP1, HMGB1, NEUROD6, RHOH, SOX12, RNF141, TH1L, MLLT3, RCOR1, CNOT7, SALL2, ITGB3BP, NCKAP1L, HOXD13, MEIS1, TGS1, TLE2, MCM3, SUPT16H, HOXB13, SAP30, BCL11B, C19orf2, RUVBL1, IRF3, EZH2, POU3F2, HELLS, POLR3K, MYBBP1A, MDFI, DEAF1,	283	2598	15360	1.0027827875207078	1.0	0.9999999574439205	99.99999010804672
GOTERM_BP_ALL	GO:0010468~regulation of gene expression	50	14.75%	0.6276222020667918	C14orf169, SSRP1, FOXM1, NR0B1, CENPF, RBM14, KNTC1, TAF9B, HMGB1, RHOH, RNF141, TH1L, NCKAP1L, ITGB3BP, TGS1, MCM3, HOXB13, SAP30, BCL11B, C19orf2, IRF3, HELLS, MDFI, MYBBP1A, DEAF1, HRSP12, NFYC, TIMELESS, MLF1IP, NKX2-2, RAD54B, FADS1, PA2G4, SAFB, CARHSP1, H2AFY2, NEUROD6, SOX12, RCOR1, MLLT3, CNOT7, SALL2, HOXD13, MEIS1, TLE2, SUPT16H, RUVBL1, EZH2, POU3F2, POLR3K,	283	2760	15360	0.9832539560608389	1.0	0.9999999936401027	99.99999937915311
GOTERM_BP_ALL	GO:0019219~regulation of nucleobase, nucleoside, nucleotide and nucleic acid metabolic process	48	14.16%	0.6370689456752233	TIMELESS, NFYC, MLF1IP, NKX2-2, FADS1, RAD54B, C14orf169, PA2G4, SSRP1, FOXM1, SAFB, NR0B1, RBM14, CENPF, KNTC1, TAF9B, CARHSP1, HMGB1, NEUROD6, RHOH, SOX12, RNF141, TH1L, MLLT3, RCOR1, CNOT7, SALL2, ITGB3BP, NCKAP1L, HOXD13, MEIS1, TGS1, TLE2, MCM3, SUPT16H, HOXB13, SAP30, BCL11B, C19orf2, RUVBL1, IRF3, EZH2, POU3F2, HELLS, POLR3K, MYBBP1A, MDFI, DEAF1,	283	2658	15360	0.9801466072155	1.0	0.9999999944993474	99.99999962024621
GOTERM_MF_ALL	GO:0030528~transcription regulator activity	26	7.67%	0.6767766913114477	ACTN2, NFYC, APEX1, NKX2-2, HSD17B8, PA2G4, FOXM1, NR0B1, RBM14, KNTC1, NEUROD6, SOX12, CNOT7, NCKAP1L, SALL2, HOXD13, MEIS1, SUPT16H, HOXB13, SAP30, C19orf2, IRF3, POU3F2, POLR3K, MYBBP1A, LDB2,	298	1534	16968	0.9650779206006143	1.0	0.9999999999906357	99.99999983834697
GOTERM_BP_ALL	GO:0019222~regulation of metabolic process	53	15.63%	0.678172400958109	C14orf169, SSRP1, FOXM1, NR0B1, CENPF, RBM14, KNTC1, TAF9B, HMGB1, KATNB1, RHOH, RNF141, TH1L, NCKAP1L, ITGB3BP, TGS1, MCM3, HOXB13, SAP30, BCL11B, C19orf2, IRF3, HELLS, MAPT, MDFI, MYBBP1A, DEAF1, HRSP12, NFYC, TIMELESS, MLF1IP, NKX2-2, RAD54B, FADS1, PA2G4, SAFB, ITGB2, CARHSP1, NEUROD6, SOX12, RCOR1, MLLT3, CNOT7, SALL2, HOXD13, MEIS1, TLE2, SUPT16H, RUVBL1, EZH2, POU3F2, POLR3K, CCND1,	283	2975	15360	0.9669269828072571	1.0	0.9999999989587758	99.99999996190151
GOTERM_BP_ALL	GO:0031323~regulation of cellular metabolic process	51	15.04%	0.6874276551782983	C14orf169, SSRP1, FOXM1, NR0B1, CENPF, RBM14, KNTC1, TAF9B, HMGB1, RHOH, RNF141, TH1L, NCKAP1L, ITGB3BP, TGS1, MCM3, HOXB13, SAP30, BCL11B, C19orf2, IRF3, HELLS, MDFI, MYBBP1A, DEAF1, HRSP12, NFYC, TIMELESS, MLF1IP, NKX2-2, RAD54B, FADS1, PA2G4, SAFB, ITGB2, CARHSP1, NEUROD6, SOX12, RCOR1, MLLT3, CNOT7, SALL2, HOXD13, MEIS1, TLE2, SUPT16H, RUVBL1, EZH2, POU3F2, POLR3K, CCND1,	283	2873	15360	0.9634725155247037	1.0	0.9999999992390767	99.9999999781988
Functional Group 45	Median: 0.1866954638507219	Geo: 0.15958435704141383	GPSN2, PDSS1, PIGF, PMVK, FADS1, COQ2, HSD17B8, GNPAT, ISYNA1, LTA4H, NR0B1,
Category	Term	Count	%	PValue	Genes	List Total	Pop Hits	Pop Total	Fold Enrichment	Bonferroni	Benjamini	FDR
GOTERM_BP_ALL	GO:0008610~lipid biosynthetic process	11	3.24%	0.03277268700617423	GPSN2, PDSS1, PIGF, PMVK, FADS1, COQ2, HSD17B8, GNPAT, ISYNA1, LTA4H, NR0B1,	283	278	15360	2.1475964105041054	1.0	0.9000998965206644	47.13559085113115
SP_PIR_KEYWORDS	steroid biosynthesis	3	0.88%	0.12584558662316903	GPSN2, PMVK, HSD17B8,	302	36	17599	4.856236203090508	1.0	0.9670806135580037	88.26202843854173
SP_PIR_KEYWORDS	lipid synthesis	4	1.18%	0.1866954638507219	GPSN2, PMVK, FADS1, HSD17B8,	302	87	17599	2.6793027327395906	1.0	0.9855392609768377	96.28056106583726
GOTERM_BP_ALL	GO:0006694~steroid biosynthetic process	4	1.18%	0.20038682763412113	GPSN2, PMVK, HSD17B8, NR0B1,	283	84	15360	2.5845532559313478	1.0	0.9996621034951864	98.61289952534908
GOTERM_BP_ALL	GO:0008202~steroid metabolic process	4	1.18%	0.6708085898702852	GPSN2, PMVK, HSD17B8, NR0B1,	283	187	15360	1.160975794108199	1.0	0.9999999987290729	99.99999994126965
Functional Group 46	Median: 0.189412889289339	Geo: 0.17088711782558968	NDUFS2, NDUFB1, PPOX, ATP5D, NDUFA7, TIMM13, COX15, DDX12, COX8A, COX7C, IDH2, KMO, TSTA3,
Category	Term	Count	%	PValue	Genes	List Total	Pop Hits	Pop Total	Fold Enrichment	Bonferroni	Benjamini	FDR
GOTERM_CC_ALL	GO:0044455~mitochondrial membrane part	7	2.06%	0.0202243477852617	NDUFS2, NDUFB1, PPOX, ATP5D, NDUFA7, TIMM13, COX15,	295	115	15857	3.2718938835666913	0.9999999801424339	0.2522843131954764	27.165990912478023
GOTERM_BP_ALL	GO:0006119~oxidative phosphorylation	6	1.77%	0.06079185072024068	NDUFS2, NDUFB1, ATP5D, NDUFA7, COX15, DDX12,	283	115	15360	2.831771393455216	1.0	0.9710804793428982	69.8742167494444
GOTERM_BP_ALL	GO:0042775~organelle ATP synthesis coupled electron transport	4	1.18%	0.09784497260457257	NDUFS2, NDUFB1, NDUFA7, COX15,	283	60	15360	3.618374558303887	1.0	0.9933240679126957	86.05123983214172
KEGG_PATHWAY	hsa00190:Oxidative phosphorylation	7	2.06%	0.1018428080587042	NDUFS2, NDUFB1, COX8A, ATP5D, NDUFA7, COX15, COX7C,	107	128	4214	2.1537675233644857	0.9999999995794451	0.9542336684348446	74.00783041423897
GOTERM_BP_ALL	GO:0042773~ATP synthesis coupled electron transport	4	1.18%	0.12512583850366607	NDUFS2, NDUFB1, NDUFA7, COX15,	283	67	15360	3.2403354253467644	1.0	0.9976528782657824	92.24774745731771
GOTERM_CC_ALL	GO:0005746~mitochondrial respiratory chain	4	1.18%	0.15799876986716985	NDUFS2, NDUFB1, NDUFA7, COX15,	295	74	15857	2.9055428309665596	1.0	0.8633469648450735	93.0615322734478
GOTERM_CC_ALL	GO:0045271~respiratory chain complex I	3	0.88%	0.189412889289339	NDUFS2, NDUFB1, NDUFA7,	295	43	15857	3.750177374852188	1.0	0.9062602438314392	96.15344475204691
GOTERM_CC_ALL	GO:0030964~NADH dehydrogenase complex (quinone)	3	0.88%	0.189412889289339	NDUFS2, NDUFB1, NDUFA7,	295	43	15857	3.750177374852188	1.0	0.9062602438314392	96.15344475204691
GOTERM_CC_ALL	GO:0005747~mitochondrial respiratory chain complex I	3	0.88%	0.189412889289339	NDUFS2, NDUFB1, NDUFA7,	295	43	15857	3.750177374852188	1.0	0.9062602438314392	96.15344475204691
GOTERM_BP_ALL	GO:0006120~mitochondrial electron transport, NADH to ubiquinone	3	0.88%	0.2134061348152933	NDUFS2, NDUFB1, NDUFA7,	283	47	15360	3.4644011728441475	1.0	0.9997769052052866	98.98673308032633
GOTERM_MF_ALL	GO:0016651~oxidoreductase activity, acting on NADH or NADPH	4	1.18%	0.2459227317365576	NDUFS2, NDUFB1, NDUFA7, IDH2,	298	98	16968	2.324065196548418	1.0	0.9999772001620311	99.36486483811974
SP_PIR_KEYWORDS	ubiquinone	3	0.88%	0.26124331568255377	NDUFS2, NDUFB1, NDUFA7,	302	58	17599	3.0142155743320393	1.0	0.9930269409289341	99.19566173418852
GOTERM_MF_ALL	GO:0050136~NADH dehydrogenase (quinone) activity	3	0.88%	0.276378723091799	NDUFS2, NDUFB1, NDUFA7,	298	59	16968	2.8952337618018427	1.0	0.9999865538603427	99.69664235872511
GOTERM_MF_ALL	GO:0008137~NADH dehydrogenase (ubiquinone) activity	3	0.88%	0.276378723091799	NDUFS2, NDUFB1, NDUFA7,	298	59	16968	2.8952337618018427	1.0	0.9999865538603427	99.69664235872511
GOTERM_MF_ALL	GO:0003954~NADH dehydrogenase activity	3	0.88%	0.276378723091799	NDUFS2, NDUFB1, NDUFA7,	298	59	16968	2.8952337618018427	1.0	0.9999865538603427	99.69664235872511
GOTERM_MF_ALL	GO:0016655~oxidoreductase activity, acting on NADH or NADPH, quinone or similar compound as acceptor	3	0.88%	0.3152811714478392	NDUFS2, NDUFB1, NDUFA7,	298	65	16968	2.6279814145585956	1.0	0.9999952032470717	99.88732995937599
GOTERM_MF_ALL	GO:0009055~electron carrier activity	5	1.47%	0.6016970004318737	NDUFS2, NDUFB1, NDUFA7, KMO, TSTA3,	298	238	16968	1.1962100276352152	1.0	0.9999999997856045	99.99999316972115
Functional Group 47	Median: 0.18674771849350713	Geo: 0.17343981596898922	RPP25, APEX1, RNASEH2A, EXOSC5, POLA1, HRSP12,
Category	Term	Count	%	PValue	Genes	List Total	Pop Hits	Pop Total	Fold Enrichment	Bonferroni	Benjamini	FDR
GOTERM_MF_ALL	GO:0016891~endoribonuclease activity, producing 5'-phosphomonoesters	3	0.88%	0.10195911000138758	RPP25, APEX1, RNASEH2A,	298	31	16968	5.510283611171249	1.0	0.9995638305635184	85.4486237691373
GOTERM_MF_ALL	GO:0016893~endonuclease activity, active with either ribo- or deoxyribonucleic acids and producing 5'-phosphomonoesters	3	0.88%	0.11896526700331694	RPP25, APEX1, RNASEH2A,	298	34	16968	5.024082116067903	1.0	0.9995717465664811	89.67038819191583
GOTERM_MF_ALL	GO:0004540~ribonuclease activity	4	1.18%	0.15229267585364298	RPP25, EXOSC5, APEX1, RNASEH2A,	298	77	16968	2.9579011592434408	1.0	0.9996384264077611	94.82491022437284
GOTERM_MF_ALL	GO:0004518~nuclease activity	6	1.77%	0.22120276113337128	RPP25, EXOSC5, APEX1, RNASEH2A, POLA1, HRSP12,	298	184	16968	1.8567259994163992	1.0	0.9999703996996252	98.86773492973411
GOTERM_MF_ALL	GO:0004521~endoribonuclease activity	3	0.88%	0.2308826615892623	RPP25, APEX1, RNASEH2A,	298	52	16968	3.2849767681982445	1.0	0.9999578151888336	99.09511922467934
GOTERM_MF_ALL	GO:0004519~endonuclease activity	4	1.18%	0.2885265104610194	RPP25, APEX1, RNASEH2A, HRSP12,	298	107	16968	2.12858307721257	1.0	0.9999887157044662	99.7760398754949
Functional Group 48	Median: 0.353793071467607	Geo: 0.18414396772680494	GINS1, HOXD13, CYP26B1, NCAPG2, SH2B3, DVL2, EFNB1, MDFI, WNT5A, PRKDC, MLLT3,
Category	Term	Count	%	PValue	Genes	List Total	Pop Hits	Pop Total	Fold Enrichment	Bonferroni	Benjamini	FDR
GOTERM_BP_ALL	GO:0009790~embryonic development	11	3.24%	0.04988544407035546	GINS1, HOXD13, CYP26B1, NCAPG2, SH2B3, DVL2, EFNB1, MDFI, WNT5A, PRKDC, MLLT3,	283	299	15360	1.9967618800004727	1.0	0.9577045561738534	62.42857265740174
GOTERM_BP_ALL	GO:0043009~chordate embryonic development	4	1.18%	0.353793071467607	GINS1, NCAPG2, DVL2, PRKDC,	283	115	15360	1.8878475956368104	1.0	0.9999955994420919	99.97642576825481
GOTERM_BP_ALL	GO:0009792~embryonic development ending in birth or egg hatching	4	1.18%	0.353793071467607	GINS1, NCAPG2, DVL2, PRKDC,	283	115	15360	1.8878475956368104	1.0	0.9999955994420919	99.97642576825481
Functional Group 49	Median: 0.17748973814564012	Geo: 0.19087143328516343	HMGB1, SOX12, SSRP1,
Category	Term	Count	%	PValue	Genes	List Total	Pop Hits	Pop Total	Fold Enrichment	Bonferroni	Benjamini	FDR
SMART	SM00398:HMG	3	0.88%	0.16624134671672122	HMGB1, SOX12, SSRP1,	126	58	9899	4.063628899835797	1.0	0.9999999897218288	93.20836023025012
INTERPRO	IPR009071:High mobility group box, HMG	3	0.88%	0.17748973814564012	HMGB1, SOX12, SSRP1,	285	48	17845	3.913377192982456	1.0	1.0	97.72799892711227
INTERPRO	IPR000910:High mobility group box, HMG1/HMG2	3	0.88%	0.2356733672696818	HMGB1, SOX12, SSRP1,	285	58	17845	3.2386569872958257	1.0	1.0	99.45136866012375
Functional Group 50	Median: 0.22120276113337128	Geo: 0.1949563287943699	EXOSC5, APEX1, POLA1, RPP25, RNASEH2A, HRSP12,
Category	Term	Count	%	PValue	Genes	List Total	Pop Hits	Pop Total	Fold Enrichment	Bonferroni	Benjamini	FDR
GOTERM_MF_ALL	GO:0008408~3'-5' exonuclease activity	3	0.88%	0.11321971875521192	EXOSC5, APEX1, POLA1,	298	33	16968	5.176327028676022	1.0	0.9994566265534532	88.39401718322503
GOTERM_MF_ALL	GO:0004518~nuclease activity	6	1.77%	0.22120276113337128	RPP25, EXOSC5, APEX1, RNASEH2A, POLA1, HRSP12,	298	184	16968	1.8567259994163992	1.0	0.9999703996996252	98.86773492973411
GOTERM_MF_ALL	GO:0004527~exonuclease activity	3	0.88%	0.29586895571137145	EXOSC5, APEX1, POLA1,	298	62	16968	2.7551418055856245	1.0	0.9999908734323021	99.81403923408098
Functional Group 51	Median: 0.10406239877628869	Geo: 0.19740565581295488	AGBL5, PA2G4, SUPT16H, LTA4H, GGH, CLPP, PHKA2, PCSK2, OSGEPL1, USP13, THOP1,
Category	Term	Count	%	PValue	Genes	List Total	Pop Hits	Pop Total	Fold Enrichment	Bonferroni	Benjamini	FDR
GOTERM_MF_ALL	GO:0008235~metalloexopeptidase activity	4	1.18%	0.09120951773975079	AGBL5, PA2G4, SUPT16H, LTA4H,	298	61	16968	3.733744086258114	1.0	0.999412301111618	81.98947131926887
GOTERM_MF_ALL	GO:0008238~exopeptidase activity	5	1.47%	0.10406239877628869	AGBL5, GGH, PA2G4, SUPT16H, LTA4H,	298	102	16968	2.7911567311488352	1.0	0.9995531808246633	86.04750944143306
GOTERM_MF_ALL	GO:0008233~peptidase activity	11	3.24%	0.810484627331332	AGBL5, CLPP, PHKA2, PCSK2, OSGEPL1, GGH, PA2G4, USP13, THOP1, SUPT16H, LTA4H,	298	717	16968	0.873550307489259	1.0	0.9999999999999954	99.9999999999887
Functional Group 52	Median: 0.33421264860823796	Geo: 0.1978991270871001	NOL5A, RPP25, EXOSC5, SF3B3, GEMIN4, PA2G4, UTP14A, U1SNRNPBP, QTRT1, NOLA2, LSM4, GEMIN6, LSM8, CPSF3L, SFRS9, IVNS1ABP,
Category	Term	Count	%	PValue	Genes	List Total	Pop Hits	Pop Total	Fold Enrichment	Bonferroni	Benjamini	FDR
GOTERM_BP_ALL	GO:0006396~RNA processing	16	4.72%	0.022038502895169322	NOL5A, RPP25, EXOSC5, SF3B3, GEMIN4, PA2G4, UTP14A, U1SNRNPBP, QTRT1, NOLA2, LSM4, GEMIN6, LSM8, CPSF3L, SFRS9, IVNS1ABP,	283	457	15360	1.9002404682558707	1.0	0.8257983019367682	34.70849674047992
GOTERM_CC_ALL	GO:0030532~small nuclear ribonucleoprotein complex	3	0.88%	0.07773515248695645	LSM4, SF3B3, GEMIN4,	295	25	15857	6.450305084745762	1.0	0.6440468988863035	71.50604505767102
BIND	2866870:SMALL NUCLEAR RIBONUCLEOPROTEIN POLYPEPTIDE E	3	0.88%	0.09561649955371701	LSM4, GEMIN6, GEMIN4,	141	19	5062	5.668533034714446	1.0	0.9999999999999926	85.51281888151648
GOTERM_CC_ALL	GO:0005681~spliceosome	6	1.77%	0.10401059595573992	LSM4, GEMIN6, SF3B3, GEMIN4, IVNS1ABP, U1SNRNPBP,	295	134	15857	2.40683025550215	1.0	0.7242436004549452	81.80288758271696
GOTERM_BP_ALL	GO:0008380~RNA splicing	8	2.36%	0.12514934393205543	LSM4, GEMIN6, SF3B3, GEMIN4, LSM8, SFRS9, IVNS1ABP, U1SNRNPBP,	283	227	15360	1.9127971233324512	1.0	0.9975312012609784	92.2517308788285
SP_PIR_KEYWORDS	mrna splicing	6	1.77%	0.18680566550937436	LSM4, GEMIN6, SF3B3, GEMIN4, LSM8, SFRS9,	302	177	17599	1.975418116511393	1.0	0.983127873111842	96.28858052721564
SP_PIR_KEYWORDS	mrna processing	6	1.77%	0.33421264860823796	LSM4, GEMIN6, SF3B3, GEMIN4, LSM8, SFRS9,	302	222	17599	1.5749955253266512	1.0	0.9971484772839877	99.84653169321825
GOTERM_BP_ALL	GO:0006397~mRNA processing	7	2.06%	0.343093784236277	LSM4, GEMIN6, SF3B3, GEMIN4, LSM8, SFRS9, U1SNRNPBP,	283	260	15360	1.4612666485458006	1.0	0.9999938492540993	99.96772493978092
GOTERM_BP_ALL	GO:0000377~RNA splicing, via transesterification reactions with bulged adenosine as nucleophile	3	0.88%	0.3756497251427513	GEMIN6, LSM8, SFRS9,	283	71	15360	2.293335987657393	1.0	0.999996029034519	99.98779397032659
GOTERM_BP_ALL	GO:0000398~nuclear mRNA splicing, via spliceosome	3	0.88%	0.3756497251427513	GEMIN6, LSM8, SFRS9,	283	71	15360	2.293335987657393	1.0	0.999996029034519	99.98779397032659
GOTERM_BP_ALL	GO:0000375~RNA splicing, via transesterification reactions	3	0.88%	0.3756497251427513	GEMIN6, LSM8, SFRS9,	283	71	15360	2.293335987657393	1.0	0.999996029034519	99.98779397032659
GOTERM_BP_ALL	GO:0016071~mRNA metabolic process	7	2.06%	0.5056246481256166	LSM4, GEMIN6, SF3B3, GEMIN4, LSM8, SFRS9, U1SNRNPBP,	283	310	15360	1.22557847942551	1.0	0.9999998648985007	99.9998596045633
SP_PIR_KEYWORDS	spliceosome	3	0.88%	0.5833492401437367	GEMIN6, SF3B3, GEMIN4,	302	114	17599	1.5335482746601603	1.0	0.9999268772579185	99.99991218250105
Functional Group 53	Median: 0.22441218770071342	Geo: 0.2016551987196885	NDUFS2, NDUFB1, COX8A, ATP5D, NDUFA7, COX15, COX7C, ATP1A1, DDX12,
Category	Term	Count	%	PValue	Genes	List Total	Pop Hits	Pop Total	Fold Enrichment	Bonferroni	Benjamini	FDR
KEGG_PATHWAY	hsa00190:Oxidative phosphorylation	7	2.06%	0.1018428080587042	NDUFS2, NDUFB1, COX8A, ATP5D, NDUFA7, COX15, COX7C,	107	128	4214	2.1537675233644857	0.9999999995794451	0.9542336684348446	74.00783041423897
GOTERM_MF_ALL	GO:0015077~monovalent inorganic cation transmembrane transporter activity	6	1.77%	0.14712297155617066	COX8A, ATP5D, COX15, COX7C, ATP1A1, DDX12,	298	159	16968	2.1486640496391036	1.0	0.9996761302933845	94.22908743908471
GOTERM_MF_ALL	GO:0015002~heme-copper terminal oxidase activity	3	0.88%	0.22441218770071342	COX8A, COX15, COX7C,	298	51	16968	3.349388077378602	1.0	0.9999664132261206	98.94851359087588
GOTERM_MF_ALL	GO:0016676~oxidoreductase activity, acting on heme group of donors, oxygen as acceptor	3	0.88%	0.22441218770071342	COX8A, COX15, COX7C,	298	51	16968	3.349388077378602	1.0	0.9999664132261206	98.94851359087588
GOTERM_MF_ALL	GO:0016675~oxidoreductase activity, acting on heme group of donors	3	0.88%	0.22441218770071342	COX8A, COX15, COX7C,	298	51	16968	3.349388077378602	1.0	0.9999664132261206	98.94851359087588
GOTERM_MF_ALL	GO:0004129~cytochrome-c oxidase activity	3	0.88%	0.22441218770071342	COX8A, COX15, COX7C,	298	51	16968	3.349388077378602	1.0	0.9999664132261206	98.94851359087588
GOTERM_MF_ALL	GO:0015078~hydrogen ion transmembrane transporter activity	5	1.47%	0.26073104818415793	COX8A, ATP5D, COX15, COX7C, DDX12,	298	148	16968	1.9236350444404136	1.0	0.9999833879187701	99.55487250274726
GOTERM_MF_ALL	GO:0022890~inorganic cation transmembrane transporter activity	6	1.77%	0.27598534381920936	COX8A, ATP5D, COX15, COX7C, ATP1A1, DDX12,	298	201	16968	1.6996894721025744	1.0	0.9999880470711545	99.69367290743024
Functional Group 54	Median: 0.478549853464986	Geo: 0.21694934661318993	GPSN2, PDSS1, PIGF, PMVK, FADS1, COQ2, HSD17B8, GNPAT, ISYNA1, LTA4H, NR0B1, DGAT1, PCCB, PAFAH1B3,
Category	Term	Count	%	PValue	Genes	List Total	Pop Hits	Pop Total	Fold Enrichment	Bonferroni	Benjamini	FDR
GOTERM_BP_ALL	GO:0008610~lipid biosynthetic process	11	3.24%	0.03277268700617423	GPSN2, PDSS1, PIGF, PMVK, FADS1, COQ2, HSD17B8, GNPAT, ISYNA1, LTA4H, NR0B1,	283	278	15360	2.1475964105041054	1.0	0.9000998965206644	47.13559085113115
GOTERM_BP_ALL	GO:0044255~cellular lipid metabolic process	13	3.83%	0.478549853464986	PDSS1, PIGF, DGAT1, FADS1, PMVK, COQ2, HSD17B8, LTA4H, ISYNA1, PCCB, NR0B1, GPSN2, GNPAT,	283	624	15360	1.1307420494699647	1.0	0.9999997150397889	99.99961066498344
GOTERM_BP_ALL	GO:0006629~lipid metabolic process	14	4.13%	0.6510821690219046	PDSS1, PIGF, DGAT1, FADS1, PMVK, COQ2, HSD17B8, LTA4H, ISYNA1, PCCB, NR0B1, GPSN2, PAFAH1B3, GNPAT,	283	764	15360	0.9945793942981889	1.0	0.9999999969773963	99.99999982120177
Functional Group 55	Median: 0.28986751267759936	Geo: 0.21808688488182634	KIT, RECQL4, ADRA1D, CDC7, POU3F2, CLEC11A, EFNB1, TTK, CDC25B, CNOT7, NKX2-2, TOP2A, DAPK1, DLG7, CADPS2, RBM14, ECT2, KATNB1, TRAF3, MAPT, NUSAP1, CCND1,
Category	Term	Count	%	PValue	Genes	List Total	Pop Hits	Pop Total	Fold Enrichment	Bonferroni	Benjamini	FDR
GOTERM_BP_ALL	GO:0008284~positive regulation of cell proliferation	9	2.65%	0.07546941223979382	KIT, RECQL4, ADRA1D, CDC7, POU3F2, CLEC11A, EFNB1, TTK, CDC25B,	283	240	15360	2.035335689045936	1.0	0.982436460907663	77.71157835204477
GOTERM_BP_ALL	GO:0048522~positive regulation of cellular process	22	6.49%	0.28986751267759936	KIT, CNOT7, NKX2-2, RECQL4, TOP2A, ADRA1D, CLEC11A, DAPK1, DLG7, EFNB1, CADPS2, TTK, RBM14, ECT2, CDC7, KATNB1, POU3F2, TRAF3, MAPT, NUSAP1, CCND1, CDC25B,	283	996	15360	1.1988590404018902	1.0	0.9999789633440959	99.85673344359094
GOTERM_BP_ALL	GO:0048518~positive regulation of biological process	22	6.49%	0.47415259944894506	KIT, CNOT7, NKX2-2, RECQL4, TOP2A, ADRA1D, CLEC11A, DAPK1, DLG7, EFNB1, CADPS2, TTK, RBM14, ECT2, CDC7, KATNB1, POU3F2, TRAF3, MAPT, NUSAP1, CCND1, CDC25B,	283	1106	15360	1.0796235119713224	1.0	0.9999996967753021	99.99954281830848
Functional Group 56	Median: 0.561530419384815	Geo: 0.238320193725103	APEX1, NUDT11, IDH2, NME4, MSH2, NEK2, MSH6, ATP1A1,
Category	Term	Count	%	PValue	Genes	List Total	Pop Hits	Pop Total	Fold Enrichment	Bonferroni	Benjamini	FDR
UP_SEQ_FEATURE	metal ion-binding site:Magnesium or manganese	3	0.88%	0.03139045859913141	APEX1, NUDT11, IDH2,	244	14	12056	10.587822014051522	1.0	1.0	49.92950757756988
GOTERM_MF_ALL	GO:0000287~magnesium ion binding	8	2.36%	0.561530419384815	APEX1, NME4, NUDT11, MSH2, NEK2, IDH2, MSH6, ATP1A1,	298	403	16968	1.1303145869069229	1.0	0.9999999994797257	99.99996177817896
SP_PIR_KEYWORDS	magnesium	6	1.77%	0.7679122243857937	APEX1, NME4, NUDT11, NEK2, IDH2, ATP1A1,	302	373	17599	0.9373968005965592	1.0	0.9999990830009401	99.9999999921321
Functional Group 57	Median: 0.22695074456601083	Geo: 0.23846769967362677	HOXD13, CYP26B1, WNT5A, DVL2,
Category	Term	Count	%	PValue	Genes	List Total	Pop Hits	Pop Total	Fold Enrichment	Bonferroni	Benjamini	FDR
GOTERM_BP_ALL	GO:0030326~embryonic limb morphogenesis	3	0.88%	0.19994406990373853	HOXD13, CYP26B1, WNT5A,	283	45	15360	3.6183745583038873	1.0	0.9996912436192087	98.59813270523011
GOTERM_BP_ALL	GO:0035113~embryonic appendage morphogenesis	3	0.88%	0.19994406990373853	HOXD13, CYP26B1, WNT5A,	283	45	15360	3.6183745583038873	1.0	0.9996912436192087	98.59813270523011
GOTERM_BP_ALL	GO:0035108~limb morphogenesis	3	0.88%	0.22695074456601083	HOXD13, CYP26B1, WNT5A,	283	49	15360	3.3229970433403047	1.0	0.999837600923005	99.2731915334838
GOTERM_BP_ALL	GO:0035107~appendage morphogenesis	3	0.88%	0.22695074456601083	HOXD13, CYP26B1, WNT5A,	283	49	15360	3.3229970433403047	1.0	0.999837600923005	99.2731915334838
GOTERM_BP_ALL	GO:0048736~appendage development	3	0.88%	0.22695074456601083	HOXD13, CYP26B1, WNT5A,	283	49	15360	3.3229970433403047	1.0	0.999837600923005	99.2731915334838
GOTERM_BP_ALL	GO:0060173~limb development	3	0.88%	0.22695074456601083	HOXD13, CYP26B1, WNT5A,	283	49	15360	3.3229970433403047	1.0	0.999837600923005	99.2731915334838
GOTERM_BP_ALL	GO:0048598~embryonic morphogenesis	4	1.18%	0.4134884979005726	HOXD13, CYP26B1, DVL2, WNT5A,	283	127	15360	1.7094682952616789	1.0	0.9999985045898618	99.99630882112695
Functional Group 58	Median: 0.25463942185901417	Geo: 0.2389258887915012	GYG2, PHKA2, PPP1R1A,
Category	Term	Count	%	PValue	Genes	List Total	Pop Hits	Pop Total	Fold Enrichment	Bonferroni	Benjamini	FDR
GOTERM_BP_ALL	GO:0005977~glycogen metabolic process	3	0.88%	0.16031637279478836	GYG2, PHKA2, PPP1R1A,	283	39	15360	4.175047567273716	1.0	0.9991427525034622	96.46536544556989
GOTERM_BP_ALL	GO:0006073~glucan metabolic process	3	0.88%	0.16682127818889306	GYG2, PHKA2, PPP1R1A,	283	40	15360	4.070671378091873	1.0	0.9993376979848185	96.95397706568014
GOTERM_BP_ALL	GO:0044264~cellular polysaccharide metabolic process	3	0.88%	0.3424575655291353	GYG2, PHKA2, PPP1R1A,	283	66	15360	2.4670735624799227	1.0	0.9999951538416799	99.9671216876359
GOTERM_BP_ALL	GO:0005976~polysaccharide metabolic process	3	0.88%	0.35580885586668953	GYG2, PHKA2, PPP1R1A,	283	68	15360	2.394512575348161	1.0	0.9999950930440951	99.97779345357708
Functional Group 59	Median: 0.30148031126304775	Geo: 0.24210460561876992	NFYC, ACTN2, APEX1, HSD17B8, SAP30, CENPF, RBM14, C19orf2, HMGB1, IRF3, MDFI, MYBBP1A, LDB2, CNOT7,
Category	Term	Count	%	PValue	Genes	List Total	Pop Hits	Pop Total	Fold Enrichment	Bonferroni	Benjamini	FDR
GOTERM_MF_ALL	GO:0008134~transcription factor binding	13	3.83%	0.06670901324515852	NFYC, ACTN2, APEX1, HSD17B8, SAP30, CENPF, RBM14, C19orf2, HMGB1, IRF3, MDFI, MYBBP1A, LDB2,	298	420	16968	1.7624161073825502	1.0	0.9986706548946951	70.98639041777905
GOTERM_MF_ALL	GO:0003712~transcription cofactor activity	9	2.65%	0.18035355050412838	RBM14, ACTN2, NFYC, C19orf2, APEX1, IRF3, HSD17B8, LDB2, SAP30,	298	311	16968	1.6477696972312739	1.0	0.9998501523528484	97.16933857079695
GOTERM_MF_ALL	GO:0003713~transcription coactivator activity	5	1.47%	0.42260707202196707	RBM14, ACTN2, NFYC, APEX1, HSD17B8,	298	189	16968	1.5063385533184193	1.0	0.999999863494979	99.99469433390894
GOTERM_MF_ALL	GO:0016563~transcription activator activity	6	1.77%	0.6757191567602482	RBM14, ACTN2, NFYC, CNOT7, APEX1, HSD17B8,	298	325	16968	1.0511925658234382	1.0	0.9999999999917437	99.99999982860011
Functional Group 60	Median: 0.19958653015422662	Geo: 0.2502656581503179	TIMELESS, OPN3, MKKS, KIT, POLA1, DDB2,
Category	Term	Count	%	PValue	Genes	List Total	Pop Hits	Pop Total	Fold Enrichment	Bonferroni	Benjamini	FDR
GOTERM_BP_ALL	GO:0009582~detection of abiotic stimulus	3	0.88%	0.1865899689685076	TIMELESS, OPN3, MKKS,	283	43	15360	3.7866710493877886	1.0	0.9995694292143917	98.07586853987324
GOTERM_BP_ALL	GO:0009628~response to abiotic stimulus	6	1.77%	0.19958653015422662	TIMELESS, KIT, OPN3, POLA1, MKKS, DDB2,	283	169	15360	1.9269450310494072	1.0	0.9997196833238237	98.58609946176956
GOTERM_BP_ALL	GO:0051606~detection of stimulus	3	0.88%	0.42090516680114287	TIMELESS, OPN3, MKKS,	283	78	15360	2.087523783636858	1.0	0.9999985945167027	99.99710640722166
Functional Group 61	Median: 0.3358492170737073	Geo: 0.2784074364842988	APEX1, CENPA, DDB2, SSRP1, FOXM1, LIG1, NR0B1, KNTC1, TAF9B, PARP1, HMGB1, RNF141, RAD51AP1, NCKAP1L, MCM3, HOXB13, IRF3, HELLS, PDCD2, POLA1, MYBBP1A, DEAF1, MSH6, NFYC, NKX2-2, TOP2A, RAD54B, MSH2, RFC4, PA2G4, SAFB, DDX12, POLD3, KIF4A, CARHSP1, H2AFY2, NEUROD6, NUSAP1, KIF15, SOX12, RCOR1, PRKDC, CNOT7, SALL2, HOXD13, MEIS1, EZH2, POU3F2, RAD51C, POLR3K, RECQL4, RBM14, NOLA2, PRR3, NOL5A, MRP…
Category	Term	Count	%	PValue	Genes	List Total	Pop Hits	Pop Total	Fold Enrichment	Bonferroni	Benjamini	FDR
GOTERM_MF_ALL	GO:0003677~DNA binding	50	14.75%	0.17407611839941292	APEX1, CENPA, DDB2, SSRP1, FOXM1, LIG1, NR0B1, KNTC1, TAF9B, PARP1, HMGB1, RNF141, RAD51AP1, NCKAP1L, MCM3, HOXB13, IRF3, HELLS, PDCD2, POLA1, MYBBP1A, DEAF1, MSH6, NFYC, NKX2-2, TOP2A, RAD54B, MSH2, RFC4, PA2G4, SAFB, DDX12, POLD3, KIF4A, CARHSP1, H2AFY2, NEUROD6, NUSAP1, KIF15, SOX12, RCOR1, PRKDC, CNOT7, SALL2, HOXD13, MEIS1, EZH2, POU3F2, RAD51C, POLR3K,	298	2450	16968	1.162032598274209	1.0	0.9998159665783217	96.7545368932231
GOTERM_MF_ALL	GO:0003676~nucleic acid binding	69	20.35%	0.3358492170737073	APEX1, RECQL4, CENPA, DDB2, SSRP1, FOXM1, LIG1, NR0B1, RBM14, KNTC1, TAF9B, NOLA2, PARP1, PRR3, HMGB1, RNF141, RAD51AP1, NOL5A, NCKAP1L, MCM3, HOXB13, MRPL23, BCL11B, LSM4, IRF3, FNBP1, HELLS, PDCD2, POLA1, SFRS9, MYBBP1A, DEAF1, MSH6, NFYC, NKX2-2, EXOSC5, RAD54B, TOP2A, MSH2, PA2G4, RFC4, U1SNRNPBP, SAFB, DDX12, POLD3, KIF4A, CARHSP1, H2AFY2, NEUROD6, RNASEH2A, NUSAP1, SOX12, KIF15, PRKDC, RCOR…	298	3690	16968	1.0647241774431169	1.0	0.9999979275518429	99.93477687298095
SP_PIR_KEYWORDS	dna-binding	33	9.73%	0.3691126760899711	NFYC, NKX2-2, TOP2A, RAD54B, MSH2, CENPA, DDB2, SSRP1, FOXM1, SAFB, DDX12, PARP1, KIF4A, H2AFY2, HMGB1, NEUROD6, NUSAP1, SOX12, RAD51AP1, PRKDC, SALL2, HOXD13, MEIS1, MCM3, HOXB13, IRF3, EZH2, RAD51C, POU3F2, PDCD2, POLA1, DEAF1, MSH6,	302	1748	17599	1.1001541970388107	1.0	0.9980019081549504	99.93490415419423
Functional Group 62	Median: 0.41917012057966946	Geo: 0.2848705167767904	RUVBL1, RAD54B, RECQL4, DDX12, HELLS,
Category	Term	Count	%	PValue	Genes	List Total	Pop Hits	Pop Total	Fold Enrichment	Bonferroni	Benjamini	FDR
GOTERM_MF_ALL	GO:0003678~DNA helicase activity	4	1.18%	0.02852747224711468	RUVBL1, RAD54B, RECQL4, DDX12,	298	38	16968	5.9936418226775	1.0	0.9925516238355672	40.47336701244186
SP_PIR_KEYWORDS	helicase	5	1.47%	0.19369008866919446	RUVBL1, RAD54B, RECQL4, HELLS, DDX12,	302	133	17599	2.190783249514515	1.0	0.9845887193211952	96.75864277402374
GOTERM_MF_ALL	GO:0004386~helicase activity	5	1.47%	0.3036133119384929	RUVBL1, RAD54B, RECQL4, HELLS, DDX12,	298	159	16968	1.790553374699253	1.0	0.9999927473662303	99.84747735983285
SMART	SM00487:DEXDc	3	0.88%	0.41917012057966946	RAD54B, RECQL4, HELLS,	126	113	9899	2.085756426464391	1.0	0.9999999999999952	99.96766671253565
SMART	SM00490:HELICc	3	0.88%	0.41917012057966946	RAD54B, RECQL4, HELLS,	126	113	9899	2.085756426464391	1.0	0.9999999999999952	99.96766671253565
INTERPRO	IPR014001:DEAD-like helicase, N-terminal	3	0.88%	0.5150108685436966	RAD54B, RECQL4, HELLS,	285	108	17845	1.739278752436647	1.0	1.0	99.99991813894808
INTERPRO	IPR014021:Helicase, superfamily 1 and 2, ATP-binding	3	0.88%	0.5297054891009634	RAD54B, RECQL4, HELLS,	285	111	17845	1.6922712185870081	1.0	1.0	99.9999548900259
INTERPRO	IPR001650:DNA/RNA helicase, C-terminal	3	0.88%	0.5393330393125702	RAD54B, RECQL4, HELLS,	285	113	17845	1.6623195156031674	1.0	1.0	99.9999697804705
Functional Group 63	Median: 0.24194345232781894	Geo: 0.30089920366195566	KIT, HOOK1, RUVBL1, PAFAH1B3, CYP26B1, CDC7, MKKS, DEAF1, TOP2A, FCGRT, NR0B1,
Category	Term	Count	%	PValue	Genes	List Total	Pop Hits	Pop Total	Fold Enrichment	Bonferroni	Benjamini	FDR
GOTERM_BP_ALL	GO:0007283~spermatogenesis	7	2.06%	0.21787954014580224	KIT, HOOK1, RUVBL1, PAFAH1B3, CYP26B1, CDC7, MKKS,	283	220	15360	1.726951493735946	1.0	0.9997953935363979	99.09146640929508
GOTERM_BP_ALL	GO:0048232~male gamete generation	7	2.06%	0.21787954014580224	KIT, HOOK1, RUVBL1, PAFAH1B3, CYP26B1, CDC7, MKKS,	283	220	15360	1.726951493735946	1.0	0.9997953935363979	99.09146640929508
GOTERM_BP_ALL	GO:0007276~gamete generation	8	2.36%	0.24194345232781894	KIT, HOOK1, RUVBL1, PAFAH1B3, CYP26B1, CDC7, MKKS, DEAF1,	283	275	15360	1.5789270799871507	1.0	0.9998941095600269	99.5002994309766
GOTERM_BP_ALL	GO:0019953~sexual reproduction	8	2.36%	0.3966035952365515	KIT, HOOK1, RUVBL1, PAFAH1B3, CYP26B1, CDC7, MKKS, DEAF1,	283	328	15360	1.323795570111178	1.0	0.9999974630945694	99.99364722985258
GOTERM_BP_ALL	GO:0000003~reproduction	11	3.24%	0.5415041280253983	KIT, HOOK1, RUVBL1, TOP2A, PAFAH1B3, CYP26B1, CDC7, FCGRT, MKKS, DEAF1, NR0B1,	283	543	15360	1.099506081252562	1.0	0.9999999453773393	99.99996678012954
Functional Group 64	Median: 0.5948671926757296	Geo: 0.31761935538157215	UTS2, ADRA1D, NPY1R, ATP1A1,
Category	Term	Count	%	PValue	Genes	List Total	Pop Hits	Pop Total	Fold Enrichment	Bonferroni	Benjamini	FDR
GOTERM_BP_ALL	GO:0008217~regulation of blood pressure	4	1.18%	0.09054841321943594	UTS2, ADRA1D, NPY1R, ATP1A1,	283	58	15360	3.7431460947971242	1.0	0.9909454398880929	83.72729734898587
GOTERM_BP_ALL	GO:0003013~circulatory system process	4	1.18%	0.5948671926757296	UTS2, ADRA1D, NPY1R, ATP1A1,	283	167	15360	1.300014811366666	1.0	0.999999976872093	99.99999688543214
GOTERM_BP_ALL	GO:0008015~blood circulation	4	1.18%	0.5948671926757296	UTS2, ADRA1D, NPY1R, ATP1A1,	283	167	15360	1.300014811366666	1.0	0.999999976872093	99.99999688543214
Functional Group 65	Median: 0.40485020429170165	Geo: 0.33091686651049096	CAD, RUVBL1, FANCI, TRAP1, ATP1A1, PRKDC, PARP1, TRAF3, GLG1, GEMIN4, MYBBP1A, HMGB1, LARS, DAPK1,
Category	Term	Count	%	PValue	Genes	List Total	Pop Hits	Pop Total	Fold Enrichment	Bonferroni	Benjamini	FDR
MINT	2861867:TUMOR NECROSIS FACTOR RECEPTOR SUPERFAMILY, MEMBER 1A	6	1.77%	0.08166483939831547	CAD, RUVBL1, FANCI, TRAP1, ATP1A1, PRKDC,	67	76	2144	2.526315789473684	1.0	1.0	77.85172035691653
MINT	2864601:NUCLEAR FACTOR OF KAPPA LIGHT POLYPEPTIDE GENE ENHANCER IN B-CELLS 2 (P49/P100)	8	2.36%	0.11399827046841735	PARP1, CAD, RUVBL1, TRAF3, GLG1, GEMIN4, MYBBP1A, PRKDC,	67	134	2144	1.9104477611940298	1.0	1.0	88.25366552717313
MINT	2874811:NUCLEAR FACTOR OF KAPPA LIGHT POLYPEPTIDE GENE ENHANCER IN B-CELLS 1 (P105)	4	1.18%	0.34918812197326765	CAD, RUVBL1, HMGB1, PRKDC,	67	68	2144	1.8823529411764706	1.0	1.0	99.94996617964291
MINT	2873692:V-REL RETICULOENDOTHELIOSIS VIRAL ONCOGENE HOMOLOG A, NUCLEAR FACTOR OF KAPPA LIGHT POLYPEPTIDE GENE ENHANCER IN B-CELLS 3, P65 (AVIAN)	5	1.47%	0.37079819151556326	PARP1, CAD, RUVBL1, LARS, PRKDC,	67	100	2144	1.5999999999999999	1.0	1.0	99.97247224542448
MINT	2875030:TNF RECEPTOR-ASSOCIATED FACTOR 2	3	0.88%	0.43890221706784005	PARP1, CAD, RUVBL1,	67	48	2144	2.0	1.0	1.0	99.99637369192
MINT	2863863:RECEPTOR-INTERACTING SERINE-THREONINE KINASE 3	4	1.18%	0.4750899551525532	CAD, RUVBL1, DAPK1, PRKDC,	67	83	2144	1.542168674698795	1.0	1.0	99.99888530572153
MINT	2870710:V-REL RETICULOENDOTHELIOSIS VIRAL ONCOGENE HOMOLOG B, NUCLEAR FACTOR OF KAPPA LIGHT POLYPEPTIDE GENE ENHANCER IN B-CELLS 3 (AVIAN)	3	0.88%	0.5939941586378562	CAD, RUVBL1, PRKDC,	67	64	2144	1.5	1.0	1.0	99.99998816049315
MINT	2859393:MITOGEN-ACTIVATED PROTEIN KINASE KINASE KINASE 3	3	0.88%	0.9631523419596474	CAD, RUVBL1, PRKDC,	67	159	2144	0.6037735849056604	1.0	1.0	100.0
Functional Group 66	Median: 0.3424575655291353	Geo: 0.34685138080839517	RAD54B, CYP26B1, NEK2,
Category	Term	Count	%	PValue	Genes	List Total	Pop Hits	Pop Total	Fold Enrichment	Bonferroni	Benjamini	FDR
GOTERM_BP_ALL	GO:0007126~meiosis	3	0.88%	0.3424575655291353	RAD54B, CYP26B1, NEK2,	283	66	15360	2.4670735624799227	1.0	0.9999951538416799	99.9671216876359
GOTERM_BP_ALL	GO:0051327~M phase of meiotic cell cycle	3	0.88%	0.3424575655291353	RAD54B, CYP26B1, NEK2,	283	66	15360	2.4670735624799227	1.0	0.9999951538416799	99.9671216876359
GOTERM_BP_ALL	GO:0051321~meiotic cell cycle	3	0.88%	0.35580885586668953	RAD54B, CYP26B1, NEK2,	283	68	15360	2.394512575348161	1.0	0.9999950930440951	99.97779345357708
Functional Group 67	Median: 0.393027681479791	Geo: 0.3681075004693408	NUP37, LMNB1, RANBP5, NUP205,
Category	Term	Count	%	PValue	Genes	List Total	Pop Hits	Pop Total	Fold Enrichment	Bonferroni	Benjamini	FDR
GOTERM_CC_ALL	GO:0044453~nuclear membrane part	4	1.18%	0.2582419243322242	NUP37, LMNB1, RANBP5, NUP205,	295	95	15857	2.263264942016057	1.0	0.9592878328746917	99.02908110695189
GOTERM_CC_ALL	GO:0005643~nuclear pore	3	0.88%	0.3602714650453449	NUP37, RANBP5, NUP205,	295	68	15857	2.3714356929212363	1.0	0.9906430137290057	99.90224954578453
GOTERM_CC_ALL	GO:0046930~pore complex	3	0.88%	0.4257838979142371	NUP37, RANBP5, NUP205,	295	78	15857	2.0674054758800517	1.0	0.996760742623174	99.98171173644496
GOTERM_CC_ALL	GO:0031965~nuclear membrane	4	1.18%	0.46350328673761076	NUP37, LMNB1, RANBP5, NUP205,	295	136	15857	1.5809571286141575	1.0	0.9979960471177831	99.99362668105796
Functional Group 68	Median: 0.4177695663516894	Geo: 0.38663895438386275	CENPF, TIMELESS, HMGB1, HELLS, PA2G4, MYBBP1A, MDFI, TH1L, NR0B1, KATNB1, MAPT, BUB1B, ADRA1D, STARD13, DAPK1, MSH2, EGFL7, GAS1, ATP1A1, CDC7, RHOH, CDKN3,
Category	Term	Count	%	PValue	Genes	List Total	Pop Hits	Pop Total	Fold Enrichment	Bonferroni	Benjamini	FDR
GOTERM_BP_ALL	GO:0016481~negative regulation of transcription	9	2.65%	0.1876751101148858	CENPF, TIMELESS, HMGB1, HELLS, PA2G4, MYBBP1A, MDFI, TH1L, NR0B1,	283	300	15360	1.628268551236749	1.0	0.999567174142699	98.12438389839897
GOTERM_BP_ALL	GO:0045934~negative regulation of nucleobase, nucleoside, nucleotide and nucleic acid metabolic process	9	2.65%	0.2558927787720838	CENPF, TIMELESS, HMGB1, HELLS, PA2G4, MYBBP1A, MDFI, TH1L, NR0B1,	283	328	15360	1.4892700163750752	1.0	0.9999313136433701	99.64972682928467
GOTERM_BP_ALL	GO:0009892~negative regulation of metabolic process	11	3.24%	0.283491090440446	CENPF, TIMELESS, HMGB1, KATNB1, MAPT, HELLS, PA2G4, MYBBP1A, MDFI, TH1L, NR0B1,	283	436	15360	1.3693389956883975	1.0	0.9999754583018957	99.83001484914661
GOTERM_BP_ALL	GO:0031324~negative regulation of cellular metabolic process	9	2.65%	0.4177695663516894	CENPF, TIMELESS, HMGB1, HELLS, PA2G4, MYBBP1A, MDFI, TH1L, NR0B1,	283	387	15360	1.2622236831292628	1.0	0.9999985850152944	99.99679150790796
GOTERM_BP_ALL	GO:0045892~negative regulation of transcription, DNA-dependent	5	1.47%	0.5524076469930209	HMGB1, HELLS, PA2G4, MDFI, NR0B1,	283	215	15360	1.2622236831292628	1.0	0.9999999507755108	99.99997903774549
GOTERM_BP_ALL	GO:0048519~negative regulation of biological process	22	6.49%	0.593980823331634	BUB1B, TIMELESS, ADRA1D, STARD13, DAPK1, MSH2, PA2G4, EGFL7, GAS1, NR0B1, ATP1A1, CENPF, HMGB1, CDC7, KATNB1, RHOH, HELLS, MAPT, CDKN3, MDFI, MYBBP1A, TH1L,	283	1181	15360	1.0110614769181054	1.0	0.9999999788281149	99.99999675245958
GOTERM_BP_ALL	GO:0048523~negative regulation of cellular process	20	5.90%	0.6920958164493287	BUB1B, TIMELESS, STARD13, DAPK1, MSH2, PA2G4, EGFL7, GAS1, NR0B1, CENPF, HMGB1, CDC7, KATNB1, RHOH, HELLS, MAPT, CDKN3, MDFI, MYBBP1A, TH1L,	283	1132	15360	0.958933186829652	1.0	0.9999999992795501	99.99999998365189
Functional Group 69	Median: 0.631980896273246	Geo: 0.3895692243586537	CSPG5, STXBP2, KIF2A, KIF20A, ZWINT, DLG7, TIMM13, NUP205, CADPS2, ZDHHC3, CENPF, NUP37, KIF11, KIF4A, CENPE, KATNB1, RANBP5, NUSAP1, KIF14, KIF15, MYBBP1A, MDFI, STX10, RAMP1, COG7, AKAP7, SLC24A3, FADS1, STEAP3, DDX12, ATP1A1, SLC25A11, CACNB2, SLC26A2, SLC5A6, ATP5D, SLC39A4, SLC23A2, DBI, STEAP1, FNBP1, TRPM4, HBA2, HMMR, WASF1, CCK, ITGB2, EGFL7, EFNB1,
Category	Term	Count	%	PValue	Genes	List Total	Pop Hits	Pop Total	Fold Enrichment	Bonferroni	Benjamini	FDR
GOTERM_BP_ALL	GO:0051649~establishment of cellular localization	24	7.08%	0.05645811581379788	CSPG5, STXBP2, KIF2A, KIF20A, ZWINT, DLG7, TIMM13, NUP205, CADPS2, ZDHHC3, CENPF, NUP37, KIF11, KIF4A, CENPE, KATNB1, RANBP5, NUSAP1, KIF14, KIF15, MYBBP1A, MDFI, STX10, RAMP1,	283	881	15360	1.478563951179795	1.0	0.9651016390672796	67.10080649736186
GOTERM_BP_ALL	GO:0051641~cellular localization	24	7.08%	0.07197320021987066	CSPG5, STXBP2, KIF2A, KIF20A, ZWINT, DLG7, TIMM13, NUP205, CADPS2, ZDHHC3, CENPF, NUP37, KIF11, KIF4A, CENPE, KATNB1, RANBP5, NUSAP1, KIF14, KIF15, MYBBP1A, MDFI, STX10, RAMP1,	283	906	15360	1.4377647251538626	1.0	0.979464533497176	76.04271435738596
GOTERM_BP_ALL	GO:0046907~intracellular transport	19	5.60%	0.10825367965337718	CSPG5, STXBP2, KIF2A, KIF20A, TIMM13, NUP205, ZDHHC3, NUP37, KIF11, KIF4A, CENPE, KATNB1, RANBP5, KIF14, KIF15, MDFI, MYBBP1A, STX10, RAMP1,	283	714	15360	1.444309172432224	1.0	0.9953678239251958	88.82817606895327
GOTERM_BP_ALL	GO:0006886~intracellular protein transport	10	2.95%	0.3269181960983959	NUP37, STXBP2, KATNB1, RANBP5, TIMM13, NUP205, MDFI, STX10, ZDHHC3, RAMP1,	283	405	15360	1.340138725297736	1.0	0.9999935666146983	99.94859990241285
GOTERM_BP_ALL	GO:0006605~protein targeting	6	1.77%	0.3710740587832564	KATNB1, RANBP5, TIMM13, NUP205, MDFI, ZDHHC3,	283	219	15360	1.4870032431385838	1.0	0.9999960076026345	99.98596414024632
SP_PIR_KEYWORDS	protein transport	9	2.65%	0.4203492176917413	COG7, NUP37, STXBP2, RANBP5, KIF20A, TIMM13, CADPS2, NUP205, STX10,	302	417	17599	1.25773023964934	1.0	0.9991660048168179	99.98311032513264
GOTERM_BP_ALL	GO:0015031~protein transport	13	3.83%	0.631980896273246	STXBP2, KIF20A, NUP205, CADPS2, TIMM13, ZDHHC3, COG7, NUP37, RANBP5, KATNB1, MDFI, STX10, RAMP1,	283	697	15360	1.0123142594967833	1.0	0.9999999945573855	99.99999950436082
GOTERM_BP_ALL	GO:0008104~protein localization	14	4.13%	0.6974126193109561	STXBP2, KIF20A, NUP205, CADPS2, TIMM13, ZDHHC3, COG7, NUP37, AKAP7, RANBP5, KATNB1, MDFI, STX10, RAMP1,	283	790	15360	0.961846401574451	1.0	0.9999999994326318	99.99999998828467
GOTERM_BP_ALL	GO:0045184~establishment of protein localization	13	3.83%	0.7200902248394031	STXBP2, KIF20A, NUP205, CADPS2, TIMM13, ZDHHC3, COG7, NUP37, RANBP5, KATNB1, MDFI, STX10, RAMP1,	283	745	15360	0.9470913273412859	1.0	0.999999999760349	99.99999999736039
GOTERM_BP_ALL	GO:0033036~macromolecule localization	14	4.13%	0.7755490982009188	STXBP2, KIF20A, NUP205, CADPS2, TIMM13, ZDHHC3, COG7, NUP37, AKAP7, RANBP5, KATNB1, MDFI, STX10, RAMP1,	283	840	15360	0.9045936395759717	1.0	0.9999999999914663	99.99999999996136
GOTERM_BP_ALL	GO:0051234~establishment of localization	43	12.68%	0.9374161354186762	SLC24A3, FADS1, STXBP2, KIF2A, KIF20A, ZWINT, STEAP3, NUP205, ZDHHC3, DDX12, ATP1A1, CENPF, KIF4A, SLC25A11, CENPE, KATNB1, RANBP5, CACNB2, SLC26A2, SLC5A6, NUSAP1, KIF14, KIF15, STX10, CSPG5, ATP5D, SLC39A4, DLG7, TIMM13, CADPS2, SLC23A2, COG7, NUP37, KIF11, DBI, AKAP7, STEAP1, FNBP1, TRPM4, HBA2, MYBBP1A, MDFI, RAMP1,	283	2788	15360	0.8371060222761861	1.0	1.0	100.0
GOTERM_BP_ALL	GO:0051179~localization	49	14.45%	0.9439642787307481	SLC24A3, STXBP2, ZWINT, NUP205, ATP1A1, ZDHHC3, CENPF, SLC25A11, HMMR, KATNB1, CACNB2, SLC5A6, KIF14, WASF1, CADPS2, TIMM13, COG7, FNBP1, STEAP1, MDFI, MYBBP1A, RAMP1, CCK, FADS1, KIF2A, KIF20A, STEAP3, ITGB2, DDX12, KIF4A, CENPE, RANBP5, SLC26A2, NUSAP1, KIF15, STX10, CSPG5, ATP5D, SLC39A4, DLG7, EGFL7, EFNB1, SLC23A2, KIF11, NUP37, DBI, AKAP7, TRPM4, HBA2,	283	3161	15360	0.84134935158284	1.0	1.0	100.0
GOTERM_BP_ALL	GO:0006810~transport	39	11.50%	0.9742548716908151	SLC24A3, FADS1, STXBP2, KIF2A, KIF20A, STEAP3, NUP205, ZDHHC3, DDX12, ATP1A1, KIF4A, SLC25A11, CENPE, KATNB1, RANBP5, CACNB2, SLC26A2, SLC5A6, KIF14, KIF15, STX10, CSPG5, ATP5D, SLC39A4, TIMM13, CADPS2, SLC23A2, COG7, NUP37, KIF11, DBI, AKAP7, STEAP1, FNBP1, TRPM4, HBA2, MDFI, MYBBP1A, RAMP1,	283	2697	15360	0.7848532134252035	1.0	1.0	100.0
Functional Group 70	Median: 0.3597967135061587	Geo: 0.39269783944250214	ACTN2, TIMELESS, CCK, RECQL4, ADRA1D, CYP26B1, ATIC, GAS1, LIG1, WNT5A, ITGB2, DVL2, MKKS, CSPG5, HOXD13, TLE2, EGFL7, RPL10A, EFNB1, RUVBL1, POU3F2, TMEM97, MAPT, BGLAP, GNPAT, DEAF1, CLEC3B, CELSR2, KIT, NR0B1, CENPF, PAFAH1B3, HMGB1, GINS1, RHOH, CACNB2, PKP1, HOOK1, ITGB3BP, OLFM1, HOXB13, ATXN10, TRAF3, HELLS, SH2B3, PDCD2, PTGER3, MDFI, FASTKD1, DGAT1, NKX2-2, FADS1, TOP2A, KIF2A, STEAP3, N…
Category	Term	Count	%	PValue	Genes	List Total	Pop Hits	Pop Total	Fold Enrichment	Bonferroni	Benjamini	FDR
GOTERM_BP_ALL	GO:0009653~anatomical structure morphogenesis	26	7.67%	0.19458374642619994	ACTN2, TIMELESS, CCK, RECQL4, ADRA1D, CYP26B1, ATIC, GAS1, LIG1, WNT5A, ITGB2, DVL2, MKKS, CSPG5, HOXD13, TLE2, EGFL7, RPL10A, EFNB1, RUVBL1, POU3F2, TMEM97, MAPT, BGLAP, GNPAT, DEAF1,	283	1133	15360	1.2455128664947184	1.0	0.9996667620807197	98.40711563442176
GOTERM_BP_ALL	GO:0032502~developmental process	67	19.76%	0.20353077735476788	CLEC3B, CELSR2, KIT, RECQL4, GAS1, LIG1, NR0B1, CENPF, PAFAH1B3, HMGB1, GINS1, RHOH, CACNB2, PKP1, HOOK1, ITGB3BP, OLFM1, RPL10A, HOXB13, TMEM97, ATXN10, TRAF3, HELLS, MAPT, SH2B3, PDCD2, PTGER3, MDFI, DEAF1, CCK, TIMELESS, ACTN2, FASTKD1, DGAT1, NKX2-2, FADS1, TOP2A, ADRA1D, CYP26B1, KIF2A, ATIC, STEAP3, WNT5A, ITGB2, NCAPG2, NEUROD6, DVL2, MKKS, PRKDC, MLLT3, BUB1B, CSPG5, HOXD13, MEIS1, DAPK1,…	283	3262	15360	1.114796576056225	1.0	0.9996899016599892	98.71359455856958
GOTERM_BP_ALL	GO:0007275~multicellular organismal development	47	13.86%	0.3401818244125527	TIMELESS, CCK, KIT, CELSR2, CLEC3B, DGAT1, NKX2-2, RECQL4, CYP26B1, ADRA1D, KIF2A, ATIC, GAS1, WNT5A, LIG1, ITGB2, NR0B1, CENPF, PAFAH1B3, GINS1, NCAPG2, NEUROD6, RHOH, CACNB2, DVL2, MKKS, PRKDC, MLLT3, PKP1, CSPG5, HOOK1, HOXD13, OLFM1, MEIS1, TLE2, EGFL7, EFNB1, HOXB13, POU3F2, MAPT, HELLS, SH2B3, BGLAP, STIL, GNPAT, MDFI, LDB2,	283	2349	15360	1.0859744842929928	1.0	0.9999949910190657	99.96487521682064
GOTERM_BP_ALL	GO:0048856~anatomical structure development	43	12.68%	0.3597967135061587	TIMELESS, CCK, KIT, CLEC3B, ACTN2, DGAT1, NKX2-2, RECQL4, CYP26B1, ADRA1D, KIF2A, ATIC, GAS1, WNT5A, LIG1, ITGB2, NR0B1, CENPF, PAFAH1B3, GINS1, NCAPG2, NEUROD6, RHOH, CACNB2, DVL2, MKKS, PRKDC, CSPG5, HOXD13, OLFM1, TLE2, EGFL7, EFNB1, RPL10A, HOXB13, RUVBL1, TMEM97, POU3F2, MAPT, SH2B3, BGLAP, GNPAT, DEAF1,	283	2153	15360	1.0839998096172816	1.0	0.9999952986653484	99.98028073733788
GOTERM_BP_ALL	GO:0048731~system development	33	9.73%	0.5518301816514299	TIMELESS, CCK, KIT, CLEC3B, DGAT1, NKX2-2, RECQL4, KIF2A, ATIC, GAS1, WNT5A, LIG1, NR0B1, CENPF, PAFAH1B3, NEUROD6, RHOH, CACNB2, DVL2, MKKS, PRKDC, CSPG5, HOXD13, OLFM1, TLE2, EGFL7, EFNB1, HOXB13, POU3F2, MAPT, SH2B3, BGLAP, GNPAT,	283	1760	15360	1.017667844522968	1.0	0.9999999527156083	99.99997851429012
GOTERM_BP_ALL	GO:0048513~organ development	24	7.08%	0.5781990235007691	CLEC3B, KIT, TIMELESS, DGAT1, NKX2-2, RECQL4, HOXD13, ATIC, TLE2, EGFL7, GAS1, WNT5A, HOXB13, NR0B1, CENPF, POU3F2, RHOH, CACNB2, SH2B3, DVL2, BGLAP, GNPAT, MKKS, PRKDC,	283	1282	15360	1.0160802191804987	1.0	0.9999999630829252	99.99999326458043
GOTERM_BP_ALL	GO:0032501~multicellular organismal process	60	17.70%	0.931154677054613	CLEC3B, CELSR2, KIT, RECQL4, ALDH7A1, GAS1, LIG1, ATP1A1, NR0B1, CENPF, PAFAH1B3, GINS1, RHOH, CACNB2, PKP1, HOOK1, OLFM1, TIMM13, HOXB13, OPN3, IRF3, HELLS, MAPT, SH2B3, NPY1R, COX15, MDFI, ACTN2, CCK, TIMELESS, DGAT1, NKX2-2, ADRA1D, CYP26B1, KIF2A, ATIC, WNT5A, ITGB2, SORD, IL1RAP, NEUROD6, NCAPG2, DVL2, MKKS, PRKDC, MLLT3, CSPG5, UTS2, HOXD13, MEIS1, TLE2, EGFL7, EFNB1, MYOM2, POU3F2, BGLAP, …	283	3759	15360	0.8663307003121836	1.0	1.0	100.0
Functional Group 71	Median: 0.3409678682652044	Geo: 0.41697451159669313	HOOK1, KATNB1, MAPT, ACTN2, WASF1,
Category	Term	Count	%	PValue	Genes	List Total	Pop Hits	Pop Total	Fold Enrichment	Bonferroni	Benjamini	FDR
GOTERM_MF_ALL	GO:0008017~microtubule binding	3	0.88%	0.22441218770071342	HOOK1, KATNB1, MAPT,	298	51	16968	3.349388077378602	1.0	0.9999664132261206	98.94851359087588
GOTERM_MF_ALL	GO:0015631~tubulin binding	3	0.88%	0.3409678682652044	HOOK1, KATNB1, MAPT,	298	69	16968	2.475634665888532	1.0	0.99999812642044	99.94322240896547
GOTERM_MF_ALL	GO:0008092~cytoskeletal protein binding	5	1.47%	0.9474769036231722	ACTN2, HOOK1, KATNB1, WASF1, MAPT,	298	433	16968	0.6575011237348296	1.0	1.0	100.0
Functional Group 72	Median: 0.5415041280253983	Geo: 0.4171244038968268	TOP2A, MPI, FKBP3, TSTA3, ISYNA1, SORD, GYG2, PHKA2, NPY1R, PPP1R1A, IDH2, CNOT7, SMA5, PMVK, COQ2,
Category	Term	Count	%	PValue	Genes	List Total	Pop Hits	Pop Total	Fold Enrichment	Bonferroni	Benjamini	FDR
SP_PIR_KEYWORDS	isomerase	5	1.47%	0.16985170438784972	TOP2A, MPI, FKBP3, TSTA3, ISYNA1,	302	126	17599	2.3124934300430993	1.0	0.9853316240634448	94.84439368677012
GOTERM_BP_ALL	GO:0044262~cellular carbohydrate metabolic process	9	2.65%	0.3153686510156209	SORD, GYG2, MPI, PHKA2, NPY1R, TSTA3, PPP1R1A, IDH2, ISYNA1,	283	350	15360	1.3956587582029278	1.0	0.9999912019676784	99.92882735834169
GOTERM_MF_ALL	GO:0016853~isomerase activity	5	1.47%	0.39138477086847157	TOP2A, MPI, FKBP3, TSTA3, ISYNA1,	298	181	16968	1.5729170529126033	1.0	0.9999997504144783	99.98636440626947
GOTERM_BP_ALL	GO:0005975~carbohydrate metabolic process	11	3.24%	0.5415041280253983	CNOT7, SORD, SMA5, GYG2, MPI, PHKA2, NPY1R, TSTA3, PPP1R1A, IDH2, ISYNA1,	283	543	15360	1.099506081252562	1.0	0.9999999453773393	99.99996678012954
GOTERM_BP_ALL	GO:0006066~alcohol metabolic process	7	2.06%	0.543514631953596	SORD, PMVK, COQ2, MPI, NPY1R, TSTA3, ISYNA1,	283	322	15360	1.1799047472730066	1.0	0.9999999430384363	99.99996945871482
GOTERM_BP_ALL	GO:0019318~hexose metabolic process	4	1.18%	0.5866807985525626	MPI, NPY1R, TSTA3, ISYNA1,	283	165	15360	1.3157725666559588	1.0	0.9999999736416045	99.99999543331408
GOTERM_BP_ALL	GO:0005996~monosaccharide metabolic process	4	1.18%	0.6069486563330678	MPI, NPY1R, TSTA3, ISYNA1,	283	170	15360	1.2770733735190187	1.0	0.9999999843322852	99.99999825467587
Functional Group 73	Median: 0.47651165524316064	Geo: 0.41909223122411937	NUP37, STXBP2, KATNB1, RANBP5, TIMM13, NUP205, MDFI, STX10, ZDHHC3, RAMP1, MYBBP1A,
Category	Term	Count	%	PValue	Genes	List Total	Pop Hits	Pop Total	Fold Enrichment	Bonferroni	Benjamini	FDR
GOTERM_BP_ALL	GO:0006886~intracellular protein transport	10	2.95%	0.3269181960983959	NUP37, STXBP2, KATNB1, RANBP5, TIMM13, NUP205, MDFI, STX10, ZDHHC3, RAMP1,	283	405	15360	1.340138725297736	1.0	0.9999935666146983	99.94859990241285
GOTERM_BP_ALL	GO:0017038~protein import	4	1.18%	0.32865151523792635	RANBP5, TIMM13, NUP205, MDFI,	283	110	15360	1.9736588499839385	1.0	0.9999936249305921	99.95107378359373
GOTERM_BP_ALL	GO:0006605~protein targeting	6	1.77%	0.3710740587832564	KATNB1, RANBP5, TIMM13, NUP205, MDFI, ZDHHC3,	283	219	15360	1.4870032431385838	1.0	0.9999960076026345	99.98596414024632
GOTERM_BP_ALL	GO:0006606~protein import into nucleus	3	0.88%	0.47651165524316064	RANBP5, NUP205, MDFI,	283	87	15360	1.8715730473985623	1.0	0.9999997081161767	99.99958049833013
GOTERM_BP_ALL	GO:0051170~nuclear import	3	0.88%	0.4884260156192569	RANBP5, NUP205, MDFI,	283	89	15360	1.8295152261087069	1.0	0.9999997758924323	99.99972993852428
GOTERM_BP_ALL	GO:0006913~nucleocytoplasmic transport	4	1.18%	0.4900870905728177	RANBP5, NUP205, MYBBP1A, MDFI,	283	143	15360	1.5181991153722603	1.0	0.9999997776091188	99.9997462285253
GOTERM_BP_ALL	GO:0051169~nuclear transport	4	1.18%	0.4993285129525801	RANBP5, NUP205, MYBBP1A, MDFI,	283	145	15360	1.4972584379188498	1.0	0.9999998429968784	99.99982114891239
Functional Group 74	Median: 0.426501680959829	Geo: 0.4312271257543209	DGAT1, ZDHHC4, GNPAT, CBR4, ZDHHC3,
Category	Term	Count	%	PValue	Genes	List Total	Pop Hits	Pop Total	Fold Enrichment	Bonferroni	Benjamini	FDR
GOTERM_MF_ALL	GO:0008415~acyltransferase activity	5	1.47%	0.40904846072067114	DGAT1, ZDHHC4, GNPAT, CBR4, ZDHHC3,	298	186	16968	1.530634336436458	1.0	0.9999998333058424	99.99195704118867
GOTERM_MF_ALL	GO:0016747~transferase activity, transferring groups other than amino-acyl groups	5	1.47%	0.4183543940588767	DGAT1, ZDHHC4, GNPAT, CBR4, ZDHHC3,	298	188	16968	1.514350992431815	1.0	0.9999998559693954	99.99394851626727
SP_PIR_KEYWORDS	acyltransferase	4	1.18%	0.4346489678607812	DGAT1, ZDHHC4, GNPAT, ZDHHC3,	302	141	17599	1.6531867925414496	1.0	0.999149062708243	99.98865443087767
GOTERM_MF_ALL	GO:0016746~transferase activity, transferring acyl groups	5	1.47%	0.46490748326568754	DGAT1, ZDHHC4, GNPAT, CBR4, ZDHHC3,	298	200	16968	1.423489932885906	1.0	0.9999999741876084	99.99864324309897
Functional Group 75	Median: 0.5198881005049371	Geo: 0.4604436989786888	POLD3, MYBBP1A, LIG1, UNG, MSH6, CCNB1, PRKDC, NOL5A, RUVBL1, GEMIN6, GEMIN4, LSM8, PARP1, CAD, TRAF3, GLG1, SUPT16H, C19orf2, DDB2, TBCD, MSH2, LARS, PDCD2, GSTM1,
Category	Term	Count	%	PValue	Genes	List Total	Pop Hits	Pop Total	Fold Enrichment	Bonferroni	Benjamini	FDR
BIND	2875176:PROLIFERATING CELL NUCLEAR ANTIGEN	7	2.06%	7.368825854140568E-5	POLD3, MYBBP1A, LIG1, UNG, MSH6, CCNB1, PRKDC,	141	27	5062	9.307591279222486	0.33337087888432304	0.33337087888432304	0.1415529614164468
BIND	2865008:SMALL NUCLEAR RIBONUCLEOPROTEIN D1 POLYPEPTIDE 16KDA	8	2.36%	0.057030596691822234	NOL5A, RUVBL1, GEMIN6, GEMIN4, LSM8, MYBBP1A, MSH6, PRKDC,	141	125	5062	2.297645390070922	1.0	0.9999999999979815	67.65720982051559
MINT	2864601:NUCLEAR FACTOR OF KAPPA LIGHT POLYPEPTIDE GENE ENHANCER IN B-CELLS 2 (P49/P100)	8	2.36%	0.11399827046841735	PARP1, CAD, RUVBL1, TRAF3, GLG1, GEMIN4, MYBBP1A, PRKDC,	67	134	2144	1.9104477611940298	1.0	1.0	88.25366552717313
BIND	3027022:SURVIVAL OF MOTOR NEURON 1, TELOMERIC	7	2.06%	0.11403183868479544	NOL5A, RUVBL1, GEMIN6, GEMIN4, MYBBP1A, MSH6, PRKDC,	141	120	5062	2.094208037825059	1.0	0.9999999999999994	90.24473129548889
BIND	2878578:CYCLIN-DEPENDENT KINASE 8	7	2.06%	0.13500559237797644	NOL5A, PARP1, RUVBL1, SUPT16H, MYBBP1A, MSH6, PRKDC,	141	126	5062	1.9944838455476754	1.0	1.0	93.8449499743036
NCICB_CAPATHWAY	2870379:CASPASE 3, APOPTOSIS-RELATED CYSTEINE PEPTIDASE	3	0.88%	0.16529551585144905	PARP1, CAD, PRKDC,	24	34	1064	3.9117647058823533	1.0	1.0	94.38430593532816
BIND	2859693:DEAD (ASP-GLU-ALA-ASP) BOX POLYPEPTIDE 20	6	1.77%	0.2478718676859065	NOL5A, RUVBL1, GEMIN6, GEMIN4, MYBBP1A, PRKDC,	141	122	5062	1.7656086501569583	1.0	1.0	99.5811998122996
BIND	2887012:NON-POU DOMAIN CONTAINING, OCTAMER-BINDING	6	1.77%	0.2478718676859065	NOL5A, PARP1, RUVBL1, MYBBP1A, MSH6, PRKDC,	141	122	5062	1.7656086501569583	1.0	1.0	99.5811998122996
BIND	2858925:MEDIATOR OF RNA POLYMERASE II TRANSCRIPTION, SUBUNIT 6 HOMOLOG (YEAST)	6	1.77%	0.25310802263147536	NOL5A, PARP1, RUVBL1, MYBBP1A, MSH6, PRKDC,	141	123	5062	1.7512541082857636	1.0	1.0	99.63382832714493
BIND	2878080:POLYMERASE (RNA) II (DNA DIRECTED) POLYPEPTIDE E, 25KDA	6	1.77%	0.2636632349423492	NOL5A, C19orf2, RUVBL1, MYBBP1A, MSH6, PRKDC,	141	125	5062	1.7232340425531916	1.0	1.0	99.72147519376126
BIND	3023974:PPAR BINDING PROTEIN	6	1.77%	0.27968363492913945	NOL5A, RUVBL1, SUPT16H, MYBBP1A, MSH6, PRKDC,	141	128	5062	1.6828457446808511	1.0	1.0	99.81751531108014
BIND	3024443:POLYMERASE (RNA) II (DNA DIRECTED) POLYPEPTIDE A, 220KDA	6	1.77%	0.2958978376612348	NOL5A, RUVBL1, SUPT16H, MYBBP1A, MSH6, PRKDC,	141	131	5062	1.6443072925125872	1.0	1.0	99.88219575532644
BIND	2870609:DAMAGE-SPECIFIC DNA BINDING PROTEIN 1, 127KDA	5	1.47%	0.3243145594880481	NOL5A, RUVBL1, DDB2, MYBBP1A, PRKDC,	141	104	5062	1.7259956355701038	1.0	1.0	99.94663615971976
MINT	2860725:INHIBITOR OF KAPPA LIGHT POLYPEPTIDE GENE ENHANCER IN B-CELLS, KINASE GAMMA	6	1.77%	0.33358441762127344	PARP1, CAD, TBCD, MSH2, LARS, PRKDC,	67	124	2144	1.5483870967741935	1.0	1.0	99.92390956012731
BIND	2870351:HEAT SHOCK 70KDA PROTEIN 9B (MORTALIN-2)	5	1.47%	0.33698725096956333	NOL5A, RUVBL1, MYBBP1A, MSH6, PRKDC,	141	106	5062	1.6934296801819886	1.0	1.0	99.96291607243057
BIND	2863669:BCL2-ASSOCIATED ATHANOGENE 2	5	1.47%	0.36873694330608275	NOL5A, RUVBL1, MYBBP1A, MSH6, PRKDC,	141	111	5062	1.6171490639575747	1.0	1.0	99.98556146644135
BIND	2867416:DEAD (ASP-GLU-ALA-ASP) BOX POLYPEPTIDE 52	5	1.47%	0.36873694330608275	NOL5A, RUVBL1, MYBBP1A, MSH6, PRKDC,	141	111	5062	1.6171490639575747	1.0	1.0	99.98556146644135
MINT	2873692:V-REL RETICULOENDOTHELIOSIS VIRAL ONCOGENE HOMOLOG A, NUCLEAR FACTOR OF KAPPA LIGHT POLYPEPTIDE GENE ENHANCER IN B-CELLS 3, P65 (AVIAN)	5	1.47%	0.37079819151556326	PARP1, CAD, RUVBL1, LARS, PRKDC,	67	100	2144	1.5999999999999999	1.0	1.0	99.97247224542448
BIND	2874955:KARYOPHERIN ALPHA 2 (RAG COHORT 1, IMPORTIN ALPHA 1)	6	1.77%	0.378681532938806	NOL5A, RUVBL1, PDCD2, MYBBP1A, MSH6, PRKDC,	141	146	5062	1.4753716117749927	1.0	1.0	99.98935950437239
BIND	2869428:NUCLEOLIN	3	0.88%	0.3949016604152049	NOL5A, PARP1, MYBBP1A,	141	49	5062	2.198002605297438	1.0	1.0	99.99360078359963
BIND	2860593:TRINUCLEOTIDE REPEAT CONTAINING 7	5	1.47%	0.40672605418645	NOL5A, RUVBL1, MYBBP1A, MSH6, PRKDC,	141	117	5062	1.5342183427289813	1.0	1.0	99.99562099024402
BIND	2888935:POLYMERASE (RNA) II (DNA DIRECTED) POLYPEPTIDE F	5	1.47%	0.40672605418645	NOL5A, RUVBL1, MYBBP1A, MSH6, PRKDC,	141	117	5062	1.5342183427289813	1.0	1.0	99.99562099024402
BIND	2877098:THYMOPOIETIN	5	1.47%	0.40672605418645	NOL5A, RUVBL1, MYBBP1A, MSH6, PRKDC,	141	117	5062	1.5342183427289813	1.0	1.0	99.99562099024402
BIND	2877779:MEDIATOR OF RNA POLYMERASE II TRANSCRIPTION, SUBUNIT 9 HOMOLOG (YEAST)	5	1.47%	0.40672605418645	NOL5A, RUVBL1, MYBBP1A, MSH6, PRKDC,	141	117	5062	1.5342183427289813	1.0	1.0	99.99562099024402
BIND	2875331:MEDIATOR OF RNA POLYMERASE II TRANSCRIPTION, SUBUNIT 8 HOMOLOG (YEAST)	5	1.47%	0.40672605418645	NOL5A, RUVBL1, MYBBP1A, MSH6, PRKDC,	141	117	5062	1.5342183427289813	1.0	1.0	99.99562099024402
BIND	2873049:CELL DIVISION CYCLE 2-LIKE 6 (CDK8-LIKE)	5	1.47%	0.40672605418645	NOL5A, RUVBL1, MYBBP1A, MSH6, PRKDC,	141	117	5062	1.5342183427289813	1.0	1.0	99.99562099024402
BIND	2870643:POLYMERASE (RNA) II (DNA DIRECTED) POLYPEPTIDE C, 33KDA	5	1.47%	0.413024011782355	NOL5A, RUVBL1, MYBBP1A, MSH6, PRKDC,	141	118	5062	1.5212164923668712	1.0	1.0	99.99643318747381
BIND	2872241:POLYMERASE (RNA) II (DNA DIRECTED) POLYPEPTIDE J, 13.3KDA	5	1.47%	0.413024011782355	NOL5A, RUVBL1, MYBBP1A, MSH6, PRKDC,	141	118	5062	1.5212164923668712	1.0	1.0	99.99643318747381
BIND	2873290:SURFEIT 5	5	1.47%	0.413024011782355	NOL5A, RUVBL1, MYBBP1A, MSH6, PRKDC,	141	118	5062	1.5212164923668712	1.0	1.0	99.99643318747381
BIND	2874574:POLYMERASE (RNA) II (DNA DIRECTED) POLYPEPTIDE G	5	1.47%	0.41930849970471695	NOL5A, RUVBL1, MYBBP1A, MSH6, PRKDC,	141	119	5062	1.508433160498242	1.0	1.0	99.99709987193796
BIND	2875829:POLYMERASE (RNA) II (DNA DIRECTED) POLYPEPTIDE D	5	1.47%	0.41930849970471695	NOL5A, RUVBL1, MYBBP1A, MSH6, PRKDC,	141	119	5062	1.508433160498242	1.0	1.0	99.99709987193796
BIND	2872290:HEAT SHOCK 70KDA PROTEIN 1-LIKE	5	1.47%	0.41930849970471695	NOL5A, RUVBL1, MYBBP1A, MSH6, PRKDC,	141	119	5062	1.508433160498242	1.0	1.0	99.99709987193796
BIND	2863195:MEDIATOR OF RNA POLYMERASE II TRANSCRIPTION, SUBUNIT 19 HOMOLOG (YEAST)	5	1.47%	0.43183157361589203	NOL5A, RUVBL1, MYBBP1A, MSH6, PRKDC,	141	121	5062	1.4835003809858744	1.0	1.0	99.99809273788095
BIND	2864431:COFACTOR REQUIRED FOR SP1 TRANSCRIPTIONAL ACTIVATION, SUBUNIT 3, 130KDA	5	1.47%	0.43183157361589203	NOL5A, RUVBL1, MYBBP1A, MSH6, PRKDC,	141	121	5062	1.4835003809858744	1.0	1.0	99.99809273788095
BIND	2864788:COFACTOR REQUIRED FOR SP1 TRANSCRIPTIONAL ACTIVATION, SUBUNIT 2, 150KDA	5	1.47%	0.43183157361589203	NOL5A, RUVBL1, MYBBP1A, MSH6, PRKDC,	141	121	5062	1.4835003809858744	1.0	1.0	99.99809273788095
BIND	2857998:HYPOTHETICAL PROTEIN MGC5309	5	1.47%	0.43183157361589203	NOL5A, RUVBL1, MYBBP1A, MSH6, PRKDC,	141	121	5062	1.4835003809858744	1.0	1.0	99.99809273788095
BIND	2869567:THYROID HORMONE RECEPTOR ASSOCIATED PROTEIN 6	5	1.47%	0.43183157361589203	NOL5A, RUVBL1, MYBBP1A, MSH6, PRKDC,	141	121	5062	1.4835003809858744	1.0	1.0	99.99809273788095
BIND	2867200:COFACTOR REQUIRED FOR SP1 TRANSCRIPTIONAL ACTIVATION, SUBUNIT 8, 34KDA	5	1.47%	0.43183157361589203	NOL5A, RUVBL1, MYBBP1A, MSH6, PRKDC,	141	121	5062	1.4835003809858744	1.0	1.0	99.99809273788095
BIND	2877702:TRF (TATA BINDING PROTEIN-RELATED FACTOR)-PROXIMAL HOMOLOG (DROSOPHILA)	5	1.47%	0.43183157361589203	NOL5A, RUVBL1, MYBBP1A, MSH6, PRKDC,	141	121	5062	1.4835003809858744	1.0	1.0	99.99809273788095
BIND	2875415:THYROID HORMONE RECEPTOR ASSOCIATED PROTEIN 1	5	1.47%	0.43183157361589203	NOL5A, RUVBL1, MYBBP1A, MSH6, PRKDC,	141	121	5062	1.4835003809858744	1.0	1.0	99.99809273788095
BIND	2875522:COFACTOR REQUIRED FOR SP1 TRANSCRIPTIONAL ACTIVATION, SUBUNIT 6, 77KDA	5	1.47%	0.43183157361589203	NOL5A, RUVBL1, MYBBP1A, MSH6, PRKDC,	141	121	5062	1.4835003809858744	1.0	1.0	99.99809273788095
BIND	3027395:THYROID HORMONE RECEPTOR ASSOCIATED PROTEIN 4	5	1.47%	0.43183157361589203	NOL5A, RUVBL1, MYBBP1A, MSH6, PRKDC,	141	121	5062	1.4835003809858744	1.0	1.0	99.99809273788095
BIND	3027834:POLYMERASE (RNA) II (DNA DIRECTED) POLYPEPTIDE B, 140KDA	5	1.47%	0.43183157361589203	NOL5A, RUVBL1, MYBBP1A, MSH6, PRKDC,	141	121	5062	1.4835003809858744	1.0	1.0	99.99809273788095
BIND	2872253:MEDIATOR OF RNA POLYMERASE II TRANSCRIPTION, SUBUNIT 4 HOMOLOG (YEAST)	5	1.47%	0.43183157361589203	NOL5A, RUVBL1, MYBBP1A, MSH6, PRKDC,	141	121	5062	1.4835003809858744	1.0	1.0	99.99809273788095
BIND	2871770:COFACTOR REQUIRED FOR SP1 TRANSCRIPTIONAL ACTIVATION, SUBUNIT 7, 70KDA	5	1.47%	0.43183157361589203	NOL5A, RUVBL1, MYBBP1A, MSH6, PRKDC,	141	121	5062	1.4835003809858744	1.0	1.0	99.99809273788095
BIND	2973327:THYROID HORMONE RECEPTOR ASSOCIATED PROTEIN 5	5	1.47%	0.43183157361589203	NOL5A, RUVBL1, MYBBP1A, MSH6, PRKDC,	141	121	5062	1.4835003809858744	1.0	1.0	99.99809273788095
BIND	2873674:SRB7 SUPPRESSOR OF RNA POLYMERASE B HOMOLOG (YEAST)	5	1.47%	0.43183157361589203	NOL5A, RUVBL1, MYBBP1A, MSH6, PRKDC,	141	121	5062	1.4835003809858744	1.0	1.0	99.99809273788095
BIND	2863226:COFACTOR REQUIRED FOR SP1 TRANSCRIPTIONAL ACTIVATION, SUBUNIT 9, 33KDA	5	1.47%	0.4380674958522284	NOL5A, RUVBL1, MYBBP1A, MSH6, PRKDC,	141	122	5062	1.4713405417974654	1.0	1.0	99.99845731393697
BIND	2867131:MEDIATOR OF RNA POLYMERASE II TRANSCRIPTION, SUBUNIT 31 HOMOLOG (YEAST)	5	1.47%	0.4380674958522284	NOL5A, RUVBL1, MYBBP1A, MSH6, PRKDC,	141	122	5062	1.4713405417974654	1.0	1.0	99.99845731393697
BIND	3026117:MEDIATOR OF RNA POLYMERASE II TRANSCRIPTION, SUBUNIT 18 HOMOLOG (YEAST)	5	1.47%	0.4380674958522284	NOL5A, RUVBL1, MYBBP1A, MSH6, PRKDC,	141	122	5062	1.4713405417974654	1.0	1.0	99.99845731393697
MINT	2875030:TNF RECEPTOR-ASSOCIATED FACTOR 2	3	0.88%	0.43890221706784005	PARP1, CAD, RUVBL1,	67	48	2144	2.0	1.0	1.0	99.99637369192
BIND	2877700:HISTONE DEACETYLASE 6	5	1.47%	0.4750457321337269	NOL5A, RUVBL1, MYBBP1A, MSH6, PRKDC,	141	128	5062	1.4023714539007095	1.0	1.0	99.99958312504994
BIND	2878784:ZINC FINGER, CCHC DOMAIN CONTAINING 10	4	1.18%	0.5130074570937748	NOL5A, RUVBL1, MYBBP1A, PRKDC,	141	98	5062	1.4653350701982921	1.0	1.0	99.99990151614216
BIND	2864479:CHROMOSOME 10 OPEN READING FRAME 104	4	1.18%	0.5130074570937748	NOL5A, RUVBL1, MYBBP1A, PRKDC,	141	98	5062	1.4653350701982921	1.0	1.0	99.99990151614216
BIND	2864994:PRP4 PRE-MRNA PROCESSING FACTOR 4 HOMOLOG B (YEAST)	4	1.18%	0.5130074570937748	NOL5A, RUVBL1, MYBBP1A, PRKDC,	141	98	5062	1.4653350701982921	1.0	1.0	99.99990151614216
BIND	2866791:NUCLEOLAR COMPLEX ASSOCIATED 4 HOMOLOG (S. CEREVISIAE)	4	1.18%	0.5130074570937748	NOL5A, RUVBL1, MYBBP1A, PRKDC,	141	98	5062	1.4653350701982921	1.0	1.0	99.99990151614216
BIND	2865866:PEPTIDYLPROLYL ISOMERASE G (CYCLOPHILIN G)	4	1.18%	0.5130074570937748	NOL5A, RUVBL1, MYBBP1A, PRKDC,	141	98	5062	1.4653350701982921	1.0	1.0	99.99990151614216
BIND	2864581:ZINC FINGER PROTEIN 281	4	1.18%	0.5198881005049371	NOL5A, RUVBL1, MYBBP1A, PRKDC,	141	99	5062	1.4505337058528547	1.0	1.0	99.99992508437398
BIND	3029169:APOPTOTIC CHROMATIN CONDENSATION INDUCER 1	4	1.18%	0.5198881005049371	NOL5A, RUVBL1, MYBBP1A, PRKDC,	141	99	5062	1.4505337058528547	1.0	1.0	99.99992508437398
BIND	2876774:SIN3A-ASSOCIATED PROTEIN, 18KDA	4	1.18%	0.5198881005049371	NOL5A, RUVBL1, MYBBP1A, PRKDC,	141	99	5062	1.4505337058528547	1.0	1.0	99.99992508437398
BIND	2997571:ZINC FINGER, CCHC DOMAIN CONTAINING 8	4	1.18%	0.5198881005049371	NOL5A, RUVBL1, MYBBP1A, PRKDC,	141	99	5062	1.4505337058528547	1.0	1.0	99.99992508437398
BIND	3029975:UPSTREAM BINDING TRANSCRIPTION FACTOR, RNA POLYMERASE I	4	1.18%	0.526716761509951	NOL5A, RUVBL1, MYBBP1A, PRKDC,	141	100	5062	1.436028368794326	1.0	1.0	99.99994311707226
BIND	2872383:PININ, DESMOSOME ASSOCIATED PROTEIN	4	1.18%	0.5334923970261802	NOL5A, RUVBL1, MYBBP1A, PRKDC,	141	101	5062	1.4218102661329963	1.0	1.0	99.99995688758567
BIND	2859153:POLYMERASE (RNA) II (DNA DIRECTED) POLYPEPTIDE L, 7.6KDA	5	1.47%	0.5345146173811869	NOL5A, RUVBL1, PDCD2, MYBBP1A, PRKDC,	141	138	5062	1.300750334052832	1.0	1.0	99.9999586677181
BIND	2860628:RAN GTPASE ACTIVATING PROTEIN 1	4	1.18%	0.5402140221460995	NOL5A, RUVBL1, MYBBP1A, PRKDC,	141	102	5062	1.407870949798359	1.0	1.0	99.99996738313631
BIND	2860298:ANAPHASE PROMOTING COMPLEX SUBUNIT 1	4	1.18%	0.5402140221460995	NOL5A, RUVBL1, MYBBP1A, PRKDC,	141	102	5062	1.407870949798359	1.0	1.0	99.99996738313631
BIND	2875577:ANAPHASE PROMOTING COMPLEX SUBUNIT 2	4	1.18%	0.5402140221460995	NOL5A, RUVBL1, MYBBP1A, PRKDC,	141	102	5062	1.407870949798359	1.0	1.0	99.99996738313631
BIND	2876341:POLYMERASE (RNA) II (DNA DIRECTED) POLYPEPTIDE H	5	1.47%	0.5402833349369898	NOL5A, RUVBL1, PDCD2, MYBBP1A, PRKDC,	141	139	5062	1.2913924179805092	1.0	1.0	99.99996747752408
BIND	2874290:CDC23 (CELL DIVISION CYCLE 23, YEAST, HOMOLOG)	4	1.18%	0.5468807088218516	NOL5A, RUVBL1, MYBBP1A, PRKDC,	141	103	5062	1.3942022998003167	1.0	1.0	99.99997536741728
BIND	3028849:DEAD (ASP-GLU-ALA-ASP) BOX POLYPEPTIDE 3, X-LINKED	5	1.47%	0.5517131769327586	NOL5A, RUVBL1, GLG1, MYBBP1A, PRKDC,	141	141	5062	1.273074795030431	1.0	1.0	99.99997995535463
BIND	3024055:UBIQUITIN SPECIFIC PEPTIDASE 7 (HERPES VIRUS-ASSOCIATED)	4	1.18%	0.5534915845426825	NOL5A, RUVBL1, MYBBP1A, PRKDC,	141	104	5062	1.380796508456083	1.0	1.0	99.9999814299139
BIND	2878382:RNA BINDING PROTEIN S1, SERINE-RICH DOMAIN	4	1.18%	0.5600458310265387	NOL5A, RUVBL1, MYBBP1A, PRKDC,	141	105	5062	1.367646065518406	1.0	1.0	99.99998602466285
BIND	2859422:DEAD (ASP-GLU-ALA-ASP) BOX POLYPEPTIDE 50	4	1.18%	0.5600458310265387	NOL5A, RUVBL1, MYBBP1A, PRKDC,	141	105	5062	1.367646065518406	1.0	1.0	99.99998602466285
BIND	3029974:CHROMOSOME 1 OPEN READING FRAME 82	4	1.18%	0.5600458310265387	NOL5A, RUVBL1, MYBBP1A, PRKDC,	141	105	5062	1.367646065518406	1.0	1.0	99.99998602466285
BIND	3027279:RUVB-LIKE 1 (E. COLI)	4	1.18%	0.5600458310265387	NOL5A, C19orf2, MYBBP1A, PRKDC,	141	105	5062	1.367646065518406	1.0	1.0	99.99998602466285
BIND	2874787:E3 UBIQUITIN PROTEIN LIGASE, HECT DOMAIN CONTAINING, 1	4	1.18%	0.5600458310265387	NOL5A, RUVBL1, MYBBP1A, PRKDC,	141	105	5062	1.367646065518406	1.0	1.0	99.99998602466285
BIND	2876022:ANAPHASE PROMOTING COMPLEX SUBUNIT 5	4	1.18%	0.5600458310265387	NOL5A, RUVBL1, MYBBP1A, PRKDC,	141	105	5062	1.367646065518406	1.0	1.0	99.99998602466285
BIND	2876027:DYNEIN, AXONEMAL, LIGHT INTERMEDIATE POLYPEPTIDE 1	4	1.18%	0.5600458310265387	NOL5A, RUVBL1, MYBBP1A, PRKDC,	141	105	5062	1.367646065518406	1.0	1.0	99.99998602466285
BIND	2872317:ZINC FINGER AND BTB DOMAIN CONTAINING 9	4	1.18%	0.5729814262719022	NOL5A, RUVBL1, MYBBP1A, PRKDC,	141	107	5062	1.3420825876582487	1.0	1.0	99.99999212547384
BIND	3026018:DEAD (ASP-GLU-ALA-ASP) BOX POLYPEPTIDE 31	4	1.18%	0.5729814262719022	NOL5A, RUVBL1, MYBBP1A, PRKDC,	141	107	5062	1.3420825876582487	1.0	1.0	99.99999212547384
BIND	2888923:CHROMOSOME 3 OPEN READING FRAME 26	4	1.18%	0.5793613976906079	NOL5A, RUVBL1, MYBBP1A, PRKDC,	141	108	5062	1.3296558970317836	1.0	1.0	99.99999410404766
BIND	2870872:ACID-INDUCIBLE PHOSPHOPROTEIN	4	1.18%	0.5793613976906079	NOL5A, RUVBL1, MYBBP1A, PRKDC,	141	108	5062	1.3296558970317836	1.0	1.0	99.99999410404766
BIND	3029268:DNAJ (HSP40) HOMOLOG, SUBFAMILY A, MEMBER 1	4	1.18%	0.5793613976906079	NOL5A, RUVBL1, MYBBP1A, PRKDC,	141	108	5062	1.3296558970317836	1.0	1.0	99.99999410404766
BIND	3026735:ELONGATION FACTOR, RNA POLYMERASE II, 2	4	1.18%	0.5793613976906079	NOL5A, RUVBL1, MYBBP1A, PRKDC,	141	108	5062	1.3296558970317836	1.0	1.0	99.99999410404766
BIND	2872347:AF4/FMR2 FAMILY, MEMBER 4	4	1.18%	0.5793613976906079	NOL5A, RUVBL1, MYBBP1A, PRKDC,	141	108	5062	1.3296558970317836	1.0	1.0	99.99999410404766
BIND	3023923:SPLICING FACTOR, ARGININE/SERINE-RICH 3	4	1.18%	0.5856819825675585	NOL5A, RUVBL1, MYBBP1A, PRKDC,	141	109	5062	1.3174572190773635	1.0	1.0	99.99999559283346
BIND	2876922:HYPOTHETICAL PROTEIN HSPC120	5	1.47%	0.5905193141624249	NOL5A, RUVBL1, MYBBP1A, MSH6, PRKDC,	141	148	5062	1.212861797968181	1.0	1.0	99.99999648345214
BIND	2858095:RNA-BINDING REGION (RNP1, RRM) CONTAINING 2	4	1.18%	0.5981427715292662	NOL5A, RUVBL1, MYBBP1A, PRKDC,	141	111	5062	1.2937192511660596	1.0	1.0	99.99999754964725
BIND	2885673:FIBRILLARIN	4	1.18%	0.6223298053497198	NOL5A, RUVBL1, MYBBP1A, PRKDC,	141	115	5062	1.2487203206907185	1.0	1.0	99.99999925697226
BIND	2868039:DICER1, DCR-1 HOMOLOG (DROSOPHILA)	3	0.88%	0.6480817320722667	MYBBP1A, MSH6, PRKDC,	141	79	5062	1.3633180716401831	1.0	1.0	99.9999998088253
BIND	2877680:HOST CELL FACTOR C1 (VP16-ACCESSORY PROTEIN)	4	1.18%	0.6511583292407431	NOL5A, RUVBL1, MYBBP1A, PRKDC,	141	120	5062	1.1966903073286053	1.0	1.0	99.99999983851733
BIND	2869659:ELAV (EMBRYONIC LETHAL, ABNORMAL VISION, DROSOPHILA)-LIKE 1 (HU ANTIGEN R)	3	0.88%	0.6616301690563182	MYBBP1A, MSH6, PRKDC,	141	81	5062	1.3296558970317836	1.0	1.0	99.99999991011616
BIND	2860223:TRIMETHYLLYSINE HYDROXYLASE, EPSILON	3	0.88%	0.6747605247516323	MYBBP1A, MSH6, PRKDC,	141	83	5062	1.2976159958984874	1.0	1.0	99.9999999579974
BIND	2877581:POLYMERASE (RNA) II (DNA DIRECTED) POLYPEPTIDE I, 14.5KDA	4	1.18%	0.6836618462714572	NOL5A, RUVBL1, MYBBP1A, PRKDC,	141	126	5062	1.1397050545986716	1.0	1.0	99.99999997536165
BIND	2877007:TAR DNA BINDING PROTEIN	4	1.18%	0.6836618462714572	NOL5A, RUVBL1, MYBBP1A, PRKDC,	141	126	5062	1.1397050545986716	1.0	1.0	99.99999997536165
BIND	2871063:MEDIATOR OF RNA POLYMERASE II TRANSCRIPTION, SUBUNIT 12 HOMOLOG (YEAST)	5	1.47%	0.7204508104594459	NOL5A, RUVBL1, MYBBP1A, MSH6, PRKDC,	141	175	5062	1.0257345491388046	1.0	1.0	99.99999999771184
BIND	2872026:NUCLEOLAR AND COILED-BODY PHOSPHOPROTEIN 1	4	1.18%	0.7418515900071061	NOL5A, RUVBL1, MYBBP1A, PRKDC,	141	138	5062	1.0406002672422654	1.0	1.0	99.99999999950501
BIND	2862937:UBIQUITIN B	3	0.88%	0.745084321401809	MYBBP1A, MSH6, PRKDC,	141	95	5062	1.1337066069428892	1.0	1.0	99.9999999996115
BIND	2861049:PROTEIN KINASE, DNA-ACTIVATED, CATALYTIC POLYPEPTIDE	3	0.88%	0.8298548318838361	NOL5A, RUVBL1, MYBBP1A,	141	114	5062	0.944755505785741	1.0	1.0	99.99999999999983
BIND	2870112:HEAT SHOCK 60KDA PROTEIN 1 (CHAPERONIN)	6	1.77%	0.8589452679786216	NOL5A, RUVBL1, GSTM1, MYBBP1A, MSH6, PRKDC,	141	262	5062	0.8221536462562936	1.0	1.0	100.0
BIND	2867482:RUVB-LIKE 2 (E. COLI)	6	1.77%	0.871905964609719	NOL5A, C19orf2, RUVBL1, GSTM1, MYBBP1A, PRKDC,	141	268	5062	0.8037472213401079	1.0	1.0	100.0
BIND	3026908:EUKARYOTIC TRANSLATION INITIATION FACTOR 4A, ISOFORM 1	6	1.77%	0.8739664239267059	NOL5A, RUVBL1, GSTM1, MYBBP1A, MSH6, PRKDC,	141	269	5062	0.8007593134540852	1.0	1.0	100.0
BIND	2875887:NUCLEOLAR PROTEIN 5A (56KDA WITH KKE/D REPEAT)	3	0.88%	0.8934569864907038	RUVBL1, MYBBP1A, PRKDC,	141	135	5062	0.7977935382190701	1.0	1.0	100.0
BIND	2878167:MYB BINDING PROTEIN (P160) 1A	3	0.88%	0.9152987203999918	NOL5A, RUVBL1, PRKDC,	141	145	5062	0.7427732942039619	1.0	1.0	100.0
BIND	2875201:NUCLEOPHOSMIN (NUCLEOLAR PHOSPHOPROTEIN B23, NUMATRIN)	6	1.77%	0.9278756264954758	NOL5A, RUVBL1, GSTM1, MYBBP1A, MSH6, PRKDC,	141	302	5062	0.7132591235733408	1.0	1.0	100.0
BIND	2865035:LAMIN A/C	5	1.47%	0.9302040746537253	NOL5A, RUVBL1, GSTM1, MYBBP1A, PRKDC,	141	256	5062	0.7011857269503547	1.0	1.0	100.0
BIND	2872443:EUKARYOTIC TRANSLATION ELONGATION FACTOR 1 ALPHA 1	6	1.77%	0.9315878010447393	NOL5A, RUVBL1, GSTM1, MYBBP1A, MSH6, PRKDC,	141	305	5062	0.7062434600627834	1.0	1.0	100.0
BIND	2874884:POLYPYRIMIDINE TRACT BINDING PROTEIN 1	5	1.47%	0.942349951957799	NOL5A, RUVBL1, GSTM1, MYBBP1A, PRKDC,	141	266	5062	0.6748253612755293	1.0	1.0	100.0
BIND	2870165:HLA-B ASSOCIATED TRANSCRIPT 1	5	1.47%	0.9456023741705052	NOL5A, RUVBL1, GSTM1, MYBBP1A, PRKDC,	141	269	5062	0.6672994278784045	1.0	1.0	100.0
BIND	2860162:HETEROGENEOUS NUCLEAR RIBONUCLEOPROTEIN M	5	1.47%	0.9761382589686799	NOL5A, RUVBL1, GSTM1, MYBBP1A, PRKDC,	141	310	5062	0.5790436970944864	1.0	1.0	100.0
BIND	2859359:EUKARYOTIC TRANSLATION ELONGATION FACTOR 2	3	0.88%	0.9762254155662744	NOL5A, GSTM1, MYBBP1A,	141	198	5062	0.5439501396948205	1.0	1.0	100.0
BIND	2915128:CAPPING PROTEIN (ACTIN FILAMENT) MUSCLE Z-LINE, BETA	3	0.88%	0.9762254155662744	NOL5A, GSTM1, MYBBP1A,	141	198	5062	0.5439501396948205	1.0	1.0	100.0
BIND	2865871:DEAH (ASP-GLU-ALA-HIS) BOX POLYPEPTIDE 9	3	0.88%	0.9762254155662744	NOL5A, GSTM1, MYBBP1A,	141	198	5062	0.5439501396948205	1.0	1.0	100.0
BIND	2869900:CGI-59 PROTEIN	3	0.88%	0.9773727312946127	NOL5A, GSTM1, MYBBP1A,	141	200	5062	0.5385106382978723	1.0	1.0	100.0
BIND	3027399:ACTIN, ALPHA 2, SMOOTH MUSCLE, AORTA	3	0.88%	0.9779262558596197	NOL5A, GSTM1, MYBBP1A,	141	201	5062	0.5358314808934053	1.0	1.0	100.0
BIND	2875099:HETEROGENEOUS NUCLEAR RIBONUCLEOPROTEIN A1	3	0.88%	0.9784667553447	NOL5A, GSTM1, MYBBP1A,	141	202	5062	0.5331788497998736	1.0	1.0	100.0
BIND	2864867:INTERLEUKIN ENHANCER BINDING FACTOR 3, 90KDA	3	0.88%	0.9819091957997861	NOL5A, GSTM1, MYBBP1A,	141	209	5062	0.5153211849740404	1.0	1.0	100.0
Functional Group 76	Median: 0.4991996705512318	Geo: 0.4653579171155309	KIT, PTPN13, THTPA, CDKN3, CDC25B, APEX1, PDE9A, DLG7, PLCXD1, ATP1A1,
Category	Term	Count	%	PValue	Genes	List Total	Pop Hits	Pop Total	Fold Enrichment	Bonferroni	Benjamini	FDR
GOTERM_BP_ALL	GO:0016311~dephosphorylation	5	1.47%	0.3011463207693635	KIT, PTPN13, THTPA, CDKN3, CDC25B,	283	151	15360	1.797205906442328	1.0	0.9999864054320903	99.8945291165422
SP_PIR_KEYWORDS	phosphoric monoester hydrolase	3	0.88%	0.337111183112873	PTPN13, CDKN3, CDC25B,	302	70	17599	2.497492904446547	1.0	0.9968705302016347	99.85683501311959
GOTERM_MF_ALL	GO:0042578~phosphoric ester hydrolase activity	8	2.36%	0.388620339579	PTPN13, APEX1, PDE9A, CDKN3, DLG7, PLCXD1, CDC25B, ATP1A1,	298	341	16968	1.335826329980909	1.0	0.9999997561463646	99.98521060134627
GOTERM_BP_ALL	GO:0006470~protein amino acid dephosphorylation	4	1.18%	0.4523329272574268	KIT, PTPN13, CDKN3, CDC25B,	283	135	15360	1.608166470357283	1.0	0.9999994307517325	99.99900490934638
GOTERM_MF_ALL	GO:0004725~protein tyrosine phosphatase activity	3	0.88%	0.5460664138450368	PTPN13, CDKN3, CDC25B,	298	104	16968	1.6424883840991222	1.0	0.9999999992764301	99.999928860517
GOTERM_MF_ALL	GO:0004721~phosphoprotein phosphatase activity	4	1.18%	0.5743673756579994	PTPN13, CDKN3, DLG7, CDC25B,	298	170	16968	1.3397552309514411	1.0	0.99999999947977	99.99997756031142
SP_PIR_KEYWORDS	protein phosphatase	3	0.88%	0.6021597182916034	PTPN13, CDKN3, CDC25B,	302	118	17599	1.4815635873835449	1.0	0.9999404140488585	99.99995792705482
GOTERM_MF_ALL	GO:0016791~phosphoric monoester hydrolase activity	5	1.47%	0.6525525254531692	PTPN13, CDKN3, DLG7, CDC25B, ATP1A1,	298	254	16968	1.1208582148707922	1.0	0.9999999999779106	99.9999994096103
Functional Group 77	Median: 0.5460664138450368	Geo: 0.47019522083489035	COX8A, ATP5D, COX15, COX7C, ATP1A1, DDX12, SLC23A2, SLC24A3, SLC25A11, SLC26A2, SLC5A6,
Category	Term	Count	%	PValue	Genes	List Total	Pop Hits	Pop Total	Fold Enrichment	Bonferroni	Benjamini	FDR
GOTERM_MF_ALL	GO:0015077~monovalent inorganic cation transmembrane transporter activity	6	1.77%	0.14712297155617066	COX8A, ATP5D, COX15, COX7C, ATP1A1, DDX12,	298	159	16968	2.1486640496391036	1.0	0.9996761302933845	94.22908743908471
GOTERM_BP_ALL	GO:0006818~hydrogen transport	4	1.18%	0.22911277340550323	ATP5D, SLC23A2, ATP1A1, DDX12,	283	90	15360	2.4122497055359244	1.0	0.9998253823558334	99.31110659940681
GOTERM_MF_ALL	GO:0015078~hydrogen ion transmembrane transporter activity	5	1.47%	0.26073104818415793	COX8A, ATP5D, COX15, COX7C, DDX12,	298	148	16968	1.9236350444404136	1.0	0.9999833879187701	99.55487250274726
GOTERM_MF_ALL	GO:0022890~inorganic cation transmembrane transporter activity	6	1.77%	0.27598534381920936	COX8A, ATP5D, COX15, COX7C, ATP1A1, DDX12,	298	201	16968	1.6996894721025744	1.0	0.9999880470711545	99.69367290743024
GOTERM_BP_ALL	GO:0015992~proton transport	3	0.88%	0.4884260156192569	ATP5D, ATP1A1, DDX12,	283	89	15360	1.8295152261087069	1.0	0.9999997758924323	99.99972993852428
GOTERM_MF_ALL	GO:0022804~active transmembrane transporter activity	8	2.36%	0.5117143122053136	SLC24A3, SLC25A11, ATP5D, SLC26A2, SLC5A6, SLC23A2, ATP1A1, DDX12,	298	389	16968	1.1709942892634704	1.0	0.9999999964746256	99.99973699958504
GOTERM_MF_ALL	GO:0042625~ATPase activity, coupled to transmembrane movement of ions	3	0.88%	0.5460664138450368	ATP5D, ATP1A1, DDX12,	298	104	16968	1.6424883840991222	1.0	0.9999999992764301	99.999928860517
GOTERM_MF_ALL	GO:0042626~ATPase activity, coupled to transmembrane movement of substances	3	0.88%	0.7137103406964347	ATP5D, ATP1A1, DDX12,	298	142	16968	1.202949239058512	1.0	0.999999999998239	99.99999998163163
GOTERM_MF_ALL	GO:0043492~ATPase activity, coupled to movement of substances	3	0.88%	0.7173285491817318	ATP5D, ATP1A1, DDX12,	298	143	16968	1.1945370066175434	1.0	0.99999999999836	99.999999985376
GOTERM_MF_ALL	GO:0016820~hydrolase activity, acting on acid anhydrides, catalyzing transmembrane movement of substances	3	0.88%	0.7415938077205821	ATP5D, ATP1A1, DDX12,	298	150	16968	1.1387919463087248	1.0	0.9999999999995491	99.99999999707298
GOTERM_MF_ALL	GO:0015399~primary active transmembrane transporter activity	3	0.88%	0.7578197655245815	ATP5D, ATP1A1, DDX12,	298	155	16968	1.1020567222342497	1.0	0.9999999999998568	99.99999999908457
GOTERM_MF_ALL	GO:0015405~P-P-bond-hydrolysis-driven transmembrane transporter activity	3	0.88%	0.7578197655245815	ATP5D, ATP1A1, DDX12,	298	155	16968	1.1020567222342497	1.0	0.9999999999998568	99.99999999908457
GOTERM_BP_ALL	GO:0015672~monovalent inorganic cation transport	6	1.77%	0.7606735265241097	SLC24A3, ATP5D, SLC5A6, SLC23A2, ATP1A1, DDX12,	283	344	15360	0.9466677623469472	1.0	0.9999999999764472	99.99999999986812
Functional Group 78	Median: 0.5112088241192163	Geo: 0.47049850826671036	PMVK, GNPAT, PXMP2,
Category	Term	Count	%	PValue	Genes	List Total	Pop Hits	Pop Total	Fold Enrichment	Bonferroni	Benjamini	FDR
SP_PIR_KEYWORDS	peroxisome	3	0.88%	0.39854564611107035	PMVK, GNPAT, PXMP2,	302	80	17599	2.1853062913907286	1.0	0.998757781073824	99.96958744120582
GOTERM_CC_ALL	GO:0042579~microbody	3	0.88%	0.5112088241192163	PMVK, GNPAT, PXMP2,	295	92	15857	1.7528002947678702	1.0	0.9989167839217521	99.9984971994437
GOTERM_CC_ALL	GO:0005777~peroxisome	3	0.88%	0.5112088241192163	PMVK, GNPAT, PXMP2,	295	92	15857	1.7528002947678702	1.0	0.9989167839217521	99.9984971994437
Functional Group 79	Median: 0.5707994710753783	Geo: 0.5127134597188768	ACTN2, CCK, FASTKD1, NKX2-2, TOP2A, STEAP3, GAS1, ITGB2, HMGB1, CACNB2, MKKS, PRKDC, BUB1B, HOOK1, ITGB3BP, DAPK1, EFNB1, CKAP2, CDC7, POU3F2, ATXN10, TRAF3, MAPT, PDCD2, PTGER3, DEAF1, FADS1, CYP26B1, KIF2A, NEUROD6, RHOH, CSPG5, EGFL7, SH2B3, BGLAP, CCND1, MDFI,
Category	Term	Count	%	PValue	Genes	List Total	Pop Hits	Pop Total	Fold Enrichment	Bonferroni	Benjamini	FDR
GOTERM_BP_ALL	GO:0048468~cell development	26	7.67%	0.3480408278989142	ACTN2, CCK, FASTKD1, NKX2-2, TOP2A, STEAP3, GAS1, ITGB2, HMGB1, CACNB2, MKKS, PRKDC, BUB1B, HOOK1, ITGB3BP, DAPK1, EFNB1, CKAP2, CDC7, POU3F2, ATXN10, TRAF3, MAPT, PDCD2, PTGER3, DEAF1,	283	1245	15360	1.1334667291072418	1.0	0.9999947050806649	99.97207042616061
GOTERM_BP_ALL	GO:0048869~cellular developmental process	37	10.91%	0.3611150038080545	ACTN2, CCK, FASTKD1, NKX2-2, FADS1, TOP2A, CYP26B1, KIF2A, STEAP3, GAS1, ITGB2, HMGB1, NEUROD6, RHOH, CACNB2, MKKS, PRKDC, BUB1B, CSPG5, HOOK1, ITGB3BP, DAPK1, EGFL7, EFNB1, CKAP2, CDC7, ATXN10, POU3F2, TRAF3, MAPT, SH2B3, PDCD2, BGLAP, PTGER3, CCND1, MDFI, DEAF1,	283	1835	15360	1.0943857655905491	1.0	0.9999952633318228	99.9810431821568
GOTERM_BP_ALL	GO:0030154~cell differentiation	37	10.91%	0.3611150038080545	ACTN2, CCK, FASTKD1, NKX2-2, FADS1, TOP2A, CYP26B1, KIF2A, STEAP3, GAS1, ITGB2, HMGB1, NEUROD6, RHOH, CACNB2, MKKS, PRKDC, BUB1B, CSPG5, HOOK1, ITGB3BP, DAPK1, EGFL7, EFNB1, CKAP2, CDC7, ATXN10, POU3F2, TRAF3, MAPT, SH2B3, PDCD2, BGLAP, PTGER3, CCND1, MDFI, DEAF1,	283	1835	15360	1.0943857655905491	1.0	0.9999952633318228	99.9810431821568
GOTERM_BP_ALL	GO:0008219~cell death	16	4.72%	0.5707994710753783	BUB1B, ACTN2, FASTKD1, TOP2A, ITGB3BP, DAPK1, STEAP3, GAS1, ITGB2, CKAP2, HMGB1, ATXN10, TRAF3, PDCD2, PTGER3, PRKDC,	283	834	15360	1.0412588656989603	1.0	0.9999999510917222	99.99999060609754
GOTERM_BP_ALL	GO:0016265~death	16	4.72%	0.5707994710753783	BUB1B, ACTN2, FASTKD1, TOP2A, ITGB3BP, DAPK1, STEAP3, GAS1, ITGB2, CKAP2, HMGB1, ATXN10, TRAF3, PDCD2, PTGER3, PRKDC,	283	834	15360	1.0412588656989603	1.0	0.9999999510917222	99.99999060609754
SP_PIR_KEYWORDS	apoptosis	6	1.77%	0.5913997161941739	BUB1B, ITGB3BP, TRAF3, DAPK1, PDCD2, STEAP3,	302	302	17599	1.157778167624227	1.0	0.9999347486270245	99.99993564065993
GOTERM_BP_ALL	GO:0012501~programmed cell death	14	4.13%	0.6991198653549962	ACTN2, BUB1B, FASTKD1, TOP2A, ITGB3BP, DAPK1, STEAP3, GAS1, ITGB2, CKAP2, HMGB1, TRAF3, PDCD2, PRKDC,	283	791	15360	0.9606304137089965	1.0	0.999999999448577	99.99999998948651
GOTERM_BP_ALL	GO:0006915~apoptosis	13	3.83%	0.7810459980765518	ACTN2, BUB1B, FASTKD1, TOP2A, ITGB3BP, DAPK1, STEAP3, ITGB2, CKAP2, HMGB1, TRAF3, PDCD2, PRKDC,	283	784	15360	0.8999783659046657	1.0	0.9999999999922069	99.99999999997596
Functional Group 80	Median: 0.48164663064123764	Geo: 0.5306991664129386	SLC39A4, STEAP1, STEAP3,
Category	Term	Count	%	PValue	Genes	List Total	Pop Hits	Pop Total	Fold Enrichment	Bonferroni	Benjamini	FDR
GOTERM_BP_ALL	GO:0000041~transition metal ion transport	3	0.88%	0.35580885586668953	SLC39A4, STEAP1, STEAP3,	283	68	15360	2.394512575348161	1.0	0.9999950930440951	99.97779345357708
GOTERM_CC_ALL	GO:0044440~endosomal part	3	0.88%	0.48164663064123764	SLC39A4, STEAP1, STEAP3,	295	87	15857	1.8535359438924603	1.0	0.9983525920235158	99.99626267216522
GOTERM_CC_ALL	GO:0010008~endosome membrane	3	0.88%	0.48164663064123764	SLC39A4, STEAP1, STEAP3,	295	87	15857	1.8535359438924603	1.0	0.9983525920235158	99.99626267216522
SP_PIR_KEYWORDS	endosome	3	0.88%	0.5785456630077392	SLC39A4, STEAP1, STEAP3,	302	113	17599	1.5471194983297194	1.0	0.9999248161862558	99.99989459088296
GOTERM_CC_ALL	GO:0005768~endosome	3	0.88%	0.8815167700764892	SLC39A4, STEAP1, STEAP3,	295	196	15857	0.822742995503286	1.0	0.9999999740299157	99.99999999999957
Functional Group 81	Median: 0.5684623445588586	Geo: 0.5337722947030151	SLC24A3, SLC5A6, SLC23A2, ATP1A1, STEAP1, CACNB2, TRPM4, STEAP3, ATP5D, SLC39A4, SLC25A11, SLC26A2, DDX12, COX8A, COX15, COX7C, FADS1, STXBP2, KIF20A, NUP205, RANBP5, STX10, CADPS2, TIMM13, COG7, NUP37, DBI, HBA2, RAMP1, NUP85, AKAP7,
Category	Term	Count	%	PValue	Genes	List Total	Pop Hits	Pop Total	Fold Enrichment	Bonferroni	Benjamini	FDR
SP_PIR_KEYWORDS	sodium	4	1.18%	0.1866954638507219	SLC24A3, SLC5A6, SLC23A2, ATP1A1,	302	87	17599	2.6793027327395906	1.0	0.9855392609768377	96.28056106583726
SP_PIR_KEYWORDS	sodium transport	4	1.18%	0.21299929822040528	SLC24A3, SLC5A6, SLC23A2, ATP1A1,	302	93	17599	2.506444491917682	1.0	0.9868022584610964	97.79681677840121
GOTERM_MF_ALL	GO:0031402~sodium ion binding	4	1.18%	0.2647556554259203	SLC24A3, SLC5A6, SLC23A2, ATP1A1,	298	102	16968	2.232925384919068	1.0	0.9999843368126436	99.59636212327686
GOTERM_BP_ALL	GO:0015674~di-, tri-valent inorganic cation transport	5	1.47%	0.31356793096689306	SLC24A3, STEAP1, CACNB2, TRPM4, STEAP3,	283	154	15360	1.7621954017713735	1.0	0.9999910894694443	99.92515959989596
GOTERM_BP_ALL	GO:0006814~sodium ion transport	4	1.18%	0.3986947979215789	SLC24A3, SLC5A6, SLC23A2, ATP1A1,	283	124	15360	1.7508263991792998	1.0	0.9999975278929509	99.99405543641589
SP_PIR_KEYWORDS	Symport	3	0.88%	0.4741762076724846	SLC24A3, SLC5A6, SLC23A2,	302	93	17599	1.8798333689382614	1.0	0.9995467309665939	99.99642370806063
SP_PIR_KEYWORDS	ion transport	10	2.95%	0.5109984978192709	SLC24A3, ATP5D, SLC39A4, STEAP1, CACNB2, SLC5A6, TRPM4, STEAP3, SLC23A2, ATP1A1,	302	510	17599	1.1426438124918843	1.0	0.9997706541768222	99.99887485100777
GOTERM_MF_ALL	GO:0022804~active transmembrane transporter activity	8	2.36%	0.5117143122053136	SLC24A3, SLC25A11, ATP5D, SLC26A2, SLC5A6, SLC23A2, ATP1A1, DDX12,	298	389	16968	1.1709942892634704	1.0	0.9999999964746256	99.99973699958504
GOTERM_MF_ALL	GO:0008324~cation transmembrane transporter activity	11	3.24%	0.5624429518539347	SLC24A3, COX8A, ATP5D, CACNB2, SLC5A6, TRPM4, COX15, SLC23A2, COX7C, ATP1A1, DDX12,	298	579	16968	1.0817540077198595	1.0	0.9999999994031388	99.99996317909311
GOTERM_BP_ALL	GO:0006812~cation transport	11	3.24%	0.5626129020347486	SLC24A3, ATP5D, SLC39A4, STEAP1, CACNB2, SLC5A6, TRPM4, STEAP3, SLC23A2, ATP1A1, DDX12,	283	552	15360	1.0815793516669228	1.0	0.9999999574073029	99.99998651595409
GOTERM_MF_ALL	GO:0015291~secondary active transmembrane transporter activity	5	1.47%	0.5677472969553459	SLC24A3, SLC25A11, SLC26A2, SLC5A6, SLC23A2,	298	228	16968	1.248675379724479	1.0	0.9999999993632411	99.99997040935393
GOTERM_BP_ALL	GO:0030001~metal ion transport	9	2.65%	0.5691773921623712	SLC24A3, SLC39A4, STEAP1, CACNB2, SLC5A6, TRPM4, STEAP3, SLC23A2, ATP1A1,	283	443	15360	1.1026649331174372	1.0	0.9999999642949522	99.9999899031648
SP_PIR_KEYWORDS	transport	25	7.37%	0.5726611046278427	SLC24A3, FADS1, STXBP2, KIF20A, STEAP3, NUP205, ATP1A1, SLC25A11, RANBP5, SLC26A2, CACNB2, SLC5A6, STX10, ATP5D, SLC39A4, CADPS2, TIMM13, SLC23A2, COG7, NUP37, DBI, STEAP1, TRPM4, HBA2, RAMP1,	302	1432	17599	1.0173679196418661	1.0	0.9999205606928249	99.99986853888555
GOTERM_MF_ALL	GO:0015075~ion transmembrane transporter activity	14	4.13%	0.6483369233149558	SLC24A3, ATP5D, SLC39A4, SLC23A2, DDX12, ATP1A1, COX7C, SLC25A11, COX8A, SLC26A2, CACNB2, SLC5A6, TRPM4, COX15,	298	800	16968	0.9964429530201343	1.0	0.9999999999760059	99.9999992671502
GOTERM_MF_ALL	GO:0031420~alkali metal ion binding	4	1.18%	0.7117196440171591	SLC24A3, SLC5A6, SLC23A2, ATP1A1,	298	209	16968	1.0897530586686361	1.0	0.9999999999983314	99.9999999792026
GOTERM_BP_ALL	GO:0015672~monovalent inorganic cation transport	6	1.77%	0.7606735265241097	SLC24A3, ATP5D, SLC5A6, SLC23A2, ATP1A1, DDX12,	283	344	15360	0.9466677623469472	1.0	0.9999999999764472	99.99999999986812
GOTERM_MF_ALL	GO:0022892~substrate-specific transporter activity	18	5.31%	0.7717520407888152	SLC24A3, ATP5D, SLC39A4, SLC23A2, DDX12, ATP1A1, COX7C, SLC25A11, COX8A, RANBP5, CACNB2, SLC26A2, SLC5A6, TRPM4, HBA2, COX15, STX10, RAMP1,	298	1127	16968	0.9094168160406854	1.0	0.9999999999999198	99.99999999968347
GOTERM_MF_ALL	GO:0015293~symporter activity	3	0.88%	0.7876476495544563	SLC24A3, SLC5A6, SLC23A2,	298	165	16968	1.0352654057352044	1.0	0.9999999999999714	99.9999999999132
GOTERM_MF_ALL	GO:0022857~transmembrane transporter activity	16	4.72%	0.7949279810888018	NUP85, SLC24A3, ATP5D, SLC39A4, SLC23A2, DDX12, ATP1A1, COX7C, SLC25A11, COX8A, STEAP1, CACNB2, SLC26A2, SLC5A6, TRPM4, COX15,	298	1022	16968	0.8914222671692562	1.0	0.9999999999999823	99.99999999995354
GOTERM_MF_ALL	GO:0022891~substrate-specific transmembrane transporter activity	14	4.13%	0.82440252455193	SLC24A3, ATP5D, SLC39A4, SLC23A2, DDX12, ATP1A1, COX7C, SLC25A11, COX8A, SLC26A2, CACNB2, SLC5A6, TRPM4, COX15,	298	921	16968	0.8655313381282382	1.0	0.9999999999999987	99.99999999999713
GOTERM_BP_ALL	GO:0006811~ion transport	13	3.83%	0.8480594110680306	SLC24A3, ATP5D, SLC39A4, STEAP3, DDX12, ATP1A1, SLC23A2, AKAP7, STEAP1, SLC26A2, CACNB2, SLC5A6, TRPM4,	283	837	15360	0.8429904884937371	1.0	0.9999999999999221	99.99999999999997
GOTERM_MF_ALL	GO:0005215~transporter activity	21	6.19%	0.8861690028743355	NUP85, SLC24A3, ATP5D, SLC39A4, KIF20A, SLC23A2, DDX12, ATP1A1, COX7C, SLC25A11, COX8A, RANBP5, STEAP1, CACNB2, SLC26A2, SLC5A6, TRPM4, HBA2, COX15, STX10, RAMP1,	298	1438	16968	0.831524021991767	1.0	1.0	100.0
Functional Group 82	Median: 0.5498536347640676	Geo: 0.5469562589716307	CELSR2, NELL2, EGFL7, CSPG5, ITGB2,
Category	Term	Count	%	PValue	Genes	List Total	Pop Hits	Pop Total	Fold Enrichment	Bonferroni	Benjamini	FDR
UP_SEQ_FEATURE	domain:EGF-like 2; calcium-binding	3	0.88%	0.19994651467386926	CELSR2, NELL2, EGFL7,	244	41	12056	3.615353858456617	1.0	1.0	99.20793484702118
SMART	SM00179:EGF_CA	3	0.88%	0.4059615484100308	CELSR2, NELL2, EGFL7,	126	110	9899	2.1426406926406925	1.0	0.9999999999999994	99.95490696691137
INTERPRO	IPR001881:EGF-like calcium-binding	3	0.88%	0.5150108685436966	CELSR2, NELL2, EGFL7,	285	108	17845	1.739278752436647	1.0	1.0	99.99991813894808
INTERPRO	IPR000152:Aspartic acid and asparagine hydroxylation site	3	0.88%	0.5248408825301941	CELSR2, NELL2, EGFL7,	285	110	17845	1.7076555023923445	1.0	1.0	99.99994494030818
SMART	SM00181:EGF	4	1.18%	0.5498536347640676	CSPG5, CELSR2, NELL2, EGFL7,	126	227	9899	1.3843787147751905	1.0	0.9999999999999999	99.99925497586095
INTERPRO	IPR006210:EGF	4	1.18%	0.7007438441126375	CSPG5, CELSR2, NELL2, EGFL7,	285	226	17845	1.1082130104021115	1.0	1.0	99.99999999289274
INTERPRO	IPR013032:EGF-like region	5	1.47%	0.7694249510195651	CSPG5, CELSR2, NELL2, EGFL7, ITGB2,	285	328	17845	0.9544822421908429	1.0	1.0	99.99999999995444
SP_PIR_KEYWORDS	egf-like domain	4	1.18%	0.7837363721662138	CSPG5, CELSR2, NELL2, EGFL7,	302	241	17599	0.9672171690802671	1.0	0.9999994673016365	99.99999999744522
INTERPRO	IPR000742:EGF-like, type 3	3	0.88%	0.859385296181369	CELSR2, NELL2, EGFL7,	285	215	17845	0.8736842105263157	1.0	1.0	100.0
Functional Group 83	Median: 0.6937798261380937	Geo: 0.5543184387784694	C19orf2, IRF3, POLA1, IVNS1ABP, CCND1, TRAP1, FCGRT, MKKS,
Category	Term	Count	%	PValue	Genes	List Total	Pop Hits	Pop Total	Fold Enrichment	Bonferroni	Benjamini	FDR
GOTERM_BP_ALL	GO:0009615~response to virus	4	1.18%	0.2734496225882517	C19orf2, IRF3, POLA1, IVNS1ABP,	283	99	15360	2.1929542777599313	1.0	0.9999662588027626	99.77816277460028
GOTERM_BP_ALL	GO:0009607~response to biotic stimulus	6	1.77%	0.6845295372706035	C19orf2, IRF3, POLA1, CCND1, IVNS1ABP, TRAP1,	283	313	15360	1.0404271892886576	1.0	0.9999999992217773	99.99999997398909
GOTERM_BP_ALL	GO:0051704~multi-organism process	6	1.77%	0.703030115005584	C19orf2, IRF3, FCGRT, POLA1, MKKS, IVNS1ABP,	283	320	15360	1.0176678445229683	1.0	0.9999999995299346	99.99999999181406
GOTERM_BP_ALL	GO:0051707~response to other organism	4	1.18%	0.7174536524559059	C19orf2, IRF3, POLA1, IVNS1ABP,	283	201	15360	1.0801118084489214	1.0	0.9999999997563587	99.99999999684188
Functional Group 84	Median: 0.7778914242364723	Geo: 0.5571956219565802	CSPG5, RUVBL1, GINS1, TMEM97, POU3F2, NCAPG2, NPY1R, HOXB13,
Category	Term	Count	%	PValue	Genes	List Total	Pop Hits	Pop Total	Fold Enrichment	Bonferroni	Benjamini	FDR
GOTERM_BP_ALL	GO:0040007~growth	8	2.36%	0.2838689602839485	CSPG5, RUVBL1, GINS1, TMEM97, POU3F2, NCAPG2, NPY1R, HOXB13,	283	291	15360	1.4921132199191287	1.0	0.9999742708636319	99.83172159263428
GOTERM_BP_ALL	GO:0040008~regulation of growth	6	1.77%	0.31743408146443797	CSPG5, RUVBL1, TMEM97, POU3F2, NPY1R, HOXB13,	283	202	15360	1.612147080432425	1.0	0.9999914158740368	99.93282444787147
GOTERM_BP_ALL	GO:0001558~regulation of cell growth	3	0.88%	0.7778914242364723	CSPG5, RUVBL1, TMEM97,	283	154	15360	1.057317241062824	1.0	0.9999999999915795	99.99999999996838
GOTERM_BP_ALL	GO:0016049~cell growth	3	0.88%	0.8707760261959661	CSPG5, RUVBL1, TMEM97,	283	192	15360	0.8480565371024735	1.0	0.999999999999986	100.0
GOTERM_BP_ALL	GO:0008361~regulation of cell size	3	0.88%	0.8799167182093452	CSPG5, RUVBL1, TMEM97,	283	197	15360	0.8265322595110403	1.0	0.9999999999999928	100.0
Functional Group 85	Median: 0.5637788122028169	Geo: 0.5630090299455435	NKX2-2, HOXD13, POU3F2, MEIS1, HOXB13, NFYC, KNTC1, FOXM1, NR0B1, CNOT7, NCKAP1L, SALL2, PA2G4, IRF3,
Category	Term	Count	%	PValue	Genes	List Total	Pop Hits	Pop Total	Fold Enrichment	Bonferroni	Benjamini	FDR
SMART	SM00389:HOX	5	1.47%	0.3108316780655306	NKX2-2, HOXD13, POU3F2, MEIS1, HOXB13,	126	223	9899	1.7615132749661897	1.0	0.9999999999994593	99.59412079907506
INTERPRO	IPR001356:Homeobox	5	1.47%	0.47494972695154236	NKX2-2, HOXD13, POU3F2, MEIS1, HOXB13,	285	223	17845	1.4039021320116434	1.0	1.0	99.99961920573607
INTERPRO	IPR012287:Homeodomain-related	5	1.47%	0.5194428556258912	NKX2-2, HOXD13, POU3F2, MEIS1, HOXB13,	285	236	17845	1.3265685399940528	1.0	1.0	99.99993147399098
SP_PIR_KEYWORDS	Homeobox	5	1.47%	0.5637788122028169	NKX2-2, HOXD13, POU3F2, MEIS1, HOXB13,	302	232	17599	1.2559231559716832	1.0	0.9999093995101189	99.9998175655326
UP_SEQ_FEATURE	DNA-binding region:Homeobox	4	1.18%	0.5766186454428656	NKX2-2, HOXD13, POU3F2, HOXB13,	244	148	12056	1.3354009747452371	1.0	1.0	99.99999919789279
GOTERM_MF_ALL	GO:0043565~sequence-specific DNA binding	9	2.65%	0.7814638678284239	NFYC, KNTC1, NKX2-2, HOXD13, POU3F2, MEIS1, FOXM1, HOXB13, NR0B1,	298	568	16968	0.9022119292938842	1.0	0.9999999999999589	99.99999999985481
GOTERM_MF_ALL	GO:0003700~transcription factor activity	14	4.13%	0.9204294288513539	NFYC, CNOT7, NKX2-2, NCKAP1L, SALL2, HOXD13, MEIS1, PA2G4, FOXM1, HOXB13, NR0B1, KNTC1, IRF3, POU3F2,	298	1034	16968	0.7709423234198332	1.0	1.0	100.0
Functional Group 86	Median: 0.6809231747348508	Geo: 0.5659685604246809	CHN2, ARHGAP4, STARD13, ARHGEF1, WDR67, ECT2, RANBP5, RHOH, PLCXD1, CCND1, PPP1R1A, GRK5, MDFI, RAMP1,
Category	Term	Count	%	PValue	Genes	List Total	Pop Hits	Pop Total	Fold Enrichment	Bonferroni	Benjamini	FDR
UP_SEQ_FEATURE	domain:Rho-GAP	3	0.88%	0.16359670566424162	CHN2, ARHGAP4, STARD13,	244	36	12056	4.117486338797814	1.0	1.0	97.92372516697645
SMART	SM00324:RhoGAP	3	0.88%	0.1934565799852998	CHN2, ARHGAP4, STARD13,	126	64	9899	3.6826636904761902	1.0	0.9999999919962733	95.84306217992956
INTERPRO	IPR000198:RhoGAP	3	0.88%	0.2711129611238593	CHN2, ARHGAP4, STARD13,	285	64	17845	2.935032894736842	1.0	1.0	99.78126184252272
SP_PIR_KEYWORDS	gtpase activation	4	1.18%	0.31422749214205936	CHN2, ARHGAP4, STARD13, ARHGEF1,	302	115	17599	2.0269507630290815	1.0	0.9959469663587075	99.75418325986392
GOTERM_MF_ALL	GO:0005096~GTPase activator activity	5	1.47%	0.5608181183079031	WDR67, CHN2, ARHGAP4, STARD13, ARHGEF1,	298	226	16968	1.2597256043238108	1.0	0.99999999955303	99.99996064984403
GOTERM_MF_ALL	GO:0030695~GTPase regulator activity	8	2.36%	0.5641650409902568	WDR67, CHN2, ECT2, RANBP5, RHOH, ARHGAP4, STARD13, ARHGEF1,	298	404	16968	1.12751677852349	1.0	0.9999999993485456	99.99996569176616
GOTERM_BP_ALL	GO:0007266~Rho protein signal transduction	3	0.88%	0.640955607049625	ECT2, ARHGAP4, ARHGEF1,	283	118	15360	1.379888602743008	1.0	0.9999999951874134	99.99999969093396
GOTERM_MF_ALL	GO:0008047~enzyme activator activity	6	1.77%	0.6809231747348508	WDR67, CHN2, ARHGAP4, STARD13, ARHGEF1, PLCXD1,	298	327	16968	1.044763253494243	1.0	0.999999999991452	99.99999987174343
GOTERM_MF_ALL	GO:0005083~small GTPase regulator activity	4	1.18%	0.8441378978723122	WDR67, ECT2, ARHGAP4, ARHGEF1,	298	264	16968	0.8627211714460037	1.0	0.9999999999999998	99.99999999999966
GOTERM_BP_ALL	GO:0007265~Ras protein signal transduction	4	1.18%	0.8631167743421366	WDR67, ECT2, ARHGAP4, ARHGEF1,	283	262	15360	0.8286353950314246	1.0	0.999999999999974	100.0
GOTERM_BP_ALL	GO:0046578~regulation of Ras protein signal transduction	3	0.88%	0.8799167182093452	WDR67, ECT2, ARHGEF1,	283	197	15360	0.8265322595110403	1.0	0.9999999999999928	100.0
GOTERM_MF_ALL	GO:0030234~enzyme regulator activity	11	3.24%	0.9287083715209581	WDR67, CHN2, ECT2, RANBP5, RHOH, ARHGAP4, STARD13, ARHGEF1, CCND1, PLCXD1, PPP1R1A,	298	843	16968	0.7429840693591918	1.0	1.0	100.0
GOTERM_BP_ALL	GO:0051056~regulation of small GTPase mediated signal transduction	3	0.88%	0.9417871787587604	WDR67, ECT2, ARHGEF1,	283	245	15360	0.664599408668061	1.0	1.0	100.0
GOTERM_BP_ALL	GO:0009966~regulation of signal transduction	7	2.06%	0.9545985914229138	WDR67, ECT2, RHOH, GRK5, ARHGEF1, MDFI, RAMP1,	283	573	15360	0.6630529295321258	1.0	1.0	100.0
GOTERM_BP_ALL	GO:0007264~small GTPase mediated signal transduction	5	1.47%	0.9826533983254712	WDR67, ECT2, RHOH, ARHGAP4, ARHGEF1,	283	497	15360	0.5460323780136651	1.0	1.0	100.0
Functional Group 87	Median: 0.5692660011987225	Geo: 0.5910208366974189	ACTN2, CCK, POU3F2, MAPT, EFNB1, MKKS, NKX2-2, FADS1, BGLAP, ITGB2, CSPG5, RUVBL1, TMEM97, PAFAH1B3, KIF2A, OLFM1, NEUROD6, DVL2, PRKDC, WASF1,
Category	Term	Count	%	PValue	Genes	List Total	Pop Hits	Pop Total	Fold Enrichment	Bonferroni	Benjamini	FDR
GOTERM_BP_ALL	GO:0032990~cell part morphogenesis	6	1.77%	0.43168891505775	ACTN2, CCK, POU3F2, MAPT, EFNB1, MKKS,	283	235	15360	1.385760469137659	1.0	0.9999988570063114	99.99798037989892
GOTERM_BP_ALL	GO:0048858~cell projection morphogenesis	6	1.77%	0.43168891505775	ACTN2, CCK, POU3F2, MAPT, EFNB1, MKKS,	283	235	15360	1.385760469137659	1.0	0.9999988570063114	99.99798037989892
GOTERM_BP_ALL	GO:0030030~cell projection organization and biogenesis	6	1.77%	0.43168891505775	ACTN2, CCK, POU3F2, MAPT, EFNB1, MKKS,	283	235	15360	1.385760469137659	1.0	0.9999988570063114	99.99798037989892
GOTERM_BP_ALL	GO:0007409~axonogenesis	4	1.18%	0.4713611949326044	CCK, POU3F2, MAPT, EFNB1,	283	139	15360	1.5618882985484401	1.0	0.9999996789324583	99.99949408885203
GOTERM_BP_ALL	GO:0048667~neuron morphogenesis during differentiation	4	1.18%	0.5084849778468344	CCK, POU3F2, MAPT, EFNB1,	283	147	15360	1.4768875748179129	1.0	0.999999864239771	99.9998743549163
GOTERM_BP_ALL	GO:0048812~neurite morphogenesis	4	1.18%	0.5084849778468344	CCK, POU3F2, MAPT, EFNB1,	283	147	15360	1.4768875748179129	1.0	0.999999864239771	99.9998743549163
GOTERM_BP_ALL	GO:0050793~regulation of developmental process	6	1.77%	0.5139219230413996	NKX2-2, FADS1, POU3F2, MAPT, BGLAP, ITGB2,	283	259	15360	1.2573502326152504	1.0	0.9999998703489131	99.99989843741204
GOTERM_BP_ALL	GO:0000904~cellular morphogenesis during differentiation	4	1.18%	0.5572147167711031	CCK, POU3F2, MAPT, EFNB1,	283	158	15360	1.3740662879635013	1.0	0.9999999579845946	99.99998294982106
GOTERM_BP_ALL	GO:0032989~cellular structure morphogenesis	10	2.95%	0.5692660011987225	CSPG5, ACTN2, CCK, RUVBL1, TMEM97, POU3F2, MAPT, EFNB1, MKKS, ITGB2,	283	499	15360	1.0876877429771203	1.0	0.9999999620098168	99.99998994281695
GOTERM_BP_ALL	GO:0000902~cell morphogenesis	10	2.95%	0.5692660011987225	CSPG5, ACTN2, CCK, RUVBL1, TMEM97, POU3F2, MAPT, EFNB1, MKKS, ITGB2,	283	499	15360	1.0876877429771203	1.0	0.9999999620098168	99.99998994281695
GOTERM_CC_ALL	GO:0043005~neuron projection	3	0.88%	0.5775035987670287	ACTN2, CCK, MAPT,	295	104	15857	1.550554106910039	1.0	0.9996781292852783	99.999843387086
GOTERM_BP_ALL	GO:0031175~neurite development	4	1.18%	0.5948671926757296	CCK, POU3F2, MAPT, EFNB1,	283	167	15360	1.300014811366666	1.0	0.999999976872093	99.99999688543214
GOTERM_BP_ALL	GO:0030182~neuron differentiation	5	1.47%	0.6771718977867809	CCK, NKX2-2, POU3F2, MAPT, EFNB1,	283	250	15360	1.085512367491166	1.0	0.999999998974526	99.99999995957074
GOTERM_BP_ALL	GO:0048666~neuron development	4	1.18%	0.6914552393723357	CCK, POU3F2, MAPT, EFNB1,	283	193	15360	1.1248832823742654	1.0	0.9999999993040373	99.99999998298884
GOTERM_BP_ALL	GO:0048699~generation of neurons	5	1.47%	0.7806412362604566	CCK, NKX2-2, POU3F2, MAPT, EFNB1,	283	289	15360	0.9390245393522199	1.0	0.9999999999925947	99.99999999997509
GOTERM_BP_ALL	GO:0022008~neurogenesis	5	1.47%	0.828235160305276	CCK, NKX2-2, POU3F2, MAPT, EFNB1,	283	312	15360	0.8698015765153574	1.0	0.9999999999994901	99.99999999999977
GOTERM_BP_ALL	GO:0007399~nervous system development	12	3.54%	0.8537142260607438	CSPG5, CCK, NKX2-2, PAFAH1B3, KIF2A, OLFM1, POU3F2, NEUROD6, MAPT, DVL2, EFNB1, PRKDC,	283	780	15360	0.8350095134547432	1.0	0.9999999999999534	99.99999999999999
GOTERM_CC_ALL	GO:0042995~cell projection	4	1.18%	0.9583450278842791	ACTN2, CCK, WASF1, MAPT,	295	348	15857	0.6178453146308202	1.0	0.9999999999799359	100.0
Functional Group 88	Median: 0.6608229715963321	Geo: 0.6194491955075297	PIGF, FADS1, ISYNA1,
Category	Term	Count	%	PValue	Genes	List Total	Pop Hits	Pop Total	Fold Enrichment	Bonferroni	Benjamini	FDR
GOTERM_BP_ALL	GO:0008654~phospholipid biosynthetic process	3	0.88%	0.3887378403149659	PIGF, FADS1, ISYNA1,	283	73	15360	2.230504864707876	1.0	0.9999968788796343	99.99186112104823
GOTERM_BP_ALL	GO:0046467~membrane lipid biosynthetic process	3	0.88%	0.5231332313168601	PIGF, FADS1, ISYNA1,	283	95	15360	1.7139668960386836	1.0	0.9999999025483955	99.99992956568099
GOTERM_BP_ALL	GO:0006644~phospholipid metabolic process	3	0.88%	0.798512711875804	PIGF, FADS1, ISYNA1,	283	161	15360	1.0113469262340058	1.0	0.9999999999965262	99.9999999999951
GOTERM_BP_ALL	GO:0006643~membrane lipid metabolic process	3	0.88%	0.9067171126734884	PIGF, FADS1, ISYNA1,	283	214	15360	0.7608731547835277	1.0	0.9999999999999997	100.0
Functional Group 89	Median: 0.636343286338356	Geo: 0.630100026787086	ADRA1D, GRK5, NPY1R, CELSR2, OPN3, PTGER3, GRP, RAMP1,
Category	Term	Count	%	PValue	Genes	List Total	Pop Hits	Pop Total	Fold Enrichment	Bonferroni	Benjamini	FDR
GOTERM_BP_ALL	GO:0007188~G-protein signaling, coupled to cAMP nucleotide second messenger	3	0.88%	0.46443073893036363	ADRA1D, GRK5, NPY1R,	283	85	15360	1.9156100602785284	1.0	0.9999996180819253	99.99935094094499
GOTERM_BP_ALL	GO:0019933~cAMP-mediated signaling	3	0.88%	0.5001699193588602	ADRA1D, GRK5, NPY1R,	283	91	15360	1.789306100260164	1.0	0.9999998383265273	99.99982681199775
GOTERM_BP_ALL	GO:0007187~G-protein signaling, coupled to cyclic nucleotide second messenger	3	0.88%	0.636343286338356	ADRA1D, GRK5, NPY1R,	283	117	15360	1.3916825224245721	1.0	0.9999999953504155	99.99999960545472
GOTERM_BP_ALL	GO:0019935~cyclic-nucleotide-mediated signaling	3	0.88%	0.6719609105782258	ADRA1D, GRK5, NPY1R,	283	125	15360	1.3026148409893994	1.0	0.9999999987198862	99.99999994508009
GOTERM_BP_ALL	GO:0007186~G-protein coupled receptor protein signaling pathway	8	2.36%	0.9999389563429457	CELSR2, OPN3, ADRA1D, GRK5, NPY1R, PTGER3, GRP, RAMP1,	283	1155	15360	0.37593501904455967	1.0	1.0	100.0
Functional Group 90	Median: 0.7348481696823351	Geo: 0.6420295303444008	NDUFS2, FADS1, CYP26B1, STEAP1, RRM2, HBA2, STEAP3,
Category	Term	Count	%	PValue	Genes	List Total	Pop Hits	Pop Total	Fold Enrichment	Bonferroni	Benjamini	FDR
GOTERM_MF_ALL	GO:0005506~iron ion binding	7	2.06%	0.49008315859984236	NDUFS2, FADS1, CYP26B1, STEAP1, RRM2, HBA2, STEAP3,	298	323	16968	1.233985081139485	1.0	0.999999990390592	99.9994280312447
GOTERM_MF_ALL	GO:0020037~heme binding	3	0.88%	0.7348481696823351	FADS1, CYP26B1, HBA2,	298	148	16968	1.154181026664248	1.0	0.9999999999994874	99.99999999535463
GOTERM_MF_ALL	GO:0046906~tetrapyrrole binding	3	0.88%	0.7348481696823351	FADS1, CYP26B1, HBA2,	298	148	16968	1.154181026664248	1.0	0.9999999999994874	99.99999999535463
Functional Group 91	Median: 0.9840566279478286	Geo: 0.6721361809277767	SLC24A3, STEAP1, CACNB2, TRPM4, STEAP3, NUP85,
Category	Term	Count	%	PValue	Genes	List Total	Pop Hits	Pop Total	Fold Enrichment	Bonferroni	Benjamini	FDR
GOTERM_BP_ALL	GO:0015674~di-, tri-valent inorganic cation transport	5	1.47%	0.31356793096689306	SLC24A3, STEAP1, CACNB2, TRPM4, STEAP3,	283	154	15360	1.7621954017713735	1.0	0.9999910894694443	99.92515959989596
GOTERM_MF_ALL	GO:0022803~passive transmembrane transporter activity	4	1.18%	0.9840566279478286	NUP85, STEAP1, CACNB2, TRPM4,	298	439	16968	0.5188118206417881	1.0	1.0	100.0
GOTERM_MF_ALL	GO:0015267~channel activity	4	1.18%	0.9840566279478286	NUP85, STEAP1, CACNB2, TRPM4,	298	439	16968	0.5188118206417881	1.0	1.0	100.0
Functional Group 92	Median: 0.7020007464724833	Geo: 0.6731745165889604	FNBP1, CACNB2, ARHGAP4, EFS,
Category	Term	Count	%	PValue	Genes	List Total	Pop Hits	Pop Total	Fold Enrichment	Bonferroni	Benjamini	FDR
SMART	SM00326:SH3	4	1.18%	0.5407970285339078	FNBP1, CACNB2, ARHGAP4, EFS,	126	224	9899	1.4029195011337867	1.0	1.0	99.9989996752263
INTERPRO	IPR001452:Src homology-3	4	1.18%	0.695019669648402	FNBP1, CACNB2, ARHGAP4, EFS,	285	224	17845	1.118107769423559	1.0	1.0	99.99999998974157
SP_PIR_KEYWORDS	SH3 domain	4	1.18%	0.7089818232965647	FNBP1, CACNB2, ARHGAP4, EFS,	302	213	17599	1.094363088020396	1.0	0.9999936188555895	99.99999971086022
UP_SEQ_FEATURE	domain:SH3	3	0.88%	0.7706269187343493	CACNB2, ARHGAP4, EFS,	244	138	12056	1.0741268709907341	1.0	1.0	99.99999999999865
Functional Group 93	Median: 0.6833253071933403	Geo: 0.6902208355890896	RBM14, SFRS9, SAFB, U1SNRNPBP, MRPL23,
Category	Term	Count	%	PValue	Genes	List Total	Pop Hits	Pop Total	Fold Enrichment	Bonferroni	Benjamini	FDR
SMART	SM00360:RRM	4	1.18%	0.5588063998682089	RBM14, SFRS9, SAFB, U1SNRNPBP,	126	230	9899	1.3663216011042096	1.0	0.9999999999999996	99.99944650857576
INTERPRO	IPR012677:Nucleotide-binding, alpha-beta plait	4	1.18%	0.6833253071933403	RBM14, SFRS9, SAFB, MRPL23,	285	220	17845	1.1384370015948964	1.0	1.0	99.99999997873853
INTERPRO	IPR000504:RNA recognition motif, RNP-1	3	0.88%	0.8611430855019876	RBM14, SFRS9, SAFB,	285	216	17845	0.8696393762183235	1.0	1.0	100.0
Functional Group 94	Median: 0.9975443725336737	Geo: 0.691411483487548	KIT, WDR67, TOP2A, ADRA1D, CYP26B1, ZWINT, RFC4, PLCXD1, EFS, WNT5A, RBM14, CARHSP1, PRKCB1, RHOH, DVL2, AURKA, BUB1B, CHN2, ARHGAP4, DAPK1, GRK5, ECT2, AKAP7, TYMS, SH2B3, NPY1R, ARHGEF1, UBE2C, CCND1, THOP1, MDFI, CELSR2, HMGB1, PKP1, ITGB3BP, WDR12, GRP, PPP1R1A, OPN3, TRAF3, PTGER3, RAMP1, CCK, NUP85, PDE9A, ITGB2, IL1RAP, CNOT7, STARD13, TLE2, GP1BB, PCSK2, FADS1, CSPG5, UTS2, DLG7, EFNB1,
Category	Term	Count	%	PValue	Genes	List Total	Pop Hits	Pop Total	Fold Enrichment	Bonferroni	Benjamini	FDR
GOTERM_BP_ALL	GO:0007242~intracellular signaling cascade	31	9.14%	0.33214889789447344	KIT, WDR67, TOP2A, ADRA1D, CYP26B1, ZWINT, RFC4, PLCXD1, EFS, WNT5A, RBM14, CARHSP1, PRKCB1, RHOH, DVL2, AURKA, BUB1B, CHN2, ARHGAP4, DAPK1, GRK5, ECT2, AKAP7, TYMS, SH2B3, NPY1R, ARHGEF1, UBE2C, CCND1, THOP1, MDFI,	283	1496	15360	1.1246953005423177	1.0	0.9999941616650471	99.9557260640998
GOTERM_BP_ALL	GO:0007165~signal transduction	51	15.04%	0.9975443725336737	CELSR2, KIT, ZWINT, PLCXD1, EFS, RBM14, HMGB1, RHOH, PKP1, CHN2, ITGB3BP, WDR12, GRK5, GRP, PPP1R1A, OPN3, TRAF3, SH2B3, NPY1R, PTGER3, UBE2C, THOP1, MDFI, RAMP1, CCK, WDR67, NUP85, TOP2A, ADRA1D, CYP26B1, PDE9A, RFC4, WNT5A, ITGB2, CARHSP1, PRKCB1, IL1RAP, DVL2, AURKA, BUB1B, CNOT7, ARHGAP4, DAPK1, STARD13, TLE2, ECT2, AKAP7, TYMS, ARHGEF1, CCND1, GP1BB,	283	3758	15360	0.7365770455301952	1.0	1.0	100.0
GOTERM_BP_ALL	GO:0007154~cell communication	57	16.81%	0.9975730923610625	CELSR2, KIT, ZWINT, PLCXD1, EFS, RBM14, HMGB1, PCSK2, RHOH, PKP1, CHN2, ITGB3BP, WDR12, GRK5, GRP, PPP1R1A, OPN3, TRAF3, SH2B3, NPY1R, PTGER3, UBE2C, THOP1, MDFI, RAMP1, CCK, WDR67, NUP85, TOP2A, FADS1, ADRA1D, CYP26B1, PDE9A, RFC4, WNT5A, ITGB2, CARHSP1, PRKCB1, IL1RAP, DVL2, AURKA, BUB1B, CSPG5, CNOT7, UTS2, ARHGAP4, STARD13, DAPK1, TLE2, DLG7, EFNB1, ECT2, AKAP7, TYMS, ARHGEF1, CCND1, GP1BB,	283	4123	15360	0.7503541710768429	1.0	1.0	100.0
Functional Group 95	Median: 0.6693348691176344	Geo: 0.7082468608366073	CELSR2, ACTN2, ITGB3BP, EFNB1, EFS, ITGB2, NLGN4X, BGLAP, DVL2, TROAP, NELL2, TSTA3, GP1BB, PKP1,
Category	Term	Count	%	PValue	Genes	List Total	Pop Hits	Pop Total	Fold Enrichment	Bonferroni	Benjamini	FDR
GOTERM_BP_ALL	GO:0022610~biological adhesion	14	4.13%	0.6693348691176344	CELSR2, ACTN2, ITGB3BP, EFNB1, EFS, ITGB2, NLGN4X, BGLAP, DVL2, TROAP, NELL2, TSTA3, GP1BB, PKP1,	283	774	15360	0.98172953132276	1.0	0.9999999988052767	99.99999993603053
GOTERM_BP_ALL	GO:0007155~cell adhesion	14	4.13%	0.6693348691176344	CELSR2, ACTN2, ITGB3BP, EFNB1, EFS, ITGB2, NLGN4X, BGLAP, DVL2, TROAP, NELL2, TSTA3, GP1BB, PKP1,	283	774	15360	0.98172953132276	1.0	0.9999999988052767	99.99999993603053
SP_PIR_KEYWORDS	cell adhesion	6	1.77%	0.7929888380835893	NLGN4X, TROAP, EFS, PKP1, GP1BB, ITGB2,	302	386	17599	0.905826442027245	1.0	0.9999995982631422	99.99999999872685
Functional Group 96	Median: 0.8831334489055338	Geo: 0.7148129033723462	GGH, AHCY, ATP1A1, CSPG5, CADPS2, PCSK2,
Category	Term	Count	%	PValue	Genes	List Total	Pop Hits	Pop Total	Fold Enrichment	Bonferroni	Benjamini	FDR
GOTERM_CC_ALL	GO:0042470~melanosome	3	0.88%	0.46339073196987957	GGH, AHCY, ATP1A1,	295	84	15857	1.9197336561743341	1.0	0.9982648667395561	99.9936059050603
GOTERM_CC_ALL	GO:0048770~pigment granule	3	0.88%	0.46339073196987957	GGH, AHCY, ATP1A1,	295	84	15857	1.9197336561743341	1.0	0.9982648667395561	99.9936059050603
GOTERM_CC_ALL	GO:0016023~cytoplasmic membrane-bound vesicle	5	1.47%	0.8817461757854991	CSPG5, GGH, AHCY, CADPS2, ATP1A1,	295	342	15857	0.7858558826444644	1.0	0.9999999699019603	99.99999999999959
GOTERM_CC_ALL	GO:0031410~cytoplasmic vesicle	6	1.77%	0.8845207220255686	CSPG5, PCSK2, GGH, AHCY, CADPS2, ATP1A1,	295	413	15857	0.7809086059014241	1.0	0.9999999708048705	99.99999999999972
GOTERM_CC_ALL	GO:0031988~membrane-bound vesicle	5	1.47%	0.8897497527957712	CSPG5, GGH, AHCY, CADPS2, ATP1A1,	295	348	15857	0.7723066432885252	1.0	0.9999999763310709	99.99999999999986
GOTERM_CC_ALL	GO:0031982~vesicle	6	1.77%	0.8952413670255055	CSPG5, PCSK2, GGH, AHCY, CADPS2, ATP1A1,	295	422	15857	0.7642541569603983	1.0	0.9999999782198455	99.99999999999993
Functional Group 97	Median: 0.740766476383411	Geo: 0.7317495165893905	CAPRIN1, GAS1, LYPD1, GRK5,
Category	Term	Count	%	PValue	Genes	List Total	Pop Hits	Pop Total	Fold Enrichment	Bonferroni	Benjamini	FDR
SP_PIR_KEYWORDS	gpi-anchor	3	0.88%	0.6113225573755	CAPRIN1, GAS1, LYPD1,	302	120	17599	1.4568708609271523	1.0	0.9999486185680441	99.99997097201833
GOTERM_MF_ALL	GO:0048503~GPI anchor binding	3	0.88%	0.6373950548945096	CAPRIN1, GAS1, LYPD1,	298	123	16968	1.3887706662301522	1.0	0.9999999999668047	99.99999873082423
GOTERM_MF_ALL	GO:0005543~phospholipid binding	4	1.18%	0.8441378978723122	GRK5, CAPRIN1, GAS1, LYPD1,	298	264	16968	0.8627211714460037	1.0	0.9999999999999998	99.99999999999966
GOTERM_MF_ALL	GO:0035091~phosphoinositide binding	3	0.88%	0.8716803727617103	CAPRIN1, GAS1, LYPD1,	298	202	16968	0.8456375838926175	1.0	1.0	99.99999999999999
Functional Group 98	Median: 0.7104540139797006	Geo: 0.7319849770945794	KIT, RHOH, SH2B3, BGLAP, LIG1, IL1RAP, FCGRT, HELLS, TRPM4, EFNB1, ITGB2,
Category	Term	Count	%	PValue	Genes	List Total	Pop Hits	Pop Total	Fold Enrichment	Bonferroni	Benjamini	FDR
GOTERM_BP_ALL	GO:0002520~immune system development	5	1.47%	0.5701891030223597	KIT, RHOH, SH2B3, BGLAP, LIG1,	283	218	15360	1.2448536324439978	1.0	0.9999999557459954	99.99999034721839
GOTERM_BP_ALL	GO:0030097~hemopoiesis	4	1.18%	0.6880827366578177	KIT, RHOH, SH2B3, BGLAP,	283	192	15360	1.1307420494699645	1.0	0.9999999992126372	99.99999997905644
GOTERM_BP_ALL	GO:0048534~hemopoietic or lymphoid organ development	4	1.18%	0.7328252913015836	KIT, RHOH, SH2B3, BGLAP,	283	206	15360	1.0538955024186079	1.0	0.9999999998663881	99.99999999891686
GOTERM_BP_ALL	GO:0002376~immune system process	11	3.24%	0.998501328798871	KIT, IL1RAP, RHOH, FCGRT, HELLS, SH2B3, TRPM4, BGLAP, EFNB1, LIG1, ITGB2,	283	1165	15360	0.5124736498885333	1.0	1.0	100.0
Functional Group 99	Median: 0.7706269187343493	Geo: 0.7548957352970838	ECT2, SH2B3, ARHGEF1, CADPS2,
Category	Term	Count	%	PValue	Genes	List Total	Pop Hits	Pop Total	Fold Enrichment	Bonferroni	Benjamini	FDR
SMART	SM00233:PH	4	1.18%	0.6820572178879101	ECT2, SH2B3, ARHGEF1, CADPS2,	126	276	9899	1.1386013342535082	1.0	1.0	99.99999565085517
UP_SEQ_FEATURE	domain:PH	3	0.88%	0.7706269187343493	ECT2, ARHGEF1, CADPS2,	244	138	12056	1.0741268709907341	1.0	1.0	99.99999999999865
INTERPRO	IPR001849:Pleckstrin-like	4	1.18%	0.8184571200846558	ECT2, SH2B3, ARHGEF1, CADPS2,	285	276	17845	0.9074497838799899	1.0	1.0	99.99999999999956
Functional Group 100	Median: 0.7201823921203845	Geo: 0.7637663544535104	CSPG5, GPSN2, DGAT1, ALG6, PIGF, TMEM106C, FADS1, CYP26B1, OLFM1, APEX1,
Category	Term	Count	%	PValue	Genes	List Total	Pop Hits	Pop Total	Fold Enrichment	Bonferroni	Benjamini	FDR
GOTERM_CC_ALL	GO:0005789~endoplasmic reticulum membrane	8	2.36%	0.700294846657595	CSPG5, GPSN2, DGAT1, ALG6, PIGF, TMEM106C, FADS1, CYP26B1,	295	435	15857	0.9885525034093122	1.0	0.999983456110173	99.99999923938073
GOTERM_CC_ALL	GO:0044432~endoplasmic reticulum part	9	2.65%	0.7005451874812083	CSPG5, GPSN2, DGAT1, ALG6, PIGF, TMEM106C, FADS1, CYP26B1, OLFM1,	295	494	15857	0.9792973306800248	1.0	0.9999815854061878	99.99999924917816
GOTERM_CC_ALL	GO:0042175~nuclear envelope-endoplasmic reticulum network	8	2.36%	0.7201823921203845	CSPG5, GPSN2, DGAT1, ALG6, PIGF, TMEM106C, FADS1, CYP26B1,	295	444	15857	0.9685142769888533	1.0	0.9999887698139348	99.99999973785746
SP_PIR_KEYWORDS	endoplasmic reticulum	9	2.65%	0.7562085688883095	CSPG5, GPSN2, DGAT1, ALG6, PIGF, TMEM106C, FADS1, CYP26B1, OLFM1,	302	566	17599	0.9266316429925351	1.0	0.9999987023186876	99.99999998277389
GOTERM_CC_ALL	GO:0005783~endoplasmic reticulum	10	2.95%	0.9727504415896544	CSPG5, GPSN2, DGAT1, ALG6, APEX1, PIGF, TMEM106C, FADS1, CYP26B1, OLFM1,	295	827	15857	0.6499702826225073	1.0	0.9999999999987789	100.0
Functional Group 101	Median: 0.7698635763101747	Geo: 0.76929526135713	CSPG5, COG7, MPHOSPH9, NDST4, GLG1, KIF20A, STX10, ZDHHC3, PCSK2, JAKMIP2,
Category	Term	Count	%	PValue	Genes	List Total	Pop Hits	Pop Total	Fold Enrichment	Bonferroni	Benjamini	FDR
SP_PIR_KEYWORDS	golgi apparatus	8	2.36%	0.6946678916179518	CSPG5, COG7, MPHOSPH9, NDST4, GLG1, KIF20A, STX10, ZDHHC3,	302	469	17599	0.9940270266453918	1.0	0.9999917867788046	99.9999993787699
GOTERM_CC_ALL	GO:0000139~Golgi membrane	6	1.77%	0.7236628191200615	CSPG5, MPHOSPH9, NDST4, GLG1, STX10, ZDHHC3,	295	325	15857	0.992354628422425	1.0	0.9999887085871487	99.99999978412367
GOTERM_CC_ALL	GO:0044431~Golgi apparatus part	6	1.77%	0.816064333500288	CSPG5, MPHOSPH9, NDST4, GLG1, STX10, ZDHHC3,	295	368	15857	0.8764001473839351	1.0	0.9999995208235187	99.99999999960947
GOTERM_CC_ALL	GO:0005794~Golgi apparatus	10	2.95%	0.8537571358571499	CSPG5, COG7, MPHOSPH9, NDST4, GLG1, KIF20A, PCSK2, JAKMIP2, STX10, ZDHHC3,	295	648	15857	0.8295145427913789	1.0	0.9999998924563275	99.99999999998886
Functional Group 102	Median: 0.9998583001366388	Geo: 0.7891138408611866	OPN3, ADRA1D, AKAP7, NPY1R, PTGER3, ZDHHC3, CELSR2, GRK5, GRP, RAMP1, KIT, IL1RAP, OLFM1, GP1BB,
Category	Term	Count	%	PValue	Genes	List Total	Pop Hits	Pop Total	Fold Enrichment	Bonferroni	Benjamini	FDR
SP_PIR_KEYWORDS	Palmitate	6	1.77%	0.21108043564067572	OPN3, ADRA1D, AKAP7, NPY1R, PTGER3, ZDHHC3,	302	185	17599	1.8899946303919815	1.0	0.9871904899122054	97.70967775460454
UP_SEQ_FEATURE	lipid moiety-binding region:S-palmitoyl cysteine	4	1.18%	0.5626771222281484	OPN3, ADRA1D, AKAP7, NPY1R,	244	145	12056	1.3630299604296214	1.0	1.0	99.99999838041028
INTERPRO	IPR000276:Rhodopsin-like GPCR superfamily	4	1.18%	0.9995531230674939	OPN3, ADRA1D, NPY1R, PTGER3,	285	747	17845	0.3352826510721248	1.0	1.0	100.0
SP_PIR_KEYWORDS	g-protein coupled receptor	5	1.47%	0.9997087859682953	CELSR2, OPN3, ADRA1D, NPY1R, PTGER3,	302	832	17599	0.350209341569027	1.0	1.0	100.0
SP_PIR_KEYWORDS	transducer	5	1.47%	0.9998583001366388	CELSR2, OPN3, ADRA1D, NPY1R, PTGER3,	302	881	17599	0.3307311829573558	1.0	1.0	100.0
GOTERM_BP_ALL	GO:0007186~G-protein coupled receptor protein signaling pathway	8	2.36%	0.9999389563429457	CELSR2, OPN3, ADRA1D, GRK5, NPY1R, PTGER3, GRP, RAMP1,	283	1155	15360	0.37593501904455967	1.0	1.0	100.0
GOTERM_MF_ALL	GO:0001584~rhodopsin-like receptor activity	4	1.18%	0.9999579766725152	OPN3, ADRA1D, NPY1R, PTGER3,	298	828	16968	0.27507051843205915	1.0	1.0	100.0
GOTERM_MF_ALL	GO:0004930~G-protein coupled receptor activity	5	1.47%	0.9999658421475236	CELSR2, OPN3, ADRA1D, NPY1R, PTGER3,	298	953	16968	0.29873870574730454	1.0	1.0	100.0
GOTERM_MF_ALL	GO:0004888~transmembrane receptor activity	9	2.65%	0.9999803366651604	KIT, CELSR2, OPN3, IL1RAP, ADRA1D, OLFM1, NPY1R, PTGER3, GP1BB,	298	1388	16968	0.369204881728333	1.0	1.0	100.0
Functional Group 103	Median: 0.7200366354798786	Geo: 0.8018487576357228	ALDH7A1, TIMM13, MKKS, OPN3, SORD, NPY1R,
Category	Term	Count	%	PValue	Genes	List Total	Pop Hits	Pop Total	Fold Enrichment	Bonferroni	Benjamini	FDR
GOTERM_BP_ALL	GO:0007605~sensory perception of sound	3	0.88%	0.7162679711397278	ALDH7A1, TIMM13, MKKS,	283	136	15360	1.1972562876740804	1.0	0.9999999997564675	99.99999999657847
GOTERM_BP_ALL	GO:0050954~sensory perception of mechanical stimulus	3	0.88%	0.7200366354798786	ALDH7A1, TIMM13, MKKS,	283	137	15360	1.1885171906837586	1.0	0.9999999997766074	99.99999999735071
GOTERM_BP_ALL	GO:0007600~sensory perception	6	1.77%	0.9996483569651256	OPN3, SORD, ALDH7A1, NPY1R, TIMM13, MKKS,	283	856	15360	0.38043657739176384	1.0	1.0	100.0
Functional Group 104	Median: 0.789058989713713	Geo: 0.8176071154054398	CCK, HMMR, WASF1, EGFL7, EFNB1, ATP1A1, ITGB2,
Category	Term	Count	%	PValue	Genes	List Total	Pop Hits	Pop Total	Fold Enrichment	Bonferroni	Benjamini	FDR
GOTERM_BP_ALL	GO:0051674~localization of cell	7	2.06%	0.789058989713713	CCK, HMMR, WASF1, EGFL7, EFNB1, ATP1A1, ITGB2,	283	421	15360	0.9024449610971689	1.0	0.9999999999950848	99.99999999998822
GOTERM_BP_ALL	GO:0006928~cell motility	7	2.06%	0.789058989713713	CCK, HMMR, WASF1, EGFL7, EFNB1, ATP1A1, ITGB2,	283	421	15360	0.9024449610971689	1.0	0.9999999999950848	99.99999999998822
GOTERM_BP_ALL	GO:0016477~cell migration	4	1.18%	0.8778393464568011	CCK, EGFL7, EFNB1, ITGB2,	283	271	15360	0.8011161383698643	1.0	0.9999999999999915	100.0
Functional Group 105	Median: 0.8115914538029129	Geo: 0.8264415187988086	KIT, CCND1, MDFI, CDKN3, WDR67, APEX1,
Category	Term	Count	%	PValue	Genes	List Total	Pop Hits	Pop Total	Fold Enrichment	Bonferroni	Benjamini	FDR
GOTERM_BP_ALL	GO:0045860~positive regulation of protein kinase activity	3	0.88%	0.7086032359100346	KIT, CCND1, MDFI,	283	134	15360	1.2151257845050367	1.0	0.9999999996382584	99.99999999430264
GOTERM_BP_ALL	GO:0033674~positive regulation of kinase activity	3	0.88%	0.7237631830279223	KIT, CCND1, MDFI,	283	138	15360	1.1799047472730069	1.0	0.9999999997949502	99.99999999794979
GOTERM_BP_ALL	GO:0051347~positive regulation of transferase activity	3	0.88%	0.7346928442745215	KIT, CCND1, MDFI,	283	141	15360	1.154800390948049	1.0	0.9999999998724127	99.99999999905287
GOTERM_BP_ALL	GO:0045859~regulation of protein kinase activity	4	1.18%	0.7976024382529303	KIT, CDKN3, CCND1, MDFI,	283	230	15360	0.9439237978184052	1.0	0.9999999999965556	99.99999999999466
GOTERM_BP_ALL	GO:0043549~regulation of kinase activity	4	1.18%	0.8115914538029129	KIT, CDKN3, CCND1, MDFI,	283	236	15360	0.9199257351620052	1.0	0.9999999999987467	99.99999999999865
GOTERM_BP_ALL	GO:0051338~regulation of transferase activity	4	1.18%	0.8226188440188762	KIT, CDKN3, CCND1, MDFI,	283	241	15360	0.9008401389968184	1.0	0.9999999999992794	99.99999999999957
GOTERM_BP_ALL	GO:0043085~positive regulation of catalytic activity	3	0.88%	0.9361600046406142	KIT, CCND1, MDFI,	283	239	15360	0.6812839126513595	1.0	1.0	100.0
GOTERM_BP_ALL	GO:0065009~regulation of a molecular function	6	1.77%	0.9766224484661503	WDR67, KIT, APEX1, CDKN3, CCND1, MDFI,	283	554	15360	0.5878225816739168	1.0	1.0	100.0
GOTERM_BP_ALL	GO:0050790~regulation of catalytic activity	5	1.47%	0.9804023383677898	WDR67, KIT, CDKN3, CCND1, MDFI,	283	488	15360	0.5561026472803106	1.0	1.0	100.0
Functional Group 106	Median: 0.8835231959030249	Geo: 0.851479464386982	KIT, MYOM2, IL1RAP, IGSF3, FCGRT,
Category	Term	Count	%	PValue	Genes	List Total	Pop Hits	Pop Total	Fold Enrichment	Bonferroni	Benjamini	FDR
UP_SEQ_FEATURE	domain:Ig-like C2-type 3	3	0.88%	0.5854591764297954	KIT, MYOM2, IL1RAP,	244	97	12056	1.5281392597600134	1.0	1.0	99.99999949246447
UP_SEQ_FEATURE	domain:Ig-like C2-type 2	3	0.88%	0.7808553027197126	KIT, MYOM2, IL1RAP,	244	141	12056	1.0512731077781652	1.0	1.0	99.9999999999995
UP_SEQ_FEATURE	domain:Ig-like C2-type 1	3	0.88%	0.7808553027197126	KIT, MYOM2, IL1RAP,	244	141	12056	1.0512731077781652	1.0	1.0	99.9999999999995
SMART	SM00409:IG	4	1.18%	0.8465249345309593	KIT, MYOM2, IL1RAP, IGSF3,	126	366	9899	0.8586173996010061	1.0	1.0	99.99999999990894
INTERPRO	IPR003599:Immunoglobulin subtype	4	1.18%	0.9205214572750904	KIT, MYOM2, IL1RAP, IGSF3,	285	351	17845	0.7135502574099065	1.0	1.0	100.0
INTERPRO	IPR007110:Immunoglobulin-like	5	1.47%	0.9966904849568204	KIT, MYOM2, IL1RAP, FCGRT, IGSF3,	285	709	17845	0.4415658327765818	1.0	1.0	100.0
SP_PIR_KEYWORDS	immunoglobulin domain	4	1.18%	0.9976053583171189	KIT, MYOM2, IL1RAP, FCGRT,	302	583	17599	0.39982733747571936	1.0	1.0	100.0
INTERPRO	IPR013783:Immunoglobulin-like fold	5	1.47%	0.9989941028574244	KIT, MYOM2, IL1RAP, FCGRT, IGSF3,	285	801	17845	0.39084915785093194	1.0	1.0	100.0
Functional Group 107	Median: 0.856906082276554	Geo: 0.8572802496606451	RHOH, HELLS, EFNB1, GP1BB,
Category	Term	Count	%	PValue	Genes	List Total	Pop Hits	Pop Total	Fold Enrichment	Bonferroni	Benjamini	FDR
GOTERM_BP_ALL	GO:0001775~cell activation	4	1.18%	0.8160699779437453	RHOH, HELLS, EFNB1, GP1BB,	283	238	15360	0.9121952667992992	1.0	0.9999999999989069	99.99999999999915
GOTERM_BP_ALL	GO:0046649~lymphocyte activation	3	0.88%	0.856906082276554	RHOH, HELLS, EFNB1,	283	185	15360	0.8801451628306752	1.0	0.999999999999964	99.99999999999999
GOTERM_BP_ALL	GO:0045321~leukocyte activation	3	0.88%	0.9009648102502708	RHOH, HELLS, EFNB1,	283	210	15360	0.7753659767794044	1.0	0.9999999999999994	100.0
Functional Group 108	Median: 0.9501289573726319	Geo: 0.8859814237454491	ACTN2, BUB1B, FASTKD1, TOP2A, ITGB3BP, DAPK1, STEAP3, GAS1, ITGB2, CKAP2, HMGB1, TRAF3, PDCD2, PRKDC,
Category	Term	Count	%	PValue	Genes	List Total	Pop Hits	Pop Total	Fold Enrichment	Bonferroni	Benjamini	FDR
GOTERM_BP_ALL	GO:0012501~programmed cell death	14	4.13%	0.6991198653549962	ACTN2, BUB1B, FASTKD1, TOP2A, ITGB3BP, DAPK1, STEAP3, GAS1, ITGB2, CKAP2, HMGB1, TRAF3, PDCD2, PRKDC,	283	791	15360	0.9606304137089965	1.0	0.999999999448577	99.99999998948651
GOTERM_BP_ALL	GO:0006915~apoptosis	13	3.83%	0.7810459980765518	ACTN2, BUB1B, FASTKD1, TOP2A, ITGB3BP, DAPK1, STEAP3, ITGB2, CKAP2, HMGB1, TRAF3, PDCD2, PRKDC,	283	784	15360	0.8999783659046657	1.0	0.9999999999922069	99.99999999997596
GOTERM_BP_ALL	GO:0043065~positive regulation of apoptosis	3	0.88%	0.9493541286280055	TOP2A, TRAF3, DAPK1,	283	254	15360	0.6410506107231296	1.0	1.0	100.0
GOTERM_BP_ALL	GO:0043068~positive regulation of programmed cell death	3	0.88%	0.9509037861172582	TOP2A, TRAF3, DAPK1,	283	256	15360	0.6360424028268552	1.0	1.0	100.0
GOTERM_BP_ALL	GO:0042981~regulation of apoptosis	5	1.47%	0.9901543676879896	ACTN2, TOP2A, HMGB1, TRAF3, DAPK1,	283	538	15360	0.5044202451167129	1.0	1.0	100.0
GOTERM_BP_ALL	GO:0043067~regulation of programmed cell death	5	1.47%	0.9909499392526261	ACTN2, TOP2A, HMGB1, TRAF3, DAPK1,	283	544	15360	0.4988567865308668	1.0	1.0	100.0
Functional Group 109	Median: 0.8929389327226993	Geo: 0.8882627601114939	AGBL5, CLPP, PHKA2, PCSK2, OSGEPL1, GGH, PA2G4, USP13, THOP1, SUPT16H, LTA4H, CDC20, UBE2C,
Category	Term	Count	%	PValue	Genes	List Total	Pop Hits	Pop Total	Fold Enrichment	Bonferroni	Benjamini	FDR
GOTERM_MF_ALL	GO:0008233~peptidase activity	11	3.24%	0.810484627331332	AGBL5, CLPP, PHKA2, PCSK2, OSGEPL1, GGH, PA2G4, USP13, THOP1, SUPT16H, LTA4H,	298	717	16968	0.873550307489259	1.0	0.9999999999999954	99.9999999999887
GOTERM_BP_ALL	GO:0006508~proteolysis	12	3.54%	0.880270862975356	AGBL5, CLPP, PHKA2, PCSK2, OSGEPL1, CDC20, PA2G4, UBE2C, USP13, THOP1, SUPT16H, LTA4H,	283	806	15360	0.8080737226981386	1.0	0.9999999999999917	100.0
SP_PIR_KEYWORDS	protease	6	1.77%	0.9056070024700426	CLPP, PCSK2, OSGEPL1, USP13, THOP1, LTA4H,	302	468	17599	0.7471132620139244	1.0	0.999999999343057	100.0
GOTERM_MF_ALL	GO:0004175~endopeptidase activity	5	1.47%	0.9635293296399944	CLPP, PCSK2, OSGEPL1, USP13, THOP1,	298	463	16968	0.614898459129981	1.0	1.0	100.0
Functional Group 110	Median: 0.9941100085097592	Geo: 0.9058845472133333	CCK, UTS2, PCSK2, BGLAP, GRP, EGFL7, WNT5A, CLEC3B, CLEC11A, NELL2,
Category	Term	Count	%	PValue	Genes	List Total	Pop Hits	Pop Total	Fold Enrichment	Bonferroni	Benjamini	FDR
SP_PIR_KEYWORDS	Cleavage on pair of basic residues	5	1.47%	0.6814808970725943	CCK, UTS2, PCSK2, BGLAP, GRP,	302	270	17599	1.0791636006867795	1.0	0.9999887816441054	99.9999987817239
GOTERM_CC_ALL	GO:0005615~extracellular space	5	1.47%	0.9883462515728899	UTS2, PCSK2, EGFL7, GRP, WNT5A,	295	521	15857	0.5158593317934871	1.0	0.9999999999999966	100.0
GOTERM_CC_ALL	GO:0044421~extracellular region part	5	1.47%	0.9998737654466284	UTS2, PCSK2, EGFL7, GRP, WNT5A,	295	819	15857	0.32815959934604005	1.0	1.0	100.0
GOTERM_CC_ALL	GO:0005576~extracellular region	10	2.95%	0.9999618382041727	CCK, CLEC3B, UTS2, PCSK2, CLEC11A, BGLAP, NELL2, EGFL7, GRP, WNT5A,	295	1350	15857	0.3981669805398619	1.0	1.0	100.0
Functional Group 111	Median: 0.9346351876258151	Geo: 0.9160674169934097	MCCC2, RNASEH2A, NUDT1, CDC20, MTHFD1, UBE2C, USP13, PCCB, IDH2, PAFAH1B3, DTL, FBXO46, DDB2,
Category	Term	Count	%	PValue	Genes	List Total	Pop Hits	Pop Total	Fold Enrichment	Bonferroni	Benjamini	FDR
GOTERM_BP_ALL	GO:0044248~cellular catabolic process	9	2.65%	0.8605197877896357	MCCC2, RNASEH2A, NUDT1, CDC20, MTHFD1, UBE2C, USP13, PCCB, IDH2,	283	596	15360	0.8195982640453434	1.0	0.9999999999999737	100.0
GOTERM_BP_ALL	GO:0006511~ubiquitin-dependent protein catabolic process	3	0.88%	0.8630088236616662	CDC20, UBE2C, USP13,	283	188	15360	0.8661002932110369	1.0	0.999999999999976	100.0
GOTERM_BP_ALL	GO:0019941~modification-dependent protein catabolic process	3	0.88%	0.8669442784877033	CDC20, UBE2C, USP13,	283	190	15360	0.8569834480193418	1.0	0.9999999999999799	100.0
GOTERM_BP_ALL	GO:0043632~modification-dependent macromolecule catabolic process	3	0.88%	0.8669442784877033	CDC20, UBE2C, USP13,	283	190	15360	0.8569834480193418	1.0	0.9999999999999799	100.0
GOTERM_BP_ALL	GO:0051603~proteolysis involved in cellular protein catabolic process	3	0.88%	0.8707760261959661	CDC20, UBE2C, USP13,	283	192	15360	0.8480565371024735	1.0	0.999999999999986	100.0
GOTERM_BP_ALL	GO:0044257~cellular protein catabolic process	3	0.88%	0.8745063699632154	CDC20, UBE2C, USP13,	283	194	15360	0.8393136862045099	1.0	0.9999999999999882	100.0
GOTERM_BP_ALL	GO:0009056~catabolic process	10	2.95%	0.9346351876258151	MCCC2, PAFAH1B3, RNASEH2A, NUDT1, CDC20, MTHFD1, UBE2C, USP13, PCCB, IDH2,	283	746	15360	0.7275552060932748	1.0	1.0	100.0
GOTERM_BP_ALL	GO:0030163~protein catabolic process	3	0.88%	0.9477580281904543	CDC20, UBE2C, USP13,	283	252	15360	0.6461383139828369	1.0	1.0	100.0
GOTERM_BP_ALL	GO:0043285~biopolymer catabolic process	4	1.18%	0.9525611508635041	RNASEH2A, CDC20, UBE2C, USP13,	283	342	15360	0.6348025540884011	1.0	1.0	100.0
GOTERM_BP_ALL	GO:0044265~cellular macromolecule catabolic process	4	1.18%	0.9587249397093927	RNASEH2A, CDC20, UBE2C, USP13,	283	352	15360	0.6167683906199808	1.0	1.0	100.0
GOTERM_BP_ALL	GO:0006512~ubiquitin cycle	6	1.77%	0.9622169690003489	DTL, CDC20, UBE2C, FBXO46, USP13, DDB2,	283	515	15360	0.6323373014511647	1.0	1.0	100.0
SP_PIR_KEYWORDS	Ubl conjugation pathway	4	1.18%	0.9777907764848094	CDC20, UBE2C, FBXO46, USP13,	302	425	17599	0.5484690299961044	1.0	0.9999999999999964	100.0
GOTERM_BP_ALL	GO:0009057~macromolecule catabolic process	4	1.18%	0.9889704744287878	RNASEH2A, CDC20, UBE2C, USP13,	283	443	15360	0.49007330360774987	1.0	1.0	100.0
Functional Group 112	Median: 0.9053089592609598	Geo: 0.9357222671291197	OPN3, SORD, MKKS, ALDH7A1, NPY1R, TIMM13,
Category	Term	Count	%	PValue	Genes	List Total	Pop Hits	Pop Total	Fold Enrichment	Bonferroni	Benjamini	FDR
GOTERM_BP_ALL	GO:0007601~visual perception	3	0.88%	0.9053089592609598	OPN3, SORD, MKKS,	283	213	15360	0.7644453292191311	1.0	0.9999999999999997	100.0
GOTERM_BP_ALL	GO:0050953~sensory perception of light stimulus	3	0.88%	0.9053089592609598	OPN3, SORD, MKKS,	283	213	15360	0.7644453292191311	1.0	0.9999999999999997	100.0
GOTERM_BP_ALL	GO:0007600~sensory perception	6	1.77%	0.9996483569651256	OPN3, SORD, ALDH7A1, NPY1R, TIMM13, MKKS,	283	856	15360	0.38043657739176384	1.0	1.0	100.0
Functional Group 113	Median: 0.9837084698146843	Geo: 0.9520613101347787	RBM14, CNOT7, NKX2-2, CCND1,
Category	Term	Count	%	PValue	Genes	List Total	Pop Hits	Pop Total	Fold Enrichment	Bonferroni	Benjamini	FDR
GOTERM_BP_ALL	GO:0045944~positive regulation of transcription from RNA polymerase II promoter	3	0.88%	0.8250339627023513	RBM14, CNOT7, NKX2-2,	283	171	15360	0.9522038311326019	1.0	0.9999999999993705	99.99999999999967
GOTERM_BP_ALL	GO:0045893~positive regulation of transcription, DNA-dependent	3	0.88%	0.9559796478788257	RBM14, CNOT7, NKX2-2,	283	263	15360	0.6191135175805129	1.0	1.0	100.0
GOTERM_BP_ALL	GO:0031325~positive regulation of cellular metabolic process	4	1.18%	0.9835354903166449	RBM14, CNOT7, NKX2-2, CCND1,	283	416	15360	0.5218809459092144	1.0	1.0	100.0
GOTERM_BP_ALL	GO:0045941~positive regulation of transcription	3	0.88%	0.9838814493127237	RBM14, CNOT7, NKX2-2,	283	326	15360	0.4994688807474691	1.0	1.0	100.0
GOTERM_BP_ALL	GO:0045935~positive regulation of nucleobase, nucleoside, nucleotide and nucleic acid metabolic process	3	0.88%	0.9863022224109529	RBM14, CNOT7, NKX2-2,	283	336	15360	0.48460373548712776	1.0	1.0	100.0
GOTERM_BP_ALL	GO:0009893~positive regulation of metabolic process	4	1.18%	0.9892958948033139	RBM14, CNOT7, NKX2-2, CCND1,	283	445	15360	0.4878707269623218	1.0	1.0	100.0
Functional Group 114	Median: 0.9671692658780787	Geo: 0.9719387200846678	OPN3, IL1RAP, FADS1, MKKS, LTA4H, HOXB13, GP1BB, ITGB2,
Category	Term	Count	%	PValue	Genes	List Total	Pop Hits	Pop Total	Fold Enrichment	Bonferroni	Benjamini	FDR
GOTERM_BP_ALL	GO:0009605~response to external stimulus	8	2.36%	0.9542975310955734	OPN3, IL1RAP, FADS1, MKKS, LTA4H, HOXB13, GP1BB, ITGB2,	283	644	15360	0.6742312841560039	1.0	1.0	100.0
GOTERM_BP_ALL	GO:0009611~response to wounding	5	1.47%	0.9584609020921953	IL1RAP, LTA4H, HOXB13, GP1BB, ITGB2,	283	431	15360	0.6296475449484722	1.0	1.0	100.0
GOTERM_BP_ALL	GO:0006954~inflammatory response	3	0.88%	0.9758776296639622	IL1RAP, LTA4H, ITGB2,	283	301	15360	0.5409530070553984	1.0	1.0	100.0
GOTERM_BP_ALL	GO:0006952~defense response	3	0.88%	0.9997743053372378	IL1RAP, LTA4H, ITGB2,	283	577	15360	0.2821955894691073	1.0	1.0	100.0
Functional Group 115	Median: 0.9947863288092934	Geo: 0.9756828863529063	NDUFS2, CAD, APEX1, CYP26B1, PDE9A, RRM2, STEAP3, IDH2, LTA4H, ZDHHC3, ATP1A1, QTRT1, NPTXR, PARP1, SORD, PRKCB1, PRR3, RNASEH2A, MPI, NEK2, USP13, RNF141, CHN2, SALL2, NUDT11, OSGEPL1, TIMM13, CADPS2, BCL11B, NME4, TRAF3, STEAP1, POLR3K, PDCD2, ZDHHC4, HBA2, POLA1, PRIM1, THOP1, DEAF1, SLC39A4, FADS1, RECQL4, PA2G4, PHKA2, AGBL5, CELSR2, SLC24A3, CACNB2, SLC5A6, NELL2, MSH6, ACTN2, MSH2, ATP5D, …
Category	Term	Count	%	PValue	Genes	List Total	Pop Hits	Pop Total	Fold Enrichment	Bonferroni	Benjamini	FDR
SP_PIR_KEYWORDS	metal-binding	40	11.80%	0.8668504642206261	NDUFS2, CAD, APEX1, CYP26B1, PDE9A, RRM2, STEAP3, IDH2, LTA4H, ZDHHC3, ATP1A1, QTRT1, NPTXR, PARP1, SORD, PRKCB1, PRR3, RNASEH2A, MPI, NEK2, USP13, RNF141, CHN2, SALL2, NUDT11, OSGEPL1, TIMM13, CADPS2, BCL11B, NME4, TRAF3, STEAP1, POLR3K, PDCD2, ZDHHC4, HBA2, POLA1, PRIM1, THOP1, DEAF1,	302	2649	17599	0.8799521998804998	1.0	0.9999999910260552	99.99999999999886
SP_PIR_KEYWORDS	zinc	25	7.37%	0.9802804410938721	CAD, LTA4H, ZDHHC3, QTRT1, PARP1, PRKCB1, SORD, PRR3, MPI, USP13, RNF141, CHN2, SALL2, SLC39A4, OSGEPL1, TIMM13, BCL11B, TRAF3, POLR3K, PDCD2, ZDHHC4, POLA1, THOP1, PRIM1, DEAF1,	302	2007	17599	0.7258947986682375	1.0	0.9999999999999983	100.0
GOTERM_MF_ALL	GO:0046914~transition metal ion binding	39	11.50%	0.9840316157605766	NDUFS2, CAD, FADS1, RECQL4, CYP26B1, PDE9A, RRM2, PA2G4, STEAP3, IDH2, LTA4H, ZDHHC3, QTRT1, PARP1, SORD, PRKCB1, PRR3, MPI, USP13, RNF141, CHN2, SALL2, SLC39A4, NUDT11, PHKA2, OSGEPL1, TIMM13, BCL11B, AGBL5, TRAF3, STEAP1, POLR3K, PDCD2, ZDHHC4, HBA2, POLA1, PRIM1, THOP1, DEAF1,	298	2908	16968	0.7636328388246264	1.0	1.0	100.0
GOTERM_MF_ALL	GO:0046872~metal ion binding	59	17.40%	0.9933656789170539	CELSR2, APEX1, CAD, SLC24A3, RECQL4, RRM2, LTA4H, ATP1A1, ZDHHC3, PARP1, PRR3, CACNB2, SLC5A6, NEK2, USP13, RNF141, CHN2, TIMM13, CADPS2, BCL11B, AGBL5, TRAF3, STEAP1, PDCD2, ZDHHC4, NELL2, POLA1, THOP1, DEAF1, MSH6, ACTN2, NDUFS2, FADS1, CYP26B1, PDE9A, MSH2, PA2G4, STEAP3, IDH2, QTRT1, NPTXR, SORD, PRKCB1, RNASEH2A, MPI, SALL2, ATP5D, SLC39A4, OSGEPL1, PHKA2, NUDT11, EGFL7, SLC23A2, NME4, POLR3…	298	4312	16968	0.7790900374792992	1.0	1.0	100.0
GOTERM_MF_ALL	GO:0043167~ion binding	59	17.40%	0.996206978701533	CELSR2, APEX1, CAD, SLC24A3, RECQL4, RRM2, LTA4H, ATP1A1, ZDHHC3, PARP1, PRR3, CACNB2, SLC5A6, NEK2, USP13, RNF141, CHN2, TIMM13, CADPS2, BCL11B, AGBL5, TRAF3, STEAP1, PDCD2, ZDHHC4, NELL2, POLA1, THOP1, DEAF1, MSH6, ACTN2, NDUFS2, FADS1, CYP26B1, PDE9A, MSH2, PA2G4, STEAP3, IDH2, QTRT1, NPTXR, SORD, PRKCB1, RNASEH2A, MPI, SALL2, ATP5D, SLC39A4, OSGEPL1, PHKA2, NUDT11, EGFL7, SLC23A2, NME4, POLR3…	298	4397	16968	0.7640291657063312	1.0	1.0	100.0
GOTERM_MF_ALL	GO:0008270~zinc ion binding	28	8.26%	0.9969541280765236	CAD, RECQL4, LTA4H, ZDHHC3, QTRT1, PARP1, SORD, PRKCB1, PRR3, MPI, USP13, RNF141, CHN2, SALL2, SLC39A4, OSGEPL1, PHKA2, TIMM13, BCL11B, AGBL5, TRAF3, POLR3K, PDCD2, ZDHHC4, POLA1, THOP1, PRIM1, DEAF1,	298	2400	16968	0.6642953020134228	1.0	1.0	100.0
GOTERM_MF_ALL	GO:0043169~cation binding	52	15.34%	0.9973769668614162	CELSR2, CAD, SLC24A3, RECQL4, RRM2, LTA4H, ATP1A1, ZDHHC3, PARP1, PRR3, CACNB2, SLC5A6, USP13, RNF141, CHN2, CADPS2, TIMM13, BCL11B, AGBL5, TRAF3, STEAP1, PDCD2, ZDHHC4, POLA1, NELL2, THOP1, DEAF1, ACTN2, NDUFS2, FADS1, CYP26B1, PDE9A, PA2G4, STEAP3, IDH2, QTRT1, NPTXR, PRKCB1, SORD, MPI, SALL2, SLC39A4, OSGEPL1, PHKA2, NUDT11, EGFL7, SLC23A2, POLR3K, TRPM4, BGLAP, HBA2, PRIM1,	298	4006	16968	0.7391061059417585	1.0	1.0	100.0
SP_PIR_KEYWORDS	zinc-finger	16	4.72%	0.9980968451111856	CHN2, SALL2, ZDHHC3, BCL11B, PARP1, PRKCB1, PRR3, TRAF3, POLR3K, PDCD2, ZDHHC4, POLA1, USP13, PRIM1, RNF141, DEAF1,	302	1629	17599	0.5723740644526566	1.0	1.0	100.0
Functional Group 116	Median: 0.9999809312330988	Geo: 0.981856722704173	CSPG5, NCKAP1L, ADRA1D, CAPRIN1, EFNB1, GAS1, SLC23A2, ITGB2, ATP1A1, OPN3, SLC25A11, IL1RAP, STEAP1, CACNB2, SLC26A2, SLC5A6, NPY1R, PTGER3, GP1BB, RAMP1, KIT, ACTN2, FCGRT, PKP1, CADPS2, AKAP7, CLEC3B, CCK, UTS2, CLEC11A, GGH, GRP, EGFL7, WNT5A, GPX7, BGLAP, NELL2, DEAF1, CELSR2, SLC24A3, GLG1, NLGN4X, PCSK2, OLFM1, SLC39A4, LYPD1, PIGF, PXMP2, ZDHHC3, COQ2, C7orf44, COX7C, ZDHHC4, CCDC90A, COX…
Category	Term	Count	%	PValue	Genes	List Total	Pop Hits	Pop Total	Fold Enrichment	Bonferroni	Benjamini	FDR
GOTERM_CC_ALL	GO:0031226~intrinsic to plasma membrane	20	5.90%	0.8579613468872835	CSPG5, NCKAP1L, ADRA1D, CAPRIN1, EFNB1, GAS1, SLC23A2, ITGB2, ATP1A1, OPN3, SLC25A11, IL1RAP, STEAP1, CACNB2, SLC26A2, SLC5A6, NPY1R, PTGER3, GP1BB, RAMP1,	295	1262	15857	0.8518627951328265	1.0	0.9999999015473428	99.99999999999292
GOTERM_CC_ALL	GO:0005887~integral to plasma membrane	19	5.60%	0.8932316337545868	CSPG5, NCKAP1L, ADRA1D, CAPRIN1, EFNB1, SLC23A2, ITGB2, ATP1A1, OPN3, SLC25A11, IL1RAP, STEAP1, CACNB2, SLC26A2, SLC5A6, NPY1R, PTGER3, GP1BB, RAMP1,	295	1246	15857	0.8196615610631988	1.0	0.9999999784459513	99.99999999999991
GOTERM_CC_ALL	GO:0044459~plasma membrane part	26	7.67%	0.9928117286438681	KIT, ACTN2, ADRA1D, GAS1, ATP1A1, ITGB2, SLC25A11, IL1RAP, FCGRT, SLC26A2, CACNB2, SLC5A6, PKP1, CSPG5, NCKAP1L, CAPRIN1, CADPS2, EFNB1, SLC23A2, OPN3, AKAP7, STEAP1, NPY1R, PTGER3, RAMP1, GP1BB,	295	2037	15857	0.6860903788389372	1.0	0.9999999999999999	100.0
SP_PIR_KEYWORDS	Secreted	13	3.83%	0.998844604603545	CLEC3B, CCK, UTS2, CLEC11A, GGH, GRP, EGFL7, WNT5A, GPX7, IL1RAP, BGLAP, NELL2, DEAF1,	302	1440	17599	0.526092255334805	1.0	1.0	100.0
SP_PIR_KEYWORDS	signal	28	8.26%	0.9999582122863792	CCK, KIT, CELSR2, CLEC3B, SLC24A3, GLG1, CLEC11A, GGH, GAS1, WNT5A, ITGB2, GPX7, NLGN4X, IL1RAP, PCSK2, FCGRT, CSPG5, UTS2, OLFM1, SLC39A4, GRP, EGFL7, EFNB1, LYPD1, BGLAP, NELL2, GP1BB, RAMP1,	302	2919	17599	0.558991217621929	1.0	1.0	100.0
GOTERM_CC_ALL	GO:0005576~extracellular region	10	2.95%	0.9999618382041727	CCK, CLEC3B, UTS2, PCSK2, CLEC11A, BGLAP, NELL2, EGFL7, GRP, WNT5A,	295	1350	15857	0.3981669805398619	1.0	1.0	100.0
SP_PIR_KEYWORDS	transmembrane	49	14.45%	0.9999701394243248	CELSR2, KIT, PIGF, SLC24A3, PXMP2, ATP1A1, ZDHHC3, SLC25A11, SLC5A6, NCKAP1L, COQ2, C7orf44, COX7C, OPN3, STEAP1, ZDHHC4, NPY1R, PTGER3, CCDC90A, COX15, RAMP1, DGAT1, FADS1, ADRA1D, C16orf58, GLG1, PAQR4, STEAP3, ADCK2, ITGB2, ITM2A, NLGN4X, COX8A, NPTXR, IL1RAP, ABHD6, FCGRT, SLC26A2, STX10, CSPG5, TMEM106C, NDST4, SLC39A4, EFNB1, SLC23A2, GPSN2, ALG6, TRPM4, GP1BB,	302	4452	17599	0.641389687200633	1.0	1.0	100.0
UP_SEQ_FEATURE	signal peptide	27	7.96%	0.9999809312330988	CCK, KIT, CELSR2, CLEC3B, SLC24A3, GLG1, CLEC11A, GGH, GAS1, WNT5A, ITGB2, GPX7, NLGN4X, IL1RAP, PCSK2, FCGRT, CSPG5, UTS2, OLFM1, SLC39A4, GRP, EGFL7, EFNB1, BGLAP, NELL2, RAMP1, GP1BB,	244	2447	12056	0.5451841331305647	1.0	1.0	100.0
SP_PIR_KEYWORDS	glycoprotein	39	11.50%	0.9999821686753115	KIT, CELSR2, CLEC3B, SLC24A3, ADRA1D, GLG1, CLEC11A, GGH, STEAP3, GAS1, WNT5A, ITGB2, NLGN4X, ITM2A, NPTXR, HMMR, IL1RAP, FCGRT, PCSK2, SLC26A2, SLC5A6, CSPG5, NDST4, SLC39A4, GYG2, OLFM1, CAPRIN1, EFNB1, LYPD1, SLC23A2, GPSN2, OPN3, MAPT, NPY1R, NELL2, HBA2, PTGER3, THOP1, GP1BB,	302	3807	17599	0.5969841195288568	1.0	1.0	100.0
GOTERM_CC_ALL	GO:0005886~plasma membrane	36	10.62%	0.9999833644024616	KIT, CELSR2, ACTN2, NUP85, ADRA1D, GAS1, ATP1A1, ITGB2, SLC25A11, IL1RAP, PRKCB1, RHOH, FCGRT, CACNB2, SLC26A2, SLC5A6, PKP1, CSPG5, NCKAP1L, SLC39A4, PHKA2, CAPRIN1, EFNB1, CADPS2, LYPD1, SLC23A2, OPN3, AKAP7, STEAP1, MAPT, NPY1R, TRPM4, ARHGEF1, PTGER3, GP1BB, RAMP1,	295	3314	15857	0.5839141597536901	1.0	1.0	100.0
UP_SEQ_FEATURE	transmembrane region	38	11.21%	0.9999938167714292	KIT, CELSR2, DGAT1, SLC24A3, PIGF, ADRA1D, GLG1, PAQR4, PXMP2, ZDHHC3, ITGB2, ATP1A1, NLGN4X, ITM2A, NPTXR, COX8A, SLC25A11, IL1RAP, FCGRT, SLC26A2, SLC5A6, STX10, CSPG5, NCKAP1L, SLC39A4, EFNB1, SLC23A2, COX7C, GPSN2, OPN3, ALG6, STEAP1, NPY1R, ZDHHC4, PTGER3, COX15, GP1BB, RAMP1,	244	3211	12056	0.5847317877582695	1.0	1.0	100.0
UP_SEQ_FEATURE	topological domain:Extracellular	19	5.60%	0.9999983375367512	CSPG5, CELSR2, KIT, SLC24A3, ADRA1D, SLC39A4, GLG1, EFNB1, ITGB2, NLGN4X, OPN3, NPTXR, IL1RAP, FCGRT, SLC26A2, NPY1R, PTGER3, GP1BB, RAMP1,	244	2092	12056	0.44875090116916905	1.0	1.0	100.0
UP_SEQ_FEATURE	disulfide bond	21	6.19%	0.9999988972364996	CSPG5, CLEC3B, CELSR2, KIT, UTS2, OLFM1, CLEC11A, EGFL7, EFNB1, TIMM13, ITGB2, NLGN4X, OPN3, IL1RAP, IRF3, FCGRT, PCSK2, MAPT, NPY1R, BGLAP, NELL2,	244	2257	12056	0.45972820442049145	1.0	1.0	100.0
UP_SEQ_FEATURE	topological domain:Cytoplasmic	23	6.78%	0.9999999054483427	CSPG5, CELSR2, KIT, SLC24A3, ADRA1D, SLC39A4, GLG1, EFNB1, PXMP2, ZDHHC3, ITGB2, ATP1A1, NLGN4X, OPN3, NPTXR, IL1RAP, FCGRT, SLC26A2, NPY1R, PTGER3, STX10, GP1BB, RAMP1,	244	2554	12056	0.44495936942372616	1.0	1.0	100.0
UP_SEQ_FEATURE	glycosylation site:N-linked (GlcNAc...)	29	8.55%	0.9999999878747382	KIT, CELSR2, SLC24A3, ADRA1D, GLG1, GGH, GAS1, WNT5A, ITGB2, ITM2A, NLGN4X, HMMR, NPTXR, IL1RAP, PCSK2, FCGRT, SLC26A2, SLC5A6, CSPG5, OLFM1, SLC39A4, EFNB1, SLC23A2, GPSN2, OPN3, NPY1R, PTGER3, NELL2, GP1BB,	244	3085	12056	0.4644684751707096	1.0	1.0	100.0
Functional Group 117	Median: 0.999167466372223	Geo: 0.9916630722567574	KIT, CELSR2, ADRA1D, HSD17B8, PAQR4, WNT5A, ITGB2, NR0B1, PTPN13, NPTXR, HMMR, IL1RAP, PRKCB1, FCGRT, DVL2, FKBP3, KIF15, PKP1, CHN2, CNOT7, NCKAP1L, ITGB3BP, OLFM1, ARHGAP4, GRK5, TRAP1, OPN3, ECT2, TRAF3, SH2B3, NPY1R, PTGER3, MDFI, RAMP1, GP1BB, NUP85, WDR12, TLE2, GRP, CSPG5, SLC24A3, SLC39A4, GLG1, EFNB1, NLGN4X, SLC26A2,
Category	Term	Count	%	PValue	Genes	List Total	Pop Hits	Pop Total	Fold Enrichment	Bonferroni	Benjamini	FDR
GOTERM_MF_ALL	GO:0060089~molecular transducer activity	35	10.32%	0.9708104008844678	KIT, CELSR2, ADRA1D, HSD17B8, PAQR4, WNT5A, ITGB2, NR0B1, PTPN13, NPTXR, HMMR, IL1RAP, PRKCB1, FCGRT, DVL2, FKBP3, KIF15, PKP1, CHN2, CNOT7, NCKAP1L, ITGB3BP, OLFM1, ARHGAP4, GRK5, TRAP1, OPN3, ECT2, TRAF3, SH2B3, NPY1R, PTGER3, MDFI, RAMP1, GP1BB,	298	2557	16968	0.7793843981385485	1.0	1.0	100.0
GOTERM_MF_ALL	GO:0004871~signal transducer activity	35	10.32%	0.9708104008844678	KIT, CELSR2, ADRA1D, HSD17B8, PAQR4, WNT5A, ITGB2, NR0B1, PTPN13, NPTXR, HMMR, IL1RAP, PRKCB1, FCGRT, DVL2, FKBP3, KIF15, PKP1, CHN2, CNOT7, NCKAP1L, ITGB3BP, OLFM1, ARHGAP4, GRK5, TRAP1, OPN3, ECT2, TRAF3, SH2B3, NPY1R, PTGER3, MDFI, RAMP1, GP1BB,	298	2557	16968	0.7793843981385485	1.0	1.0	100.0
GOTERM_MF_ALL	GO:0004872~receptor activity	25	7.37%	0.994039578493881	KIT, CELSR2, ADRA1D, HSD17B8, PAQR4, ITGB2, NR0B1, HMMR, NPTXR, PTPN13, IL1RAP, PRKCB1, FCGRT, FKBP3, KIF15, NCKAP1L, OLFM1, GRK5, TRAP1, OPN3, NPY1R, PTGER3, MDFI, RAMP1, GP1BB,	298	2113	16968	0.6736819370023218	1.0	1.0	100.0
SP_PIR_KEYWORDS	receptor	17	5.01%	0.9985172951245314	CELSR2, KIT, ADRA1D, GRK5, PAQR4, TRAP1, ITGB2, OPN3, PTPN13, HMMR, NPTXR, IL1RAP, FCGRT, NPY1R, PTGER3, KIF15, RAMP1,	302	1731	17599	0.572312065528864	1.0	1.0	100.0
GOTERM_BP_ALL	GO:0007166~cell surface receptor linked signal transduction	18	5.31%	0.9998176376199146	CELSR2, KIT, NUP85, ADRA1D, WDR12, GRK5, TLE2, GRP, WNT5A, ITGB2, OPN3, IL1RAP, DVL2, NPY1R, PTGER3, MDFI, GP1BB, RAMP1,	283	1868	15360	0.5229984639946731	1.0	1.0	100.0
GOTERM_BP_ALL	GO:0007186~G-protein coupled receptor protein signaling pathway	8	2.36%	0.9999389563429457	CELSR2, OPN3, ADRA1D, GRK5, NPY1R, PTGER3, GRP, RAMP1,	283	1155	15360	0.37593501904455967	1.0	1.0	100.0
GOTERM_MF_ALL	GO:0004888~transmembrane receptor activity	9	2.65%	0.9999803366651604	KIT, CELSR2, OPN3, IL1RAP, ADRA1D, OLFM1, NPY1R, PTGER3, GP1BB,	298	1388	16968	0.369204881728333	1.0	1.0	100.0
UP_SEQ_FEATURE	topological domain:Extracellular	19	5.60%	0.9999983375367512	CSPG5, CELSR2, KIT, SLC24A3, ADRA1D, SLC39A4, GLG1, EFNB1, ITGB2, NLGN4X, OPN3, NPTXR, IL1RAP, FCGRT, SLC26A2, NPY1R, PTGER3, GP1BB, RAMP1,	244	2092	12056	0.44875090116916905	1.0	1.0	100.0
Functional Group 118	Median: 0.9999992182536954	Geo: 0.9985757622068966	CELSR2, KIT, SLC24A3, PIGF, PXMP2, GAS1, ZDHHC3, ATP1A1, NDUFB1, SLC25A11, RHOH, CACNB2, SLC5A6, CHN2, MPHOSPH9, NCKAP1L, COQ2, C7orf44, TIMM13, CADPS2, COX7C, COG7, LMNB1, OPN3, STEAP1, FNBP1, MAPT, NPY1R, ZDHHC4, PTGER3, CCDC90A, COX15, RAMP1, NDUFS2, DGAT1, FADS1, ADRA1D, CYP26B1, C16orf58, GLG1, PAQR4, STEAP3, ADCK2, ITGB2, NLGN4X, ITM2A, NPTXR, COX8A, IL1RAP, PRKCB1, ABHD6, FCGRT, SLC26A2, S…
Category	Term	Count	%	PValue	Genes	List Total	Pop Hits	Pop Total	Fold Enrichment	Bonferroni	Benjamini	FDR
SP_PIR_KEYWORDS	membrane	74	21.83%	0.9887002565987791	CELSR2, KIT, SLC24A3, PIGF, PXMP2, GAS1, ZDHHC3, ATP1A1, NDUFB1, SLC25A11, RHOH, CACNB2, SLC5A6, CHN2, MPHOSPH9, NCKAP1L, COQ2, C7orf44, TIMM13, CADPS2, COX7C, COG7, LMNB1, OPN3, STEAP1, FNBP1, MAPT, NPY1R, ZDHHC4, PTGER3, CCDC90A, COX15, RAMP1, NDUFS2, DGAT1, FADS1, ADRA1D, CYP26B1, C16orf58, GLG1, PAQR4, STEAP3, ADCK2, ITGB2, NLGN4X, ITM2A, NPTXR, COX8A, IL1RAP, PRKCB1, ABHD6, FCGRT, SLC26A2, S…	302	5272	17599	0.8179699826146378	1.0	1.0	100.0
SP_PIR_KEYWORDS	transmembrane	49	14.45%	0.9999701394243248	CELSR2, KIT, PIGF, SLC24A3, PXMP2, ATP1A1, ZDHHC3, SLC25A11, SLC5A6, NCKAP1L, COQ2, C7orf44, COX7C, OPN3, STEAP1, ZDHHC4, NPY1R, PTGER3, CCDC90A, COX15, RAMP1, DGAT1, FADS1, ADRA1D, C16orf58, GLG1, PAQR4, STEAP3, ADCK2, ITGB2, ITM2A, NLGN4X, COX8A, NPTXR, IL1RAP, ABHD6, FCGRT, SLC26A2, STX10, CSPG5, TMEM106C, NDST4, SLC39A4, EFNB1, SLC23A2, GPSN2, ALG6, TRPM4, GP1BB,	302	4452	17599	0.641389687200633	1.0	1.0	100.0
UP_SEQ_FEATURE	transmembrane region	38	11.21%	0.9999938167714292	KIT, CELSR2, DGAT1, SLC24A3, PIGF, ADRA1D, GLG1, PAQR4, PXMP2, ZDHHC3, ITGB2, ATP1A1, NLGN4X, ITM2A, NPTXR, COX8A, SLC25A11, IL1RAP, FCGRT, SLC26A2, SLC5A6, STX10, CSPG5, NCKAP1L, SLC39A4, EFNB1, SLC23A2, COX7C, GPSN2, OPN3, ALG6, STEAP1, NPY1R, ZDHHC4, PTGER3, COX15, GP1BB, RAMP1,	244	3211	12056	0.5847317877582695	1.0	1.0	100.0
GOTERM_CC_ALL	GO:0044425~membrane part	76	22.42%	0.9999988461280878	CELSR2, KIT, SLC24A3, PIGF, PXMP2, NUP205, GAS1, ZDHHC3, ATP1A1, NDUFB1, SLC25A11, CACNB2, SLC5A6, PKP1, MPHOSPH9, NCKAP1L, COQ2, WASF1, C7orf44, TIMM13, CADPS2, COX7C, LMNB1, OPN3, TMEM97, STEAP1, NPY1R, ZDHHC4, PTGER3, CCDC90A, COX15, RAMP1, ACTN2, NDUFS2, NUP85, DGAT1, FADS1, ADRA1D, CYP26B1, C16orf58, GLG1, PAQR4, ADCK2, STEAP3, ITGB2, DDX12, NLGN4X, ITM2A, NPTXR, COX8A, IL1RAP, KMO, RANBP5, …	295	6065	15857	0.6735685441614152	1.0	1.0	100.0
GOTERM_CC_ALL	GO:0016020~membrane	95	28.02%	0.9999995903793031	CELSR2, KIT, SLC24A3, PIGF, NUP205, PXMP2, GAS1, ZDHHC3, ATP1A1, CENPF, NDUFB1, SLC25A11, PARP1, CBX5, RHOH, CACNB2, SLC5A6, PKP1, CHN2, MPHOSPH9, NCKAP1L, COQ2, OLFM1, WASF1, C7orf44, TIMM13, CADPS2, COX7C, COG7, LMNB1, OPN3, TMEM97, MAPT, STEAP1, FNBP1, NPY1R, ZDHHC4, POLA1, CCDC90A, PTGER3, COX15, RAMP1, ACTN2, NDUFS2, NUP85, DGAT1, FADS1, C16orf58, CYP26B1, ADRA1D, GLG1, PAQR4, ADCK2, STEAP3,…	295	7262	15857	0.7031797749137605	1.0	1.0	100.0
GOTERM_CC_ALL	GO:0031224~intrinsic to membrane	62	18.29%	0.9999998060427329	CELSR2, KIT, PIGF, SLC24A3, PXMP2, NUP205, GAS1, ZDHHC3, ATP1A1, SLC25A11, CACNB2, SLC5A6, NCKAP1L, COQ2, C7orf44, COX7C, OPN3, TMEM97, STEAP1, NPY1R, ZDHHC4, PTGER3, CCDC90A, COX15, RAMP1, NUP85, DGAT1, FADS1, ADRA1D, C16orf58, GLG1, PAQR4, STEAP3, ADCK2, ITGB2, NLGN4X, ITM2A, COX8A, NPTXR, IL1RAP, KMO, ABHD6, RANBP5, FCGRT, SLC26A2, STX10, CSPG5, TMEM106C, NDST4, TMCO6, SLC39A4, TMEM194, CAPRIN…	295	5378	15857	0.6196834561395768	1.0	1.0	100.0
UP_SEQ_FEATURE	topological domain:Cytoplasmic	23	6.78%	0.9999999054483427	CSPG5, CELSR2, KIT, SLC24A3, ADRA1D, SLC39A4, GLG1, EFNB1, PXMP2, ZDHHC3, ITGB2, ATP1A1, NLGN4X, OPN3, NPTXR, IL1RAP, FCGRT, SLC26A2, NPY1R, PTGER3, STX10, GP1BB, RAMP1,	244	2554	12056	0.44495936942372616	1.0	1.0	100.0
GOTERM_CC_ALL	GO:0016021~integral to membrane	60	17.70%	0.9999999429488742	CELSR2, KIT, PIGF, SLC24A3, PXMP2, NUP205, ATP1A1, ZDHHC3, SLC25A11, CACNB2, SLC5A6, NCKAP1L, COQ2, C7orf44, COX7C, OPN3, TMEM97, STEAP1, NPY1R, ZDHHC4, PTGER3, CCDC90A, COX15, RAMP1, NUP85, DGAT1, FADS1, ADRA1D, C16orf58, GLG1, PAQR4, STEAP3, ADCK2, ITGB2, NLGN4X, ITM2A, COX8A, NPTXR, IL1RAP, KMO, ABHD6, RANBP5, FCGRT, SLC26A2, STX10, CSPG5, TMEM106C, NDST4, TMCO6, SLC39A4, TMEM194, CAPRIN1, EFN…	295	5357	15857	0.6020445290970472	1.0	1.0	100.0
Functional Group 119	Median: 0.9998615334462101	Geo: 0.9998051382475276	OPN3, SORD, ALDH7A1, NPY1R, TIMM13, MKKS, CSPG5, UTS2, ADRA1D, ACTN2, MYOM2, ATP1A1,
Category	Term	Count	%	PValue	Genes	List Total	Pop Hits	Pop Total	Fold Enrichment	Bonferroni	Benjamini	FDR
GOTERM_BP_ALL	GO:0007600~sensory perception	6	1.77%	0.9996483569651256	OPN3, SORD, ALDH7A1, NPY1R, TIMM13, MKKS,	283	856	15360	0.38043657739176384	1.0	1.0	100.0
GOTERM_BP_ALL	GO:0050877~neurological system process	9	2.65%	0.9998615334462101	CSPG5, OPN3, SORD, UTS2, ADRA1D, ALDH7A1, NPY1R, TIMM13, MKKS,	283	1185	15360	0.4122198863890504	1.0	1.0	100.0
GOTERM_BP_ALL	GO:0003008~system process	12	3.54%	0.9999055432568001	CSPG5, ACTN2, MYOM2, OPN3, SORD, UTS2, ADRA1D, ALDH7A1, NPY1R, TIMM13, MKKS, ATP1A1,	283	1461	15360	0.445795633466598	1.0	1.0	100.0
