# Supplementary material for: A Molecular Function Map of Ewing's Sarcoma
Source: PLoS One. 2009 Apr 30;4(4):e5415. doi: 10.1371/journal.pone.0005415 (PMC2671847; doi:10.1371/journal.pone.0005415)
Supplement: Table S3 — DAVID Analysis - down. Output from DAVID analysis for EWS-FLI1 downregulated genes in GS1. (0.22 MB XLS) [file pone.0005415.s005.xls]

Functional Group 1	Median: 2.1559505105442857E-8	Geo: 2.2249611687139185E-8	DNAJB6, TSC22D2, PPP1R15A, CREB3L2, FHL2, ZFP36L2, NRP1, CD59, FOSL2, PTX3, TPM1, SQSTM1, DKK1, IL6ST, SPRY1, BAG3, GADD45B, DDAH2, PTRF, LRP1, PEA15, FBN1, PHLDA2, DLC1, ATF3, XBP1, IGFBP3, TRIO, ILK, QSOX1, CYLD, ELL2, FBLN5, HTRA1, PLAUR, GADD45A, HBP1, SNAI2, FOXC1, CLIP1, BMPR2, GCLM, CCL2, ADAMTS1, CDKN1A, TNFRSF12A, RHOQ, SERTAD2, TFPI, ARFIP1, CTGF, TGFBR2, CREB3L1, SPRY2, DNMBP, JAG1, TM…
Category	Term	Count	%	PValue	Genes	List Total	Pop Hits	Pop Total	Fold Enrichment	Bonferroni	Benjamini	FDR
GOTERM_BP_ALL	GO:0065007~biological regulation	110	47.83%	1.96E-10	DNAJB6, TSC22D2, PPP1R15A, CREB3L2, FHL2, ZFP36L2, NRP1, CD59, FOSL2, PTX3, TPM1, SQSTM1, DKK1, IL6ST, SPRY1, BAG3, GADD45B, DDAH2, PTRF, LRP1, PEA15, FBN1, PHLDA2, DLC1, ATF3, XBP1, IGFBP3, TRIO, ILK, QSOX1, CYLD, ELL2, FBLN5, HTRA1, PLAUR, GADD45A, HBP1, SNAI2, FOXC1, CLIP1, BMPR2, GCLM, CCL2, ADAMTS1, CDKN1A, TNFRSF12A, RHOQ, SERTAD2, TFPI, ARFIP1, CTGF, TGFBR2, CREB3L1, SPRY2, DNMBP, JAG1, TM…	195	5238	15360	1.654183922	1.03E-06	1.03E-06	3.75E-07
GOTERM_BP_ALL	GO:0050789~regulation of biological process	98	42.61%	2.16E-08	DNAJB6, TSC22D2, PPP1R15A, CREB3L2, FHL2, ZFP36L2, NRP1, FOSL2, PTX3, TPM1, SQSTM1, DKK1, IL6ST, SPRY1, BAG3, GADD45B, DDAH2, PTRF, LRP1, PEA15, PHLDA2, DLC1, ATF3, XBP1, IGFBP3, TRIO, ILK, QSOX1, CYLD, ELL2, HTRA1, PLAUR, GADD45A, HBP1, SNAI2, FOXC1, CLIP1, BMPR2, GCLM, CCL2, ADAMTS1, CDKN1A, TNFRSF12A, RHOQ, SERTAD2, ARFIP1, CTGF, TGFBR2, CREB3L1, SPRY2, DNMBP, JAG1, TMEM9B, GOLT1B, SH3GLB1, MI…	195	4759	15360	1.622060226	1.13E-04	2.27E-05	4.12E-05
GOTERM_BP_ALL	GO:0050794~regulation of cellular process	87	37.83%	2.61E-06	TMEM9B, DNAJB6, GOLT1B, PPP1R15A, TSC22D2, SH3GLB1, MID1, CREB3L2, FHL2, ZFP36L2, FOSL2, NRP1, CRIM1, PTX3, SAMD4A, DKK1, SQSTM1, RAB1A, ARHGEF10, NUPR1, PMP22, CEBPD, NFIL3, EPAS1, IL6ST, SPRY1, BACH1, BAG3, GADD45B, RRAS2, FOSL1, HMOX1, TIMP2, CYR61, KLF7, GSN, ARID5B, GPNMB, AMIGO2, PTRF, DDAH2, PEA15, LRP1, DLC1, MAFF, ATF3, IGFBP3, XBP1, TRIO, TCF7L2, DSTN, ILK, QSOX1, CYLD, PIM1, TOB1, ELL2…	195	4422	15360	1.549733848	0.013608613	0.001244866	0.004988804
Functional Group 2	Median: 7.516349049931569E-6	Geo: 1.2165525532263487E-6	DNAJB6, PPP1R15A, DRAM, SH3GLB1, MID1, MMP2, GREM1, FOSL2, NRP1, CRIM1, DKK1, SQSTM1, NUPR1, PMP22, THBS1, EPAS1, SGK1, SPRY1, BAG3, GADD45B, HMOX1, TIMP2, CYR61, AMIGO2, DDAH2, PEA15, LRP1, FBN1, PHLDA2, DLC1, CAP2, COL5A2, MAFF, IGFBP3, IFRD1, ILK, SEMA3C, LIMS1, PIM1, TOB1, SLC5A3, LOX, HTRA1, LAMC1, GADD45A, SERPINE1, SNAI2, FOXC1, RRAGC, CSRP2, CDKN1C, RCAN1, TAGLN, LIMA1, BMPR2, CCL2, GCLM,…
Category	Term	Count	%	PValue	Genes	List Total	Pop Hits	Pop Total	Fold Enrichment	Bonferroni	Benjamini	FDR
GOTERM_BP_ALL	GO:0032502~developmental process	79	34.35%	1.33E-09	DNAJB6, PPP1R15A, DRAM, SH3GLB1, MID1, MMP2, GREM1, FOSL2, NRP1, CRIM1, DKK1, SQSTM1, NUPR1, PMP22, THBS1, EPAS1, SGK1, SPRY1, BAG3, GADD45B, HMOX1, TIMP2, CYR61, AMIGO2, DDAH2, PEA15, LRP1, FBN1, PHLDA2, DLC1, CAP2, COL5A2, MAFF, IGFBP3, IFRD1, ILK, SEMA3C, LIMS1, PIM1, TOB1, SLC5A3, LOX, HTRA1, LAMC1, GADD45A, SERPINE1, SNAI2, FOXC1, RRAGC, CSRP2, CDKN1C, RCAN1, TAGLN, LIMA1, BMPR2, CCL2, GCLM,…	195	3262	15360	1.907654577	7.01E-06	3.50E-06	2.55E-06
GOTERM_BP_ALL	GO:0048856~anatomical structure development	58	25.22%	1.96E-08	MID1, MMP2, GREM1, NRP1, CRIM1, DKK1, NUPR1, PMP22, THBS1, EPAS1, SPRY1, HMOX1, TIMP2, CYR61, FBN1, PHLDA2, CAP2, DLC1, COL5A2, MAFF, IGFBP3, IFRD1, ILK, TOB1, SLC5A3, LOX, HTRA1, LAMC1, SERPINE1, SNAI2, FOXC1, RRAGC, CSRP2, CDKN1C, RCAN1, TAGLN, LIMA1, BMPR2, GCLM, CCL2, ADAMTS1, CDKN1A, TNFRSF12A, RHOQ, SERTAD2, ADM, UGDH, CTGF, EIF2AK3, ITGAV, TCF7L1, SPRY2, TUFT1, RTN4, PGF, JAG1, UGCG, VCL,	195	2153	15360	2.121976491	1.03E-04	2.57E-05	3.75E-05
GOTERM_BP_ALL	GO:0009653~anatomical structure morphogenesis	38	16.52%	7.33E-08	ILK, MID1, HTRA1, GREM1, SERPINE1, NRP1, CRIM1, FOXC1, RRAGC, DKK1, CSRP2, NUPR1, THBS1, LIMA1, CCL2, GCLM, EPAS1, TNFRSF12A, CDKN1A, RHOQ, SPRY1, SERTAD2, UGDH, CTGF, HMOX1, CYR61, PHLDA2, DLC1, CAP2, TCF7L1, MAFF, SPRY2, TUFT1, JAG1, IGFBP3, RTN4, PGF, VCL,	195	1133	15360	2.641862991	3.85E-04	4.81E-05	1.40E-04
GOTERM_BP_ALL	GO:0048513~organ development	37	16.09%	4.12E-06	ILK, TOB1, LOX, MMP2, LAMC1, GREM1, SERPINE1, SNAI2, NRP1, FOXC1, CSRP2, TAGLN, THBS1, BMPR2, CCL2, EPAS1, TNFRSF12A, ADAMTS1, SPRY1, ADM, CTGF, HMOX1, CYR61, EIF2AK3, ITGAV, FBN1, PHLDA2, TCF7L1, COL5A2, MAFF, SPRY2, TUFT1, JAG1, PGF, IGFBP3, IFRD1, UGCG,	195	1282	15360	2.273370935	0.021411573	0.001802052	0.00788033
GOTERM_BP_ALL	GO:0007275~multicellular organismal development	54	23.48%	1.09E-05	MID1, MMP2, GREM1, NRP1, CRIM1, DKK1, PMP22, THBS1, EPAS1, SPRY1, GADD45B, HMOX1, CYR61, TIMP2, LRP1, FBN1, PHLDA2, COL5A2, MAFF, IGFBP3, IFRD1, ILK, SEMA3C, PIM1, TOB1, SLC5A3, LOX, LAMC1, SERPINE1, SNAI2, FOXC1, CDKN1C, CSRP2, RCAN1, TAGLN, BMPR2, GCLM, CCL2, ADAMTS1, TNFRSF12A, SLC30A1, ADM, UGDH, CTGF, ITGB5, EIF2AK3, ITGAV, TCF7L1, SPRY2, TUFT1, RTN4, PGF, JAG1, UGCG,	195	2349	15360	1.810786914	0.055725175	0.003577213	0.020874635
GOTERM_BP_ALL	GO:0048731~system development	44	19.13%	1.43E-05	ILK, TOB1, SLC5A3, LOX, MMP2, LAMC1, GREM1, SERPINE1, SNAI2, NRP1, CRIM1, FOXC1, CSRP2, CDKN1C, RCAN1, TAGLN, PMP22, THBS1, BMPR2, CCL2, EPAS1, TNFRSF12A, ADAMTS1, SPRY1, ADM, CTGF, HMOX1, TIMP2, CYR61, EIF2AK3, FBN1, ITGAV, PHLDA2, TCF7L1, COL5A2, MAFF, SPRY2, TUFT1, JAG1, IGFBP3, RTN4, PGF, IFRD1, UGCG,	195	1760	15360	1.969230769	0.072391838	0.00441059	0.02735692
GOTERM_BP_ALL	GO:0009887~organ morphogenesis	18	7.83%	2.10E-05	CCL2, EPAS1, TNFRSF12A, SPRY1, CTGF, HMOX1, CYR61, GREM1, SERPINE1, NRP1, PHLDA2, FOXC1, CSRP2, SPRY2, TUFT1, JAG1, PGF, THBS1,	195	415	15360	3.416496756	0.104501621	0.005792363	0.040179489
GOTERM_BP_ALL	GO:0032501~multicellular organismal process	71	30.87%	1.86E-04	NQO1, MID1, MMP2, GREM1, CD59, NRP1, CRIM1, TPM1, DKK1, PMP22, THBS1, EPAS1, CALD1, SPRY1, GADD45B, HMOX1, TIMP2, CYR61, LRP1, FBN1, PHLDA2, AKR1C2, COL5A2, MAFF, IGFBP3, IFRD1, FER1L3, ILK, SEMA3C, CBLB, PIM1, TOB1, SLC5A3, FBLN5, CNN3, LOX, PLAUR, LAMC1, TFPI2, SERPINE1, SNAI2, FOXC1, CSRP2, CDKN1C, RCAN1, LAMB2, TAGLN, ASPH, BMPR2, CCL2, GCLM, TNFRSF12A, CDKN1A, ADAMTS1, SLC30A1, TFPI, ADM, UG…	195	3759	15360	1.487793398	0.622819371	0.0235007	0.354380053
Functional Group 3	Median: 6.741765699058332E-7	Geo: 6.965104528562568E-6	MT2A, MT1H, MT1X, MT1F, MT1E, MT1L, RHBDF1, LOX, CDKN1A, GNG12, PTPN12, PTRF, TPM1, TAGLN, RAB1A, DSTN,
Category	Term	Count	%	PValue	Genes	List Total	Pop Hits	Pop Total	Fold Enrichment	Bonferroni	Benjamini	FDR
SP_PIR_KEYWORDS	chelation	6	2.61%	3.00E-08	MT2A, MT1H, MT1X, MT1F, MT1E, MT1L,	214	9	17599	54.82554517	3.20E-05	3.20E-05	4.78E-05
UP_SEQ_FEATURE	region of interest:Alpha	6	2.61%	3.02E-07	MT2A, MT1H, MT1X, MT1F, MT1E, MT1L,	181	11	12056	36.33149171	0.005671704	0.005671704	6.54E-04
UP_SEQ_FEATURE	region of interest:Beta	6	2.61%	3.02E-07	MT2A, MT1H, MT1X, MT1F, MT1E, MT1L,	181	11	12056	36.33149171	0.005671704	0.005671704	6.54E-04
PIR_SUPERFAMILY	PIRSF002564:metallothionein	6	2.61%	3.97E-07	MT2A, MT1H, MT1X, MT1F, MT1E, MT1L,	111	11	6919	34	0.001234781	0.001234781	7.18E-04
UP_SEQ_FEATURE	metal ion-binding site:Cluster B	6	2.61%	5.11E-07	MT2A, MT1H, MT1X, MT1F, MT1E, MT1L,	181	12	12056	33.3038674	0.009586558	0.003205785	0.001107525
UP_SEQ_FEATURE	metal ion-binding site:Cluster A	6	2.61%	5.11E-07	MT2A, MT1H, MT1X, MT1F, MT1E, MT1L,	181	12	12056	33.3038674	0.009586558	0.003205785	0.001107525
INTERPRO	IPR000006:Metallothionein, vertebrate	6	2.61%	6.15E-07	MT2A, MT1H, MT1X, MT1F, MT1E, MT1L,	213	15	17845	33.51173709	0.003635532	0.001213315	0.001191805
INTERPRO	IPR003019:Metallothionein superfamily	6	2.61%	6.15E-07	MT2A, MT1H, MT1X, MT1F, MT1E, MT1L,	213	15	17845	33.51173709	0.003635532	0.001213315	0.001191805
SP_PIR_KEYWORDS	metal-thiolate cluster	6	2.61%	6.74E-07	MT2A, MT1H, MT1X, MT1F, MT1E, MT1L,	214	15	17599	32.8953271	7.18E-04	3.59E-04	0.00107385
SP_PIR_KEYWORDS	cadmium	5	2.17%	1.41E-06	MT1H, MT1X, MT1F, MT1E, MT1L,	214	8	17599	51.3989486	0.001497495	4.99E-04	0.002239241
GOTERM_MF_ALL	GO:0046870~cadmium ion binding	5	2.17%	1.42E-06	MT1H, MT1X, MT1F, MT1E, MT1L,	207	8	16968	51.23188406	0.004083759	0.00136311	0.002548439
SP_PIR_KEYWORDS	metal binding	6	2.61%	2.51E-06	MT2A, MT1H, MT1X, MT1F, MT1E, MT1L,	214	19	17599	25.96999508	0.00267146	6.69E-04	0.003997012
GOTERM_MF_ALL	GO:0005507~copper ion binding	8	3.48%	9.70E-05	MT2A, MT1H, MT1X, RHBDF1, MT1F, MT1E, LOX, MT1L,	207	88	16968	7.451910408	0.243644258	0.054317785	0.173754806
SP_PIR_KEYWORDS	copper	6	2.61%	7.30E-04	MT1H, MT1X, MT1F, MT1E, LOX, MT1L,	214	59	17599	8.363218755	0.540649286	0.068279064	1.155686178
INTERPRO	IPR002400:Growth factor, cystine knot	4	1.74%	0.01182389	MT2A, MT1H, MT1X, MT1E,	213	40	17845	8.377934272	1	0.98772469	20.5765523
SP_PIR_KEYWORDS	acetylated amino end	5	2.17%	0.022921951	MT2A, MT1H, MT1X, MT1F, MT1E,	214	89	17599	4.620130211	1	0.586388687	30.88230923
SP_PIR_KEYWORDS	acetylation	14	6.09%	0.030794072	CDKN1A, MT1F, GNG12, MT1L, PTPN12, PTRF, MT2A, MT1H, MT1X, TPM1, TAGLN, RAB1A, MT1E, DSTN,	214	599	17599	1.922097577	1	0.647235354	39.23833522
Functional Group 4	Median: 2.10075577192982E-5	Geo: 1.1357877176976906E-5	EPAS1, TNFRSF12A, HMOX1, LOX, CTGF, MMP2, CYR61, SERPINE1, NRP1, ITGAV, FOXC1, PGF, JAG1, THBS1, ILK, TOB1, LAMC1, GREM1, SNAI2, CSRP2, TAGLN, BMPR2, CCL2, ADAMTS1, SPRY1, ADM, EIF2AK3, FBN1, PHLDA2, TCF7L1, COL5A2, MAFF, SPRY2, TUFT1, IGFBP3, IFRD1, UGCG,
Category	Term	Count	%	PValue	Genes	List Total	Pop Hits	Pop Total	Fold Enrichment	Bonferroni	Benjamini	FDR
GOTERM_BP_ALL	GO:0001568~blood vessel development	14	6.09%	7.78E-07	EPAS1, TNFRSF12A, HMOX1, LOX, CTGF, MMP2, CYR61, SERPINE1, NRP1, ITGAV, FOXC1, PGF, JAG1, THBS1,	195	188	15360	5.865793781	0.004076928	4.54E-04	0.001487435
GOTERM_BP_ALL	GO:0001944~vasculature development	14	6.09%	9.31E-07	EPAS1, TNFRSF12A, HMOX1, LOX, CTGF, MMP2, CYR61, SERPINE1, NRP1, ITGAV, FOXC1, PGF, JAG1, THBS1,	195	191	15360	5.773660894	0.004877053	4.89E-04	0.001780067
GOTERM_BP_ALL	GO:0048513~organ development	37	16.09%	4.12E-06	ILK, TOB1, LOX, MMP2, LAMC1, GREM1, SERPINE1, SNAI2, NRP1, FOXC1, CSRP2, TAGLN, THBS1, BMPR2, CCL2, EPAS1, TNFRSF12A, ADAMTS1, SPRY1, ADM, CTGF, HMOX1, CYR61, EIF2AK3, ITGAV, FBN1, PHLDA2, TCF7L1, COL5A2, MAFF, SPRY2, TUFT1, JAG1, PGF, IGFBP3, IFRD1, UGCG,	195	1282	15360	2.273370935	0.021411573	0.001802052	0.00788033
GOTERM_BP_ALL	GO:0009887~organ morphogenesis	18	7.83%	2.10E-05	CCL2, EPAS1, TNFRSF12A, SPRY1, CTGF, HMOX1, CYR61, GREM1, SERPINE1, NRP1, PHLDA2, FOXC1, CSRP2, SPRY2, TUFT1, JAG1, PGF, THBS1,	195	415	15360	3.416496756	0.104501621	0.005792363	0.040179489
GOTERM_BP_ALL	GO:0048514~blood vessel morphogenesis	11	4.78%	4.95E-05	SERPINE1, EPAS1, NRP1, TNFRSF12A, FOXC1, JAG1, PGF, CTGF, HMOX1, THBS1, CYR61,	195	166	15360	5.219647822	0.228817668	0.010339395	0.094559702
GOTERM_BP_ALL	GO:0001525~angiogenesis	10	4.35%	8.44E-05	SERPINE1, EPAS1, NRP1, TNFRSF12A, JAG1, PGF, CTGF, HMOX1, THBS1, CYR61,	195	143	15360	5.508337816	0.358338917	0.014210802	0.161419232
GOTERM_BP_ALL	GO:0048646~anatomical structure formation	11	4.78%	9.32E-05	SERPINE1, EPAS1, NRP1, TNFRSF12A, FOXC1, JAG1, PGF, CTGF, HMOX1, THBS1, CYR61,	195	179	15360	4.840567254	0.387336515	0.015193997	0.178228267
Functional Group 5	Median: 1.7868506629010577E-4	Geo: 1.8174494218536847E-4	DNAJB6, PPP1R15A, PIM1, DRAM, SH3GLB1, GADD45A, FOSL2, FOXC1, RRAGC, SQSTM1, NUPR1, GCLM, CCL2, SGK1, CDKN1A, TNFRSF12A, BAG3, GADD45B, HMOX1, DDAH2, AMIGO2, EIF2AK3, PEA15, PHLDA2, PHLDA1, ATXN1, RTN4, IGFBP3, NRP1, CDKN1C, CSRP2, TIMP2, JAG1, IFRD1, TOB1, EPAS1, SPRY1, CTGF, TCF7L1, MAFF, SPRY2, PGF,
Category	Term	Count	%	PValue	Genes	List Total	Pop Hits	Pop Total	Fold Enrichment	Bonferroni	Benjamini	FDR
GOTERM_BP_ALL	GO:0016265~death	28	12.17%	6.36E-06	DNAJB6, PPP1R15A, PIM1, DRAM, SH3GLB1, GADD45A, FOSL2, FOXC1, RRAGC, SQSTM1, NUPR1, GCLM, CCL2, SGK1, CDKN1A, TNFRSF12A, BAG3, GADD45B, HMOX1, DDAH2, AMIGO2, EIF2AK3, PEA15, PHLDA2, PHLDA1, ATXN1, RTN4, IGFBP3,	195	834	15360	2.644530529	0.032855903	0.002383425	0.012163055
GOTERM_BP_ALL	GO:0008219~cell death	28	12.17%	6.36E-06	DNAJB6, PPP1R15A, PIM1, DRAM, SH3GLB1, GADD45A, FOSL2, FOXC1, RRAGC, SQSTM1, NUPR1, GCLM, CCL2, SGK1, CDKN1A, TNFRSF12A, BAG3, GADD45B, HMOX1, DDAH2, AMIGO2, EIF2AK3, PEA15, PHLDA2, PHLDA1, ATXN1, RTN4, IGFBP3,	195	834	15360	2.644530529	0.032855903	0.002383425	0.012163055
GOTERM_BP_ALL	GO:0012501~programmed cell death	26	11.30%	2.17E-05	DNAJB6, PPP1R15A, PIM1, DRAM, SH3GLB1, GADD45A, FOXC1, SQSTM1, RRAGC, NUPR1, GCLM, CCL2, SGK1, CDKN1A, TNFRSF12A, BAG3, GADD45B, HMOX1, DDAH2, AMIGO2, EIF2AK3, PEA15, PHLDA2, PHLDA1, RTN4, IGFBP3,	195	791	15360	2.589127686	0.10775549	0.005684535	0.041504347
GOTERM_BP_ALL	GO:0048468~cell development	34	14.78%	3.59E-05	DNAJB6, PIM1, PPP1R15A, DRAM, SH3GLB1, GADD45A, NRP1, FOSL2, FOXC1, RRAGC, CDKN1C, CSRP2, SQSTM1, NUPR1, GCLM, CCL2, SGK1, CDKN1A, TNFRSF12A, BAG3, GADD45B, HMOX1, TIMP2, AMIGO2, DDAH2, EIF2AK3, PEA15, PHLDA2, PHLDA1, ATXN1, JAG1, RTN4, IGFBP3, IFRD1,	195	1245	15360	2.151127587	0.171954303	0.008540004	0.068677445
GOTERM_BP_ALL	GO:0006915~apoptosis	25	10.87%	5.34E-05	DNAJB6, PPP1R15A, PIM1, DRAM, SH3GLB1, GADD45A, FOXC1, SQSTM1, RRAGC, NUPR1, GCLM, CCL2, SGK1, CDKN1A, TNFRSF12A, BAG3, GADD45B, HMOX1, DDAH2, PEA15, EIF2AK3, PHLDA2, PHLDA1, RTN4, IGFBP3,	195	784	15360	2.51177394	0.244465179	0.010328858	0.102016052
GOTERM_BP_ALL	GO:0030154~cell differentiation	42	18.26%	1.79E-04	DNAJB6, PIM1, PPP1R15A, DRAM, TOB1, SH3GLB1, GADD45A, NRP1, FOSL2, FOXC1, RRAGC, SQSTM1, CSRP2, CDKN1C, NUPR1, CCL2, GCLM, EPAS1, SGK1, TNFRSF12A, CDKN1A, SPRY1, BAG3, GADD45B, CTGF, HMOX1, TIMP2, AMIGO2, DDAH2, EIF2AK3, PEA15, PHLDA2, TCF7L1, PHLDA1, MAFF, SPRY2, ATXN1, JAG1, RTN4, PGF, IGFBP3, IFRD1,	195	1835	15360	1.802892475	0.60894037	0.023786764	0.341268725
GOTERM_BP_ALL	GO:0048869~cellular developmental process	42	18.26%	1.79E-04	DNAJB6, PIM1, PPP1R15A, DRAM, TOB1, SH3GLB1, GADD45A, NRP1, FOSL2, FOXC1, RRAGC, SQSTM1, CSRP2, CDKN1C, NUPR1, CCL2, GCLM, EPAS1, SGK1, TNFRSF12A, CDKN1A, SPRY1, BAG3, GADD45B, CTGF, HMOX1, TIMP2, AMIGO2, DDAH2, EIF2AK3, PEA15, PHLDA2, TCF7L1, PHLDA1, MAFF, SPRY2, ATXN1, JAG1, RTN4, PGF, IGFBP3, IFRD1,	195	1835	15360	1.802892475	0.60894037	0.023786764	0.341268725
GOTERM_BP_ALL	GO:0043069~negative regulation of programmed cell death	12	5.22%	1.87E-04	AMIGO2, CCL2, GCLM, DDAH2, PEA15, CDKN1A, PIM1, FOXC1, BAG3, SH3GLB1, RTN4, HMOX1,	195	233	15360	4.056784417	0.62497567	0.022043511	0.356460128
GOTERM_BP_ALL	GO:0043066~negative regulation of apoptosis	11	4.78%	6.97E-04	CCL2, GCLM, DDAH2, PEA15, CDKN1A, PIM1, FOXC1, BAG3, SH3GLB1, RTN4, HMOX1,	195	230	15360	3.76722408	0.974291697	0.071990294	1.324106691
GOTERM_BP_ALL	GO:0043067~regulation of programmed cell death	16	6.96%	0.003859003	GCLM, CCL2, DNAJB6, CDKN1A, PIM1, BAG3, SH3GLB1, HMOX1, AMIGO2, DDAH2, EIF2AK3, PEA15, FOXC1, NUPR1, RTN4, IGFBP3,	195	544	15360	2.316742081	0.999999998	0.283246555	7.129576323
GOTERM_BP_ALL	GO:0006916~anti-apoptosis	8	3.48%	0.005693347	CCL2, DDAH2, PEA15, FOXC1, BAG3, SH3GLB1, RTN4, HMOX1,	195	169	15360	3.728720983	1	0.365247425	10.34705019
GOTERM_BP_ALL	GO:0042981~regulation of apoptosis	15	6.52%	0.008471347	GCLM, CCL2, DNAJB6, CDKN1A, PIM1, BAG3, SH3GLB1, HMOX1, DDAH2, EIF2AK3, PEA15, FOXC1, NUPR1, RTN4, IGFBP3,	195	538	15360	2.196168144	1	0.44897439	15.01928986
Functional Group 6	Median: 2.7223392748275366E-4	Geo: 3.8207129197804504E-4	SEMA3C, QSOX1, FAM3C, FBLN5, LOX, MMP2, HTRA1, LAMC1, TFPI2, GREM1, SERPINE1, CRIM1, PTX3, FJX1, DKK1, LAMB2, THBS1, CCL2, ADAMTS1, FSTL1, ADM, TFPI, PGCP, CTGF, TIMP2, CYR61, GSN, FBN1, PLAU, DLC1, COL5A2, NID1, TUFT1, JAG1, IGFBP3, UGCG,
Category	Term	Count	%	PValue	Genes	List Total	Pop Hits	Pop Total	Fold Enrichment	Bonferroni	Benjamini	FDR
GOTERM_CC_ALL	GO:0005576~extracellular region	36	15.65%	3.19E-05	SEMA3C, QSOX1, FAM3C, FBLN5, LOX, MMP2, HTRA1, LAMC1, TFPI2, GREM1, SERPINE1, CRIM1, PTX3, FJX1, DKK1, LAMB2, THBS1, CCL2, ADAMTS1, FSTL1, ADM, TFPI, PGCP, CTGF, TIMP2, CYR61, GSN, FBN1, PLAU, DLC1, COL5A2, NID1, TUFT1, JAG1, IGFBP3, UGCG,	201	1350	15857	2.103747927	0.027301631	0.027301631	0.04946483
GOTERM_CC_ALL	GO:0044421~extracellular region part	24	10.43%	2.72E-04	CCL2, QSOX1, SEMA3C, ADAMTS1, FSTL1, ADM, FBLN5, PGCP, CTGF, LOX, MMP2, HTRA1, LAMC1, TFPI2, TIMP2, GREM1, FBN1, PLAU, FJX1, COL5A2, NID1, LAMB2, THBS1, UGCG,	201	819	15857	2.311810909	0.210480873	0.075754059	0.42152417
GOTERM_CC_ALL	GO:0005615~extracellular space	15	6.52%	0.006424391	CCL2, QSOX1, SEMA3C, FSTL1, ADM, PGCP, CTGF, MMP2, HTRA1, GREM1, FBN1, PLAU, FJX1, THBS1, UGCG,	201	521	15857	2.271320938	0.996281226	0.428468753	9.515608813
Functional Group 7	Median: 2.0435111502859374E-4	Geo: 4.418264088283516E-4	CRIM1, IGFBP3, CTGF, HTRA1, CYR61, ILK, TNFRSF12A, CDKN1A, RHOQ, SERTAD2, NRP1, DLC1, CAP2, RRAGC, CSRP2, NUPR1, RTN4, LIMA1, VCL, FOXC1, IL6ST,
Category	Term	Count	%	PValue	Genes	List Total	Pop Hits	Pop Total	Fold Enrichment	Bonferroni	Benjamini	FDR
INTERPRO	IPR000867:Insulin-like growth factor-binding protein, IGFBP	5	2.17%	5.20E-05	CRIM1, IGFBP3, CTGF, HTRA1, CYR61,	213	18	17845	23.27203965	0.264902104	0.049998706	0.100653979
GOTERM_BP_ALL	GO:0032989~cellular structure morphogenesis	19	8.26%	6.38E-05	ILK, TNFRSF12A, CDKN1A, RHOQ, SERTAD2, CTGF, HTRA1, CYR61, NRP1, CRIM1, DLC1, CAP2, RRAGC, CSRP2, NUPR1, RTN4, IGFBP3, LIMA1, VCL,	195	499	15360	2.999229228	0.284852512	0.011113335	0.121996272
GOTERM_BP_ALL	GO:0000902~cell morphogenesis	19	8.26%	6.38E-05	ILK, TNFRSF12A, CDKN1A, RHOQ, SERTAD2, CTGF, HTRA1, CYR61, NRP1, CRIM1, DLC1, CAP2, RRAGC, CSRP2, NUPR1, RTN4, IGFBP3, LIMA1, VCL,	195	499	15360	2.999229228	0.284852512	0.011113335	0.121996272
UP_SEQ_FEATURE	domain:IGFBP N-terminal	5	2.17%	1.56E-04	CRIM1, IGFBP3, CTGF, HTRA1, CYR61,	181	19	12056	17.52835126	0.947599488	0.388275434	0.338468459
SMART	SM00121:IB	5	2.17%	1.64E-04	CRIM1, IGFBP3, CTGF, HTRA1, CYR61,	143	20	9899	17.30594406	0.095023835	0.032734465	0.243032141
GOTERM_BP_ALL	GO:0016049~cell growth	11	4.78%	1.66E-04	CRIM1, CDKN1A, DLC1, SERTAD2, RRAGC, CSRP2, NUPR1, IGFBP3, CTGF, HTRA1, CYR61,	195	192	15360	4.512820513	0.581958438	0.023296626	0.317055601
GOTERM_BP_ALL	GO:0008361~regulation of cell size	11	4.78%	2.04E-04	CRIM1, CDKN1A, DLC1, SERTAD2, RRAGC, CSRP2, NUPR1, IGFBP3, CTGF, HTRA1, CYR61,	195	197	15360	4.398281921	0.658282353	0.02357913	0.390197288
GOTERM_MF_ALL	GO:0005520~insulin-like growth factor binding	5	2.17%	2.56E-04	CRIM1, IGFBP3, CTGF, HTRA1, CYR61,	207	26	16968	15.76365663	0.521120353	0.099843433	0.457503445
GOTERM_BP_ALL	GO:0040007~growth	12	5.22%	0.001194537	CRIM1, CDKN1A, DLC1, FOXC1, SERTAD2, RRAGC, CSRP2, NUPR1, IGFBP3, CTGF, HTRA1, CYR61,	195	291	15360	3.248215702	0.998126313	0.109786063	2.260554313
GOTERM_MF_ALL	GO:0019838~growth factor binding	6	2.61%	0.001933196	IL6ST, CRIM1, IGFBP3, CTGF, HTRA1, CYR61,	207	73	16968	6.737343657	0.996186181	0.31014576	3.408856584
GOTERM_BP_ALL	GO:0001558~regulation of cell growth	8	3.48%	0.003428386	CRIM1, CDKN1A, DLC1, SERTAD2, IGFBP3, CTGF, HTRA1, CYR61,	195	154	15360	4.091908092	0.999999985	0.259721005	6.358562324
GOTERM_BP_ALL	GO:0040008~regulation of growth	9	3.91%	0.004179057	CRIM1, CDKN1A, DLC1, FOXC1, SERTAD2, IGFBP3, CTGF, HTRA1, CYR61,	195	202	15360	3.509520183	1	0.298744791	7.698725242
SP_PIR_KEYWORDS	growth factor binding	3	1.30%	0.015647914	IGFBP3, HTRA1, CYR61,	214	16	17599	15.41968458	0.99999995	0.463499346	22.21463048
Functional Group 8	Median: 6.717953847880859E-4	Geo: 6.659797060448613E-4	RCN1, MMP2, P4HA2, GREM1, CD59, CRIM1, PTX3, NT5E, DKK1, MRC2, THBS1, SRPX, IL6ST, TIMP2, CYR61, GSN, GPNMB, AMIGO2, LRP1, FBN1, COL5A2, DHRS7, IGFBP3, SDC2, SRPX2, HEG1, MPZL1, SEMA3C, FAM3C, FBLN5, LOX, HTRA1, PLAUR, LAMC1, TFPI2, OSTM1, NEU1, SERPINE1, MICA, LAMB2, BMPR2, IL13RA1, CCL2, ADAMTS1, TNFRSF12A, FSTL1, ADM, TFPI, STCH, PGCP, CTGF, ITGB5, EIF2AK3, ITGAV, CTSO, PLAU, TGFBR2, ADAM9, PR…
Category	Term	Count	%	PValue	Genes	List Total	Pop Hits	Pop Total	Fold Enrichment	Bonferroni	Benjamini	FDR
SP_PIR_KEYWORDS	signal	63	27.39%	3.24E-06	RCN1, MMP2, P4HA2, GREM1, CD59, CRIM1, PTX3, NT5E, DKK1, MRC2, THBS1, SRPX, IL6ST, TIMP2, CYR61, GSN, GPNMB, AMIGO2, LRP1, FBN1, COL5A2, DHRS7, IGFBP3, SDC2, SRPX2, HEG1, MPZL1, SEMA3C, FAM3C, FBLN5, LOX, HTRA1, PLAUR, LAMC1, TFPI2, OSTM1, NEU1, SERPINE1, MICA, LAMB2, BMPR2, IL13RA1, CCL2, ADAMTS1, TNFRSF12A, FSTL1, ADM, TFPI, STCH, PGCP, CTGF, ITGB5, EIF2AK3, ITGAV, CTSO, PLAU, TGFBR2, ADAM9, PR…	214	2919	17599	1.774927721	0.003448554	6.91E-04	0.005161674
SP_PIR_KEYWORDS	Secreted	38	16.52%	9.59E-06	SEMA3C, FAM3C, FBLN5, LOX, MMP2, PLAUR, HTRA1, LAMC1, TFPI2, GREM1, SERPINE1, CRIM1, PTX3, DKK1, LAMB2, CCL2, IL6ST, ADAMTS1, TFPI, FSTL1, ADM, GALNT1, PGCP, CTGF, TIMP2, CYR61, GSN, FBN1, PLAU, ADAM9, COL5A2, PRSS23, NID1, TUFT1, PGF, IGFBP3, SRPX2, HEG1,	214	1440	17599	2.17017783	0.010174435	0.001702973	0.015279556
GOTERM_CC_ALL	GO:0005576~extracellular region	36	15.65%	3.19E-05	SEMA3C, QSOX1, FAM3C, FBLN5, LOX, MMP2, HTRA1, LAMC1, TFPI2, GREM1, SERPINE1, CRIM1, PTX3, FJX1, DKK1, LAMB2, THBS1, CCL2, ADAMTS1, FSTL1, ADM, TFPI, PGCP, CTGF, TIMP2, CYR61, GSN, FBN1, PLAU, DLC1, COL5A2, NID1, TUFT1, JAG1, IGFBP3, UGCG,	201	1350	15857	2.103747927	0.027301631	0.027301631	0.04946483
UP_SEQ_FEATURE	signal peptide	56	24.35%	6.72E-04	RCN1, MMP2, P4HA2, GREM1, CD59, CRIM1, PTX3, NT5E, DKK1, THBS1, SRPX, IL6ST, CYR61, TIMP2, GSN, GPNMB, AMIGO2, LRP1, FBN1, COL5A2, DHRS7, IGFBP3, SDC2, SEMA3C, FAM3C, FBLN5, LOX, HTRA1, PLAUR, LAMC1, TFPI2, OSTM1, NEU1, SERPINE1, MICA, LAMB2, IL13RA1, BMPR2, CCL2, ADAMTS1, FSTL1, ADM, TFPI, STCH, CTGF, ITGB5, EIF2AK3, ITGAV, CTSO, PLAU, TGFBR2, ADAM9, PRSS23, PGF, JAG1, LAMP2,	181	2447	12056	1.524329035	0.999996878	0.794975511	1.44696735
SP_PIR_KEYWORDS	glycoprotein	62	26.96%	0.009361429	CREB3L2, RCN1, MMP2, P4HA2, GREM1, CD59, CRIM1, PTX3, NT5E, DKK1, CHSY1, PMP22, MRC2, THBS1, IL6ST, GPNMB, AMIGO2, LRP1, FBN1, COL5A2, GALNT10, IGFBP3, SDC2, HEG1, MPZL1, SEMA3C, SLC5A3, FBLN5, LOX, PLAUR, LAMC1, TFPI2, OSTM1, NEU1, SERPINE1, MICA, LAMB2, TRAM2, ASPH, IL13RA1, BMPR2, CCL2, ADAMTS1, SLC30A1, FSTL1, TFPI, GALNT1, PGCP, CTGF, ITGB5, EIF2AK3, ITGAV, CTSO, PLAU, TGFBR2, ADAM9, PRSS23,…	214	3807	17599	1.339315918	0.999955778	0.366021558	13.91326756
UP_SEQ_FEATURE	disulfide bond	43	18.70%	0.069331813	SEMA3C, FAM3C, FBLN5, MMP2, PLAUR, LAMC1, TFPI2, GREM1, CD59, MICA, PTX3, LAMB2, THBS1, BMPR2, IL13RA1, CCL2, SRPX, IL6ST, ADAMTS1, TFPI, FSTL1, ADM, GALNT1, CTGF, TIMP2, ITGB5, CYR61, GSN, AMIGO2, LRP1, ITGAV, FBN1, CTSO, PLAU, TGFBR2, ADAM9, PRSS23, GALNT10, JAG1, PGF, IGFBP3, LAMP2, TRIO,	181	2257	12056	1.268999821	1	1	78.95272286
UP_SEQ_FEATURE	glycosylation site:N-linked (GlcNAc...)	54	23.48%	0.134418001	RCN1, MMP2, P4HA2, GREM1, CD59, CRIM1, PTX3, NT5E, DKK1, CHSY1, PMP22, THBS1, IL6ST, AMIGO2, GPNMB, LRP1, FBN1, COL5A2, IGFBP3, GALNT10, SEMA3C, SLC5A3, FBLN5, LOX, PLAUR, LAMC1, TFPI2, OSTM1, NEU1, SERPINE1, MICA, LAMB2, TRAM2, ASPH, IL13RA1, BMPR2, CCL2, ADAMTS1, SLC30A1, FSTL1, TFPI, GALNT1, CTGF, ITGB5, EIF2AK3, ITGAV, CTSO, PLAU, TGFBR2, ADAM9, PRSS23, PGF, JAG1, LAMP2,	181	3085	12056	1.165905245	1	1	95.63196657
Functional Group 9	Median: 7.221415772294884E-4	Geo: 7.337792848156265E-4	CRIM1, COL5A2, FSTL1, JAG1, CTGF, THBS1, CYR61, GPNMB, ADAMTS1, PTX3, PGF, GFPT1, GALNT1, GALNT10, MRC2,
Category	Term	Count	%	PValue	Genes	List Total	Pop Hits	Pop Total	Fold Enrichment	Bonferroni	Benjamini	FDR
INTERPRO	IPR001007:von Willebrand factor, type C	7	3.04%	5.27E-06	CRIM1, COL5A2, FSTL1, JAG1, CTGF, THBS1, CYR61,	213	38	17845	15.43303682	0.030683799	0.007760829	0.010197318
SMART	SM00214:VWC	7	3.04%	1.48E-05	CRIM1, COL5A2, FSTL1, JAG1, CTGF, THBS1, CYR61,	143	38	9899	12.75174825	0.00896014	0.004490151	0.021932014
UP_SEQ_FEATURE	domain:VWFC	5	2.17%	9.82E-05	COL5A2, FSTL1, CTGF, THBS1, CYR61,	181	17	12056	19.59051024	0.843303046	0.309740948	0.212872426
GOTERM_MF_ALL	GO:0030247~polysaccharide binding	8	3.48%	3.68E-04	GPNMB, ADAMTS1, PTX3, FSTL1, PGF, CTGF, THBS1, CYR61,	207	109	16968	6.016221247	0.65289874	0.110922588	0.656816166
GOTERM_MF_ALL	GO:0008201~heparin binding	7	3.04%	5.17E-04	GPNMB, ADAMTS1, FSTL1, PGF, CTGF, THBS1, CYR61,	207	83	16968	6.91321809	0.774101707	0.138230151	0.922205789
GOTERM_MF_ALL	GO:0001871~pattern binding	8	3.48%	6.56E-04	GPNMB, ADAMTS1, PTX3, FSTL1, PGF, CTGF, THBS1, CYR61,	207	120	16968	5.4647343	0.848796333	0.157800931	1.169608318
SP_PIR_KEYWORDS	heparin-binding	6	2.61%	7.88E-04	ADAMTS1, FSTL1, PGF, CTGF, THBS1, CYR61,	214	60	17599	8.223831776	0.56847989	0.067640458	1.247952445
GOTERM_MF_ALL	GO:0005539~glycosaminoglycan binding	7	3.04%	0.001768466	GPNMB, ADAMTS1, FSTL1, PGF, CTGF, THBS1, CYR61,	207	105	16968	5.4647343	0.99386748	0.30501695	3.122714509
UP_SEQ_FEATURE	region of interest:Heparin-binding	4	1.74%	0.00190773	PGF, CTGF, THBS1, CYR61,	181	17	12056	15.67240819	1	0.97273577	4.057011154
GOTERM_MF_ALL	GO:0030246~carbohydrate binding	12	5.22%	0.002397529	GPNMB, ADAMTS1, GFPT1, PTX3, FSTL1, GALNT1, GALNT10, PGF, CTGF, MRC2, THBS1, CYR61,	207	330	16968	2.980764163	0.999000618	0.333939577	4.211125784
INTERPRO	IPR000884:Thrombospondin, type I	4	1.74%	0.048915395	ADAMTS1, CTGF, THBS1, CYR61,	213	69	17845	4.856773491	1	0.999995751	62.14388456
SMART	SM00209:TSP1	4	1.74%	0.081727993	ADAMTS1, CTGF, THBS1, CYR61,	143	71	9899	3.899931055	1	0.990949105	71.66999267
Functional Group 10	Median: 0.0016028717155201718	Geo: 8.821748961815018E-4	GPNMB, ADAMTS1, ADAM9, FBLN5, CTGF, TIMP2, ITGB5, CCL2, SEMA3C, FAM3C, ADM, FHL2, GREM1, S100A10, DKK1, SQSTM1, JAG1, PGF,
Category	Term	Count	%	PValue	Genes	List Total	Pop Hits	Pop Total	Fold Enrichment	Bonferroni	Benjamini	FDR
GOTERM_MF_ALL	GO:0005178~integrin binding	7	3.04%	2.11E-05	GPNMB, ADAMTS1, ADAM9, FBLN5, CTGF, TIMP2, ITGB5,	207	47	16968	12.20844897	0.058952469	0.015075615	0.037833685
GOTERM_MF_ALL	GO:0032403~protein complex binding	7	3.04%	0.001602872	GPNMB, ADAMTS1, ADAM9, FBLN5, CTGF, TIMP2, ITGB5,	207	103	16968	5.570845645	0.990115287	0.298921793	2.834267081
GOTERM_MF_ALL	GO:0005102~receptor binding	18	7.83%	0.020287628	CCL2, SEMA3C, ADAMTS1, FAM3C, ADM, FBLN5, CTGF, FHL2, TIMP2, ITGB5, GREM1, GPNMB, S100A10, ADAM9, DKK1, SQSTM1, JAG1, PGF,	207	811	16968	1.819332011	1	0.939732489	30.74424806
Functional Group 11	Median: 7.962979632234311E-4	Geo: 9.086269642678756E-4	SRPX, TNFRSF12A, PARVA, FBLN5, CTGF, CYR61, ITGB5, LAMC1, AMIGO2, ITGAV, LPP, NID1, LAMB2, THBS1, VCL, CCL2, ILK, GPNMB, NRP1, TLN2, DLC1, RND3, COL5A2, PGF,
Category	Term	Count	%	PValue	Genes	List Total	Pop Hits	Pop Total	Fold Enrichment	Bonferroni	Benjamini	FDR
SP_PIR_KEYWORDS	cell adhesion	15	6.52%	2.68E-04	SRPX, TNFRSF12A, PARVA, FBLN5, CTGF, CYR61, ITGB5, LAMC1, AMIGO2, ITGAV, LPP, NID1, LAMB2, THBS1, VCL,	214	386	17599	3.19578955	0.248464087	0.039983861	0.425894197
GOTERM_BP_ALL	GO:0007155~cell adhesion	22	9.57%	7.96E-04	CCL2, SRPX, ILK, TNFRSF12A, PARVA, FBLN5, CTGF, LAMC1, ITGB5, CYR61, GPNMB, AMIGO2, NRP1, ITGAV, TLN2, DLC1, LPP, NID1, LAMB2, RND3, THBS1, VCL,	195	774	15360	2.238918704	0.984784127	0.080300528	1.512360007
GOTERM_BP_ALL	GO:0022610~biological adhesion	22	9.57%	7.96E-04	CCL2, SRPX, ILK, TNFRSF12A, PARVA, FBLN5, CTGF, LAMC1, ITGB5, CYR61, GPNMB, AMIGO2, NRP1, ITGAV, TLN2, DLC1, LPP, NID1, LAMB2, RND3, THBS1, VCL,	195	774	15360	2.238918704	0.984784127	0.080300528	1.512360007
KEGG_PATHWAY	hsa04510:Focal adhesion	11	4.78%	0.004012299	ILK, TLN2, ITGAV, COL5A2, PARVA, LAMB2, PGF, THBS1, LAMC1, ITGB5, VCL,	81	199	4214	2.875736708	0.554293378	0.554293378	4.918172882
Functional Group 12	Median: 1.3916261274946702E-4	Geo: 0.0010244263644959718	TMEM9B, ILK, GOLT1B, CBLB, SH3GLB1, FHL2, LAMC1, NRP1, PTX3, FOXC1, SAMD4A, CDKN1C, SQSTM1, NUPR1, EPAS1, IL6ST, CDKN1A, TNFRSF12A, SERTAD2, ADM, RRAS2, FOSL1, HMOX1, KLF2, TGFBR2, TCF7L1, PGF, IGFBP3, JAG1, DSTN,
Category	Term	Count	%	PValue	Genes	List Total	Pop Hits	Pop Total	Fold Enrichment	Bonferroni	Benjamini	FDR
GOTERM_BP_ALL	GO:0048518~positive regulation of biological process	30	13.04%	1.37E-04	TMEM9B, ILK, GOLT1B, CBLB, SH3GLB1, FHL2, LAMC1, NRP1, PTX3, FOXC1, SAMD4A, CDKN1C, SQSTM1, NUPR1, EPAS1, IL6ST, CDKN1A, TNFRSF12A, SERTAD2, ADM, RRAS2, FOSL1, HMOX1, KLF2, TGFBR2, TCF7L1, PGF, IGFBP3, JAG1, DSTN,	195	1106	15360	2.13659758	0.513596111	0.020381319	0.262069155
GOTERM_BP_ALL	GO:0048522~positive regulation of cellular process	28	12.17%	1.39E-04	TMEM9B, ILK, GOLT1B, SH3GLB1, FHL2, LAMC1, NRP1, PTX3, FOXC1, SAMD4A, CDKN1C, SQSTM1, NUPR1, EPAS1, IL6ST, CDKN1A, SERTAD2, ADM, RRAS2, FOSL1, HMOX1, KLF2, TGFBR2, TCF7L1, PGF, IGFBP3, JAG1, DSTN,	195	996	15360	2.214396046	0.518674367	0.020106536	0.265880412
GOTERM_BP_ALL	GO:0009893~positive regulation of metabolic process	11	4.78%	0.056321652	KLF2, EPAS1, TCF7L1, FOXC1, PTX3, SAMD4A, SERTAD2, SQSTM1, FOSL1, FHL2, DSTN,	195	445	15360	1.947104581	1	0.932480852	67.00966384
Functional Group 13	Median: 0.0021121211629313904	Geo: 0.002703880483505682	CCL2, QSOX1, SEMA3C, ADAMTS1, FSTL1, ADM, FBLN5, PGCP, CTGF, LOX, MMP2, HTRA1, LAMC1, TFPI2, TIMP2, GREM1, FBN1, PLAU, FJX1, COL5A2, NID1, LAMB2, THBS1, UGCG, LRP1, RCN1, ITGB5, TUFT1, RRBP1,
Category	Term	Count	%	PValue	Genes	List Total	Pop Hits	Pop Total	Fold Enrichment	Bonferroni	Benjamini	FDR
GOTERM_CC_ALL	GO:0044421~extracellular region part	24	10.43%	2.72E-04	CCL2, QSOX1, SEMA3C, ADAMTS1, FSTL1, ADM, FBLN5, PGCP, CTGF, LOX, MMP2, HTRA1, LAMC1, TFPI2, TIMP2, GREM1, FBN1, PLAU, FJX1, COL5A2, NID1, LAMB2, THBS1, UGCG,	201	819	15857	2.311810909	0.210480873	0.075754059	0.42152417
GOTERM_CC_ALL	GO:0044420~extracellular matrix part	8	3.48%	6.03E-04	FBN1, ADAMTS1, COL5A2, NID1, LAMB2, LOX, LAMC1, TIMP2,	201	114	15857	5.536178755	0.407442145	0.122630183	0.93099033
SP_PIR_KEYWORDS	calcium binding	7	3.04%	0.001098758	LRP1, FBN1, NID1, LAMB2, RCN1, THBS1, LAMC1,	214	96	17599	5.996544003	0.690228448	0.086203798	1.735864863
SP_PIR_KEYWORDS	extracellular matrix	10	4.35%	0.001472826	FBN1, ADAMTS1, COL5A2, NID1, LAMB2, CTGF, MMP2, LAMC1, TIMP2, ITGB5,	214	220	17599	3.738105353	0.792202255	0.099446769	2.320360855
GOTERM_MF_ALL	GO:0005201~extracellular matrix structural constituent	7	3.04%	0.001946727	FBN1, COL5A2, NID1, TUFT1, RRBP1, LAMC1, TFPI2,	207	107	16968	5.362589733	0.996332118	0.29567037	3.432324045
GOTERM_CC_ALL	GO:0005604~basement membrane	6	2.61%	0.002277515	FBN1, ADAMTS1, NID1, LAMB2, LAMC1, TIMP2,	201	73	15857	6.48415457	0.861811681	0.326877253	3.475645526
GOTERM_CC_ALL	GO:0005578~proteinaceous extracellular matrix	12	5.22%	0.00430771	FBN1, ADAMTS1, COL5A2, NID1, LAMB2, FBLN5, CTGF, LOX, MMP2, LAMC1, TFPI2, TIMP2,	201	344	15857	2.751995835	0.976415585	0.414512171	6.478270298
GOTERM_CC_ALL	GO:0031012~extracellular matrix	12	5.22%	0.004953505	FBN1, ADAMTS1, COL5A2, NID1, LAMB2, FBLN5, CTGF, LOX, MMP2, LAMC1, TFPI2, TIMP2,	201	350	15857	2.704818763	0.986570842	0.416546705	7.414919642
SP_PIR_KEYWORDS	cell binding	3	1.30%	0.013800846	NID1, LAMB2, LAMC1,	214	15	17599	16.44766355	0.999999632	0.434347584	19.85689372
SP_PIR_KEYWORDS	basement membrane	3	1.30%	0.06024793	NID1, LAMB2, LAMC1,	214	33	17599	7.476210705	1	0.785720483	62.83406689
Functional Group 14	Median: 0.008746804377623117	Geo: 0.004134791861437272	DNAJB6, DNAJB4, PPP1R15A, FBLN5, CREB3L2, PLAUR, TFPI2, GADD45A, SERPINE1, CD59, MICA, PTX3, SQSTM1, THBS1, GCLM, CCL2, EPAS1, DNAJB1, HERPUD1, SGK1, CDKN1A, TFPI, ADM, GADD45B, CTGF, HMOX1, SMAD7, DDAH2, EIF2AK3, FBN1, PLAU, MAFF, CREB3L1, FOSL1, CYR61, PMP22, CRIM1, CDKN1C, OAZ2, TIMP2, SH3BP5, SEMA3C, CBLB, NQO1, SNAI2, NFIL3, IL6ST, MT1X, ATXN1, XBP1,
Category	Term	Count	%	PValue	Genes	List Total	Pop Hits	Pop Total	Fold Enrichment	Bonferroni	Benjamini	FDR
GOTERM_BP_ALL	GO:0006950~response to stress	33	14.35%	5.27E-06	DNAJB6, DNAJB4, PPP1R15A, FBLN5, CREB3L2, PLAUR, TFPI2, GADD45A, SERPINE1, CD59, MICA, PTX3, SQSTM1, THBS1, GCLM, CCL2, EPAS1, DNAJB1, HERPUD1, SGK1, CDKN1A, TFPI, ADM, GADD45B, CTGF, HMOX1, SMAD7, DDAH2, EIF2AK3, FBN1, PLAU, MAFF, CREB3L1,	195	1081	15360	2.404611115	0.027300395	0.002126964	0.010077789
GOTERM_BP_ALL	GO:0007596~blood coagulation	9	3.91%	3.60E-05	SERPINE1, FBN1, CD59, PLAU, TFPI, FBLN5, THBS1, PLAUR, TFPI2,	195	99	15360	7.160839161	0.172159617	0.008180914	0.068767673
GOTERM_BP_ALL	GO:0050817~coagulation	9	3.91%	4.15E-05	SERPINE1, FBN1, CD59, PLAU, TFPI, FBLN5, THBS1, PLAUR, TFPI2,	195	101	15360	7.019040366	0.196109206	0.009054255	0.07944863
GOTERM_BP_ALL	GO:0007599~hemostasis	9	3.91%	5.13E-05	SERPINE1, FBN1, CD59, PLAU, TFPI, FBLN5, THBS1, PLAUR, TFPI2,	195	104	15360	6.816568047	0.236164251	0.010308138	0.098041538
GOTERM_BP_ALL	GO:0050878~regulation of body fluid levels	9	3.91%	1.67E-04	SERPINE1, FBN1, CD59, PLAU, TFPI, FBLN5, THBS1, PLAUR, TFPI2,	195	123	15360	5.763602251	0.584672399	0.022858064	0.319419532
GOTERM_BP_ALL	GO:0042060~wound healing	9	3.91%	2.32E-04	SERPINE1, FBN1, CD59, PLAU, TFPI, FBLN5, THBS1, PLAUR, TFPI2,	195	129	15360	5.495527728	0.704650457	0.026164568	0.443071148
GOTERM_BP_ALL	GO:0009605~response to external stimulus	19	8.26%	0.001363611	CCL2, CDKN1A, TFPI, ADM, FBLN5, FOSL1, CTGF, HMOX1, PLAUR, TFPI2, CYR61, DDAH2, SERPINE1, CD59, FBN1, PLAU, PTX3, PMP22, THBS1,	195	644	15360	2.323936933	0.999230138	0.122212638	2.576571667
GOTERM_MF_ALL	GO:0004857~enzyme inhibitor activity	10	4.35%	0.008164438	SERPINE1, CRIM1, CDKN1A, TFPI, CDKN1C, OAZ2, THBS1, TFPI2, TIMP2, SH3BP5,	207	285	16968	2.876175947	1	0.730385215	13.66505434
GOTERM_BP_ALL	GO:0009611~response to wounding	13	5.65%	0.008746804	CCL2, ADM, TFPI, FBLN5, CTGF, PLAUR, TFPI2, SERPINE1, CD59, FBN1, PLAU, PTX3, THBS1,	195	431	15360	2.37587007	1	0.455202128	15.4697833
KEGG_PATHWAY	hsa04610:Complement and coagulation cascades	5	2.17%	0.041061864	SERPINE1, CD59, PLAU, TFPI, PLAUR,	81	69	4214	3.769905171	0.99978127	0.814654631	40.9013568
GOTERM_MF_ALL	GO:0004866~endopeptidase inhibitor activity	6	2.61%	0.052053923	SERPINE1, CRIM1, TFPI, THBS1, TFPI2, TIMP2,	207	166	16968	2.962807753	1	0.997307679	61.63969408
GOTERM_MF_ALL	GO:0030414~protease inhibitor activity	6	2.61%	0.054251109	SERPINE1, CRIM1, TFPI, THBS1, TFPI2, TIMP2,	207	168	16968	2.927536232	1	0.995256535	63.20244922
UP_SEQ_FEATURE	site:Reactive bond	3	1.30%	0.08661982	SERPINE1, TFPI, TFPI2,	181	33	12056	6.055248619	1	1	85.98551158
GOTERM_MF_ALL	GO:0004867~serine-type endopeptidase inhibitor activity	4	1.74%	0.158311864	SERPINE1, CRIM1, TFPI, TFPI2,	207	113	16968	2.901628832	1	0.99999022	95.44540695
GOTERM_BP_ALL	GO:0050896~response to stimulus	45	19.57%	0.192706459	SEMA3C, DNAJB6, CBLB, PPP1R15A, NQO1, DNAJB4, FBLN5, CREB3L2, PLAUR, TFPI2, GADD45A, SERPINE1, SNAI2, CD59, MICA, PTX3, SQSTM1, PMP22, THBS1, CCL2, GCLM, DNAJB1, HERPUD1, NFIL3, EPAS1, SGK1, IL6ST, CDKN1A, TFPI, GADD45B, ADM, FOSL1, CTGF, HMOX1, CYR61, SMAD7, DDAH2, EIF2AK3, MT1X, FBN1, PLAU, MAFF, CREB3L1, ATXN1, XBP1,	195	3066	15360	1.15610417	1	0.998066465	98.33457065
SP_PIR_KEYWORDS	Serine protease inhibitor	3	1.30%	0.207803273	SERPINE1, TFPI, TFPI2,	214	70	17599	3.524499332	1	0.978078921	97.55334486
SP_PIR_KEYWORDS	protease inhibitor	3	1.30%	0.310709564	SERPINE1, TFPI, TFPI2,	214	93	17599	2.65284896	1	0.995949995	99.73330968
Functional Group 15	Median: 0.002427609795804227	Geo: 0.0043989540169451415	FOSL2, BACH1, MAFF, ATF3, FOSL1, XBP1, CEBPD, TSC22D3, EPAS1, RBMS1, TCF7L1, TCF7L2,
Category	Term	Count	%	PValue	Genes	List Total	Pop Hits	Pop Total	Fold Enrichment	Bonferroni	Benjamini	FDR
UP_SEQ_FEATURE	domain:Leucine-zipper	8	3.48%	5.05E-04	FOSL2, BACH1, MAFF, ATF3, FOSL1, XBP1, CEBPD, TSC22D3,	181	94	12056	5.668743388	0.999927364	0.743707617	1.089736273
UP_SEQ_FEATURE	DNA-binding region:Basic motif	8	3.48%	0.001837853	EPAS1, FOSL2, BACH1, MAFF, ATF3, FOSL1, XBP1, CEBPD,	181	117	12056	4.55437503	1	0.978840894	3.911221006
PIR_SUPERFAMILY	PIRSF001719:fos transforming protein	3	1.30%	0.00242761	FOSL2, ATF3, FOSL1,	111	5	6919	37.4	0.999481156	0.977221844	4.29935144
INTERPRO	IPR000837:Fos transforming protein	3	1.30%	0.003752238	FOSL2, ATF3, FOSL1,	213	8	17845	31.41725352	1	0.891946324	7.022457087
SP_PIR_KEYWORDS	DNA binding	7	3.04%	0.194811696	RBMS1, FOSL2, TCF7L1, MAFF, ATF3, FOSL1, TCF7L2,	214	321	17599	1.793358954	1	0.974430323	96.82972062
Functional Group 16	Median: 0.009230204945551403	Geo: 0.008037330608048742	ILK, ADAMTS1, FOXC1, SPRY1, PGF, GCLM, SPRY2, LOX, CYR61,
Category	Term	Count	%	PValue	Genes	List Total	Pop Hits	Pop Total	Fold Enrichment	Bonferroni	Benjamini	FDR
GOTERM_BP_ALL	GO:0001822~kidney development	5	2.17%	0.003110662	ILK, ADAMTS1, FOXC1, SPRY1, PGF,	195	48	15360	8.205128205	0.999999922	0.245893961	5.785797541
GOTERM_BP_ALL	GO:0001657~ureteric bud development	4	1.74%	0.003302266	ILK, FOXC1, SPRY1, PGF,	195	24	15360	13.12820513	0.999999972	0.255137938	6.131600533
GOTERM_BP_ALL	GO:0001655~urogenital system development	5	2.17%	0.004767957	ILK, ADAMTS1, FOXC1, SPRY1, PGF,	195	54	15360	7.293447293	1	0.328729746	8.737337569
GOTERM_BP_ALL	GO:0001656~metanephros development	4	1.74%	0.007516191	ILK, FOXC1, SPRY1, PGF,	195	32	15360	9.846153846	1	0.418999151	13.43950706
GOTERM_BP_ALL	GO:0035295~tube development	7	3.04%	0.010944219	GCLM, ILK, FOXC1, SPRY2, PGF, LOX, CYR61,	195	147	15360	3.750915751	1	0.523484496	18.98333628
GOTERM_BP_ALL	GO:0035239~tube morphogenesis	6	2.61%	0.011939634	GCLM, ILK, FOXC1, SPRY2, PGF, CYR61,	195	108	15360	4.376068376	1	0.532493195	20.52898835
GOTERM_BP_ALL	GO:0048754~branching morphogenesis of a tube	4	1.74%	0.016904926	ILK, SPRY2, PGF, CYR61,	195	43	15360	7.327370304	1	0.647111153	27.83054652
GOTERM_BP_ALL	GO:0001763~morphogenesis of a branching structure	4	1.74%	0.021414626	ILK, SPRY2, PGF, CYR61,	195	47	15360	6.703764321	1	0.717398681	33.90707995
Functional Group 17	Median: 0.009201145418131301	Geo: 0.009548148187201871	ILK, ITGAV, TNFRSF12A, NID1, FBLN5, CTGF, ITGB5, ADAMTS1,
Category	Term	Count	%	PValue	Genes	List Total	Pop Hits	Pop Total	Fold Enrichment	Bonferroni	Benjamini	FDR
GOTERM_BP_ALL	GO:0031589~cell-substrate adhesion	7	3.04%	0.001152177	ILK, ITGAV, TNFRSF12A, NID1, FBLN5, CTGF, ITGB5,	195	93	15360	5.928866832	0.997658656	0.107995041	2.181228228
GOTERM_BP_ALL	GO:0007160~cell-matrix adhesion	6	2.61%	0.005380944	ILK, ITGAV, NID1, FBLN5, CTGF, ITGB5,	195	89	15360	5.31028522	1	0.357850846	9.806660065
GOTERM_BP_ALL	GO:0007229~integrin-mediated signaling pathway	5	2.17%	0.013021346	ILK, ITGAV, ADAMTS1, CTGF, ITGB5,	195	72	15360	5.47008547	1	0.559481726	22.1769397
SP_PIR_KEYWORDS	Integrin	3	1.30%	0.102953912	ILK, ITGAV, ITGB5,	214	45	17599	5.482554517	1	0.905923703	82.28199564
Functional Group 18	Median: 0.024624763929864603	Geo: 0.013839039214478438	DNAJB1, GADD45A, CDKN1A, NQO1, IGFBP3, FHL2, SERPINE1, GADD45B, THBS1, ASPH,
Category	Term	Count	%	PValue	Genes	List Total	Pop Hits	Pop Total	Fold Enrichment	Bonferroni	Benjamini	FDR
BIOCARTA	h_p53hypoxiaPathway:Hypoxia and p53 in the Cardiovascular system	6	2.61%	2.46E-04	DNAJB1, GADD45A, CDKN1A, NQO1, IGFBP3, FHL2,	39	25	1557	9.581538462	0.076438778	0.076438778	0.33213033
NCICB_CAPATHWAY	2872237:TAF1 RNA POLYMERASE II, TATA BOX BINDING PROTEIN (TBP)-ASSOCIATED FACTOR, 250KDA	4	1.74%	0.00155563	GADD45A, CDKN1A, IGFBP3, FHL2,	28	10	1064	15.2	0.811258582	0.565556196	2.450734975
NCICB_CAPATHWAY	2873683:ATP-BINDING CASSETTE, SUB-FAMILY B (MDR/TAP), MEMBER 1	4	1.74%	0.00155563	GADD45A, CDKN1A, IGFBP3, FHL2,	28	10	1064	15.2	0.811258582	0.565556196	2.450734975
NCICB_CAPATHWAY	2876208:REPLICATION PROTEIN A1, 70KDA	4	1.74%	0.003522693	GADD45A, CDKN1A, IGFBP3, FHL2,	28	13	1064	11.69230769	0.977165103	0.716295416	5.469074866
NCICB_CAPATHWAY	2878101:BCL2-ASSOCIATED X PROTEIN	4	1.74%	0.007824299	GADD45A, CDKN1A, IGFBP3, FHL2,	28	17	1064	8.941176471	0.999777988	0.877934188	11.76730927
KEGG_PATHWAY	hsa04115:p53 signaling pathway	6	2.61%	0.008907485	SERPINE1, GADD45A, CDKN1A, GADD45B, IGFBP3, THBS1,	81	68	4214	4.590413943	0.834440742	0.450900362	10.61684114
NCICB_CAPATHWAY	2859716:INSULIN-LIKE GROWTH FACTOR BINDING PROTEIN 3	3	1.30%	0.024624764	GADD45A, CDKN1A, FHL2,	28	10	1064	11.4	1	0.988327795	32.79200212
NCICB_CAPATHWAY	3026798:FOUR AND A HALF LIM DOMAINS 2	3	1.30%	0.024624764	GADD45A, CDKN1A, IGFBP3,	28	10	1064	11.4	1	0.988327795	32.79200212
NCICB_CAPATHWAY	3028113:MITOGEN-ACTIVATED PROTEIN KINASE 8	4	1.74%	0.044268055	GADD45A, CDKN1A, IGFBP3, FHL2,	28	32	1064	4.75	1	0.999019554	51.40400939
NCICB_CAPATHWAY	2873598:GROWTH ARREST AND DNA-DAMAGE-INDUCIBLE, ALPHA	3	1.30%	0.066731708	CDKN1A, IGFBP3, FHL2,	28	17	1064	6.705882353	1	0.999903479	66.73639462
NCICB_CAPATHWAY	3026144:E1A BINDING PROTEIN P300	5	2.17%	0.099589892	GADD45A, CDKN1A, IGFBP3, ASPH, FHL2,	28	71	1064	2.676056338	1	0.999963344	81.21207049
NCICB_CAPATHWAY	3029751:TUMOR PROTEIN P53 (LI-FRAUMENI SYNDROME)	4	1.74%	0.118043941	GADD45A, CDKN1A, IGFBP3, FHL2,	28	48	1064	3.166666667	1	0.999986475	86.49347707
NCICB_CAPATHWAY	2864041:CYCLIN-DEPENDENT KINASE INHIBITOR 1A (P21, CIP1)	3	1.30%	0.221744441	GADD45A, IGFBP3, FHL2,	28	35	1064	3.257142857	1	0.999999999	98.1603878
Functional Group 19	Median: 0.007289335683925419	Geo: 0.014425241028754206	CALD1, TNFRSF12A, RRAS2, CTGF, PLAUR, LAMC1, NRP1, FOXC1, TPM1, JAG1, THBS1, DSTN, VCL,
Category	Term	Count	%	PValue	Genes	List Total	Pop Hits	Pop Total	Fold Enrichment	Bonferroni	Benjamini	FDR
GOTERM_BP_ALL	GO:0006928~cell motility	13	5.65%	0.007289336	CALD1, TNFRSF12A, RRAS2, CTGF, PLAUR, LAMC1, NRP1, FOXC1, TPM1, JAG1, THBS1, DSTN, VCL,	195	421	15360	2.432304038	1	0.418059122	13.06022952
GOTERM_BP_ALL	GO:0051674~localization of cell	13	5.65%	0.007289336	CALD1, TNFRSF12A, RRAS2, CTGF, PLAUR, LAMC1, NRP1, FOXC1, TPM1, JAG1, THBS1, DSTN, VCL,	195	421	15360	2.432304038	1	0.418059122	13.06022952
GOTERM_BP_ALL	GO:0016477~cell migration	8	3.48%	0.05649283	NRP1, TNFRSF12A, FOXC1, RRAS2, JAG1, CTGF, LAMC1, VCL,	195	271	15360	2.325290945	1	0.931441062	67.12395392
Functional Group 20	Median: 0.016419095707481703	Geo: 0.016175040845887445	LRP1, FBN1, NID1, LAMB2, RCN1, THBS1, LAMC1, PLAU, ADAM9, FBLN5, JAG1, HEG1, ITGB5, CBLB, ATP2B1, GALNT1, MMP2, GSN, ITGAV, GALNT10, MRC2,
Category	Term	Count	%	PValue	Genes	List Total	Pop Hits	Pop Total	Fold Enrichment	Bonferroni	Benjamini	FDR
SP_PIR_KEYWORDS	calcium binding	7	3.04%	0.001098758	LRP1, FBN1, NID1, LAMB2, RCN1, THBS1, LAMC1,	214	96	17599	5.996544003	0.690228448	0.086203798	1.735864863
INTERPRO	IPR013032:EGF-like region	12	5.22%	0.001941106	LRP1, FBN1, PLAU, ADAM9, NID1, LAMB2, FBLN5, JAG1, HEG1, THBS1, LAMC1, ITGB5,	213	328	17845	3.065097905	0.999989876	0.806589252	3.693367552
INTERPRO	IPR000742:EGF-like, type 3	9	3.91%	0.004252159	LRP1, FBN1, PLAU, ADAM9, NID1, FBLN5, JAG1, HEG1, THBS1,	213	215	17845	3.507042254	1	0.877769849	7.921974081
SP_PIR_KEYWORDS	beta-hydroxyasparagine	3	1.30%	0.007462399	LRP1, NID1, THBS1,	214	11	17599	22.42863212	0.999659381	0.343117322	11.24671658
INTERPRO	IPR001881:EGF-like calcium-binding	6	2.61%	0.00937242	LRP1, FBN1, NID1, FBLN5, JAG1, HEG1,	213	108	17845	4.654407929	1	0.98133698	16.67207357
INTERPRO	IPR000152:Aspartic acid and asparagine hydroxylation site	6	2.61%	0.010098123	LRP1, FBN1, NID1, FBLN5, JAG1, HEG1,	213	110	17845	4.56978233	1	0.981775251	17.8464769
INTERPRO	IPR006209:EGF-like	7	3.04%	0.011913369	LRP1, FBN1, NID1, JAG1, HEG1, THBS1, ITGB5,	213	159	17845	3.688398736	1	0.984591883	20.71573109
INTERPRO	IPR013091:EGF calcium-binding	5	2.17%	0.012206229	LRP1, FBN1, NID1, FBLN5, HEG1,	213	75	17845	5.585289515	1	0.982376339	21.1696391
SMART	SM00181:EGF	9	3.91%	0.016419096	LRP1, FBN1, PLAU, ADAM9, NID1, JAG1, HEG1, THBS1, ITGB5,	143	227	9899	2.744555004	0.999956776	0.865987673	21.72160952
INTERPRO	IPR006210:EGF	8	3.48%	0.018598212	LRP1, FBN1, PLAU, ADAM9, NID1, JAG1, THBS1, ITGB5,	213	226	17845	2.96564045	1	0.996135674	30.48396128
SMART	SM00179:EGF_CA	6	2.61%	0.020858144	LRP1, FBN1, NID1, FBLN5, JAG1, HEG1,	143	110	9899	3.775842339	0.999997225	0.881455484	26.78803615
SP_PIR_KEYWORDS	egf-like domain	8	3.48%	0.027585396	LRP1, FBN1, PLAU, NID1, FBLN5, JAG1, HEG1, THBS1,	214	241	17599	2.729902664	1	0.629897241	35.95378699
SP_PIR_KEYWORDS	calcium	16	6.96%	0.033331572	CBLB, ATP2B1, FBLN5, GALNT1, RCN1, MMP2, GSN, LRP1, ITGAV, FBN1, NID1, GALNT10, JAG1, MRC2, THBS1, HEG1,	214	733	17599	1.795106527	1	0.654532339	41.72332687
UP_SEQ_FEATURE	domain:EGF-like 3	4	1.74%	0.046627822	LRP1, FBN1, JAG1, THBS1,	181	54	12056	4.933906282	1	1	64.50015496
UP_SEQ_FEATURE	domain:EGF-like 4; calcium-binding	3	1.30%	0.053133055	FBN1, FBLN5, JAG1,	181	25	12056	7.992928177	1	1	69.39909957
UP_SEQ_FEATURE	domain:EGF-like 5; calcium-binding	3	1.30%	0.073435264	FBN1, FBLN5, JAG1,	181	30	12056	6.660773481	1	1	80.87626242
UP_SEQ_FEATURE	domain:EGF-like 1	3	1.30%	0.35783096	LRP1, FBN1, THBS1,	181	84	12056	2.378847672	1	1	99.99326819
Functional Group 21	Median: 0.08264491277702907	Geo: 0.01699791893406251	DDAH2, EIF2AK3, DNAJB1, HERPUD1, DNAJB6, DNAJB4, CREB3L1, CREB3L2, CCL2, GCLM, SEMA3C, NQO1, FOSL1, HMOX1, PLAUR, CYR61, MT1X, PLAU, PTX3, QSOX1, PPIC, BAG3, SH3GLB1,
Category	Term	Count	%	PValue	Genes	List Total	Pop Hits	Pop Total	Fold Enrichment	Bonferroni	Benjamini	FDR
GOTERM_BP_ALL	GO:0006986~response to unfolded protein	8	3.48%	1.86E-04	DDAH2, EIF2AK3, DNAJB1, HERPUD1, DNAJB6, DNAJB4, CREB3L1, CREB3L2,	195	94	15360	6.703764321	0.624417284	0.023046388	0.35592034
GOTERM_BP_ALL	GO:0051789~response to protein stimulus	8	3.48%	1.86E-04	DDAH2, EIF2AK3, DNAJB1, HERPUD1, DNAJB6, DNAJB4, CREB3L1, CREB3L2,	195	94	15360	6.703764321	0.624417284	0.023046388	0.35592034
SP_PIR_KEYWORDS	unfolded protein response	4	1.74%	7.14E-04	EIF2AK3, HERPUD1, CREB3L1, CREB3L2,	214	15	17599	21.93021807	0.533156713	0.073347052	1.131786751
GOTERM_BP_ALL	GO:0042221~response to chemical stimulus	18	7.83%	0.00178034	CCL2, GCLM, HERPUD1, DNAJB1, SEMA3C, DNAJB6, DNAJB4, NQO1, FOSL1, CREB3L2, HMOX1, PLAUR, CYR61, DDAH2, EIF2AK3, MT1X, PLAU, CREB3L1,	195	606	15360	2.339680122	0.999914093	0.153955155	3.35135397
GOTERM_BP_ALL	GO:0009607~response to biotic stimulus	10	4.35%	0.018368102	DDAH2, EIF2AK3, DNAJB1, HERPUD1, DNAJB6, DNAJB4, PTX3, CREB3L1, FOSL1, CREB3L2,	195	313	15360	2.516588842	1	0.673582641	29.85784112
UP_SEQ_FEATURE	domain:J	3	1.30%	0.069198437	DNAJB1, DNAJB6, DNAJB4,	181	29	12056	6.890455325	1	1	78.88720535
INTERPRO	IPR015609:Molecular chaperone, heat shock protein, Hsp40, DnaJ	3	1.30%	0.096091388	DNAJB1, DNAJB6, DNAJB4,	213	44	17845	5.712227913	1	0.999999999	85.86829288
INTERPRO	IPR001623:Heat shock protein DnaJ, N-terminal	3	1.30%	0.118933659	DNAJB1, DNAJB6, DNAJB4,	213	50	17845	5.026760563	1	1	91.39213915
GOTERM_BP_ALL	GO:0006457~protein folding	7	3.04%	0.137757058	DNAJB1, DNAJB6, QSOX1, PPIC, DNAJB4, BAG3, SH3GLB1,	195	276	15360	1.997770346	1	0.993840712	94.13044883
SMART	SM00271:DnaJ	3	1.30%	0.160828932	DNAJB1, DNAJB6, DNAJB4,	143	50	9899	4.153426573	1	0.999859361	92.52615163
GOTERM_MF_ALL	GO:0031072~heat shock protein binding	3	1.30%	0.182308346	DNAJB1, DNAJB6, DNAJB4,	207	64	16968	3.842391304	1	0.999992655	97.28792722
SP_PIR_KEYWORDS	chaperone	4	1.74%	0.224468455	DNAJB1, DNAJB6, DNAJB4, BAG3,	214	135	17599	2.436690897	1	0.982482259	98.25619986
Functional Group 22	Median: 0.006092882166849199	Geo: 0.02273611700605667	ILK, TLN2, ITGAV, COL5A2, PARVA, LAMB2, PGF, THBS1, LAMC1, ITGB5, VCL, SDC2,
Category	Term	Count	%	PValue	Genes	List Total	Pop Hits	Pop Total	Fold Enrichment	Bonferroni	Benjamini	FDR
KEGG_PATHWAY	hsa04510:Focal adhesion	11	4.78%	0.004012299	ILK, TLN2, ITGAV, COL5A2, PARVA, LAMB2, PGF, THBS1, LAMC1, ITGB5, VCL,	81	199	4214	2.875736708	0.554293378	0.554293378	4.918172882
KEGG_PATHWAY	hsa04512:ECM-receptor interaction	7	3.04%	0.006092882	ITGAV, COL5A2, LAMB2, SDC2, THBS1, LAMC1, ITGB5,	81	88	4214	4.138327722	0.707243895	0.458930591	7.3799114
KEGG_PATHWAY	hsa01430:Cell Communication	4	1.74%	0.480764973	COL5A2, LAMB2, THBS1, LAMC1,	81	136	4214	1.530137981	1	0.99956888	99.97311756
Functional Group 23	Median: 0.012767402836005519	Geo: 0.02685458815484204	LIMS1, LPP, CSRP2, PDLIM2, FHL2, LIMA1,
Category	Term	Count	%	PValue	Genes	List Total	Pop Hits	Pop Total	Fold Enrichment	Bonferroni	Benjamini	FDR
SMART	SM00132:LIM	6	2.61%	0.00575062	LIMS1, LPP, CSRP2, PDLIM2, FHL2, LIMA1,	143	80	9899	5.191783217	0.969823802	0.583211112	8.177485709
SP_PIR_KEYWORDS	lim domain	5	2.17%	0.011305884	LPP, CSRP2, PDLIM2, FHL2, LIMA1,	214	72	17599	5.710994289	0.999994554	0.409619364	16.56566964
INTERPRO	IPR001781:Zinc finger, LIM-type	5	2.17%	0.012767403	LPP, CSRP2, PDLIM2, FHL2, LIMA1,	213	76	17845	5.511798863	1	0.981739054	22.03253383
UP_SEQ_FEATURE	domain:LIM zinc-binding 2	3	1.30%	0.129713554	LPP, CSRP2, FHL2,	181	42	12056	4.757695343	1	1	95.08705798
UP_SEQ_FEATURE	domain:LIM zinc-binding 1	3	1.30%	0.129713554	LPP, CSRP2, FHL2,	181	42	12056	4.757695343	1	1	95.08705798
Functional Group 24	Median: 0.16110269368777172	Geo: 0.030704887314938454	CALD1, TPM1, TAGLN, CNN3, GSN, ASPH, FER1L3,
Category	Term	Count	%	PValue	Genes	List Total	Pop Hits	Pop Total	Fold Enrichment	Bonferroni	Benjamini	FDR
SP_PIR_KEYWORDS	actin binding	5	2.17%	0.001115365	CALD1, TPM1, TAGLN, CNN3, GSN,	214	38	17599	10.82083128	0.695669928	0.081464254	1.761882658
GOTERM_BP_ALL	GO:0003012~muscle system process	5	2.17%	0.161102694	CALD1, TPM1, CNN3, ASPH, FER1L3,	195	167	15360	2.358360203	1	0.996525471	96.52815069
GOTERM_BP_ALL	GO:0006936~muscle contraction	5	2.17%	0.161102694	CALD1, TPM1, CNN3, ASPH, FER1L3,	195	167	15360	2.358360203	1	0.996525471	96.52815069
Functional Group 25	Median: 0.02703810837281245	Geo: 0.03332760505242256	MYO1B, CALD1, PARVA, CNN3, GSN, TLN2, CAP2, TPM1, TAGLN, LIMA1, DSTN, PALLD, VCL, SDC2, CLIP1, MID1, PDLIM2, DNMBP, ITGB5, CYLD, ARL2BP, PEA15, SPRY2, HMOX1, RRBP1, FOXC1,
Category	Term	Count	%	PValue	Genes	List Total	Pop Hits	Pop Total	Fold Enrichment	Bonferroni	Benjamini	FDR
GOTERM_MF_ALL	GO:0003779~actin binding	13	5.65%	3.32E-04	MYO1B, CALD1, PARVA, CNN3, GSN, TLN2, CAP2, TPM1, TAGLN, LIMA1, DSTN, PALLD, VCL,	207	302	16968	3.528553604	0.615466718	0.112605481	0.593434095
GOTERM_MF_ALL	GO:0008092~cytoskeletal protein binding	15	6.52%	8.53E-04	MYO1B, CALD1, PARVA, CNN3, GSN, TLN2, CAP2, TPM1, TAGLN, SDC2, LIMA1, CLIP1, DSTN, PALLD, VCL,	207	433	16968	2.839642534	0.914131355	0.185008866	1.517245969
SP_PIR_KEYWORDS	actin-binding	9	3.91%	0.003895858	CALD1, MYO1B, TPM1, PARVA, TAGLN, CNN3, DSTN, GSN, VCL,	214	208	17599	3.558388749	0.984409536	0.206397039	6.028248495
GOTERM_CC_ALL	GO:0015629~actin cytoskeleton	9	3.91%	0.019481981	CALD1, MYO1B, TLN2, TPM1, LIMA1, PALLD, DSTN, GSN, VCL,	201	265	15857	2.679301605	0.999999962	0.679695643	26.30508867
SP_PIR_KEYWORDS	cytoskeleton	10	4.35%	0.027038108	TLN2, TPM1, PARVA, MID1, PDLIM2, DNMBP, ITGB5, CLIP1, GSN, VCL,	214	350	17599	2.349666222	1	0.634893852	35.37721288
GOTERM_CC_ALL	GO:0005856~cytoskeleton	18	7.83%	0.272228518	CALD1, MYO1B, CYLD, PARVA, PDLIM2, MID1, GSN, ARL2BP, PEA15, TLN2, TPM1, SPRY2, DNMBP, LIMA1, PALLD, CLIP1, DSTN, VCL,	201	1141	15857	1.244548511	1	0.9939508	99.27736228
GOTERM_CC_ALL	GO:0044430~cytoskeletal part	11	4.78%	0.423540972	PEA15, CALD1, MYO1B, TPM1, MID1, SPRY2, LIMA1, PALLD, DSTN, CLIP1, ARL2BP,	201	720	15857	1.20527225	1	0.999494268	99.98057148
GOTERM_CC_ALL	GO:0043232~intracellular non-membrane-bound organelle	21	9.13%	0.870222923	CALD1, MYO1B, CYLD, PARVA, PDLIM2, MID1, HMOX1, RRBP1, GSN, ARL2BP, PEA15, TLN2, FOXC1, TPM1, SPRY2, DNMBP, LIMA1, PALLD, CLIP1, DSTN, VCL,	201	1956	15857	0.846984403	1	1	100
GOTERM_CC_ALL	GO:0043228~non-membrane-bound organelle	21	9.13%	0.870222923	CALD1, MYO1B, CYLD, PARVA, PDLIM2, MID1, HMOX1, RRBP1, GSN, ARL2BP, PEA15, TLN2, FOXC1, TPM1, SPRY2, DNMBP, LIMA1, PALLD, CLIP1, DSTN, VCL,	201	1956	15857	0.846984403	1	1	100
Functional Group 26	Median: 0.033731383550516136	Geo: 0.036724614044876265	FOXC1, COL5A2, LOX, LAMC1,
Category	Term	Count	%	PValue	Genes	List Total	Pop Hits	Pop Total	Fold Enrichment	Bonferroni	Benjamini	FDR
GOTERM_BP_ALL	GO:0030199~collagen fibril organization	3	1.30%	0.011295864	FOXC1, COL5A2, LOX,	195	13	15360	18.17751479	1	0.525777014	19.5325869
GOTERM_BP_ALL	GO:0030198~extracellular matrix organization and biogenesis	4	1.74%	0.033731384	FOXC1, COL5A2, LOX, LAMC1,	195	56	15360	5.626373626	1	0.844106816	48.12900415
GOTERM_BP_ALL	GO:0043062~extracellular structure organization and biogenesis	4	1.74%	0.129992446	FOXC1, COL5A2, LOX, LAMC1,	195	99	15360	3.182595183	1	0.993563526	93.03237815
Functional Group 27	Median: 0.035227406770319984	Geo: 0.03696093360275068	CTGF, CYR61, GREM1,
Category	Term	Count	%	PValue	Genes	List Total	Pop Hits	Pop Total	Fold Enrichment	Bonferroni	Benjamini	FDR
UP_SEQ_FEATURE	domain:CTCK	3	1.30%	0.02899472	CTGF, CYR61, GREM1,	181	18	12056	11.10128913	1	1	47.17363374
INTERPRO	IPR006207:Cystine knot, C-terminal	3	1.30%	0.035227407	CTGF, CYR61, GREM1,	213	25	17845	10.05352113	1	0.999901871	50.07320908
SMART	SM00041:CT	3	1.30%	0.049434393	CTGF, CYR61, GREM1,	143	25	9899	8.306853147	1	0.978650308	52.76150614
Functional Group 28	Median: 0.026518624883313725	Geo: 0.037702969247271095	CSRP2, JAG1, IGFBP3, IFRD1, FOXC1, TAGLN,
Category	Term	Count	%	PValue	Genes	List Total	Pop Hits	Pop Total	Fold Enrichment	Bonferroni	Benjamini	FDR
GOTERM_BP_ALL	GO:0045445~myoblast differentiation	4	1.74%	0.008192022	CSRP2, JAG1, IGFBP3, IFRD1,	195	33	15360	9.547785548	1	0.442352942	14.56014987
GOTERM_BP_ALL	GO:0048741~skeletal muscle fiber development	4	1.74%	0.025186917	CSRP2, JAG1, IGFBP3, IFRD1,	195	50	15360	6.301538462	1	0.75968873	38.61431804
GOTERM_BP_ALL	GO:0048747~muscle fiber development	4	1.74%	0.025186917	CSRP2, JAG1, IGFBP3, IFRD1,	195	50	15360	6.301538462	1	0.75968873	38.61431804
GOTERM_BP_ALL	GO:0042692~muscle cell differentiation	4	1.74%	0.026518625	CSRP2, JAG1, IGFBP3, IFRD1,	195	51	15360	6.177978884	1	0.773818312	40.19883445
GOTERM_BP_ALL	GO:0007517~muscle development	6	2.61%	0.074009624	FOXC1, CSRP2, TAGLN, JAG1, IGFBP3, IFRD1,	195	177	15360	2.670143416	1	0.964518385	77.02863124
GOTERM_BP_ALL	GO:0007519~skeletal muscle development	4	1.74%	0.07824153	CSRP2, JAG1, IGFBP3, IFRD1,	195	79	15360	3.988315482	1	0.968319367	78.95586025
GOTERM_BP_ALL	GO:0014706~striated muscle development	4	1.74%	0.135709802	CSRP2, JAG1, IGFBP3, IFRD1,	195	101	15360	3.119573496	1	0.993534701	93.85803299
Functional Group 29	Median: 0.030636159409856124	Geo: 0.04051298770493565	ILK, TLN2, LIMA1, VCL, LIMS1, LPP, PARVA, AMOTL2,
Category	Term	Count	%	PValue	Genes	List Total	Pop Hits	Pop Total	Fold Enrichment	Bonferroni	Benjamini	FDR
GOTERM_CC_ALL	GO:0005925~focal adhesion	4	1.74%	0.005672732	ILK, TLN2, LIMA1, VCL,	201	29	15857	10.88145479	0.992830721	0.422277212	8.447739602
GOTERM_CC_ALL	GO:0005924~cell-substrate adherens junction	4	1.74%	0.008163955	ILK, TLN2, LIMA1, VCL,	201	33	15857	9.562490577	0.999187502	0.476309447	11.94245026
GOTERM_CC_ALL	GO:0030055~cell-matrix junction	4	1.74%	0.010393287	ILK, TLN2, LIMA1, VCL,	201	36	15857	8.765616363	0.99988477	0.53032536	14.96357881
GOTERM_CC_ALL	GO:0005912~adherens junction	4	1.74%	0.030636159	ILK, TLN2, LIMA1, VCL,	201	54	15857	5.843744242	1	0.815111566	38.29084913
GOTERM_CC_ALL	GO:0016323~basolateral plasma membrane	4	1.74%	0.102500716	ILK, TLN2, LIMA1, VCL,	201	89	15857	3.545642574	1	0.969087536	81.32127368
GOTERM_CC_ALL	GO:0030054~cell junction	8	3.48%	0.232808963	ILK, LIMS1, TLN2, LPP, PARVA, AMOTL2, LIMA1, VCL,	201	396	15857	1.59374843	1	0.991707757	98.36192204
SP_PIR_KEYWORDS	cell junction	5	2.17%	0.50904157	ILK, TLN2, LPP, PARVA, VCL,	214	305	17599	1.348169144	1	0.999780923	99.99880095
Functional Group 30	Median: 0.04535916888138971	Geo: 0.04282546691627519	EIF2AK3, SNAI2, TCF7L1, FOXC1, TOB1, COL5A2, MAFF, TUFT1, CTGF, UGCG, LAMC1, FBN1, BMPR2, SEMA3C, LOX, MPZL1,
Category	Term	Count	%	PValue	Genes	List Total	Pop Hits	Pop Total	Fold Enrichment	Bonferroni	Benjamini	FDR
GOTERM_BP_ALL	GO:0009888~tissue development	11	4.78%	0.011136348	EIF2AK3, SNAI2, TCF7L1, FOXC1, TOB1, COL5A2, MAFF, TUFT1, CTGF, UGCG, LAMC1,	195	339	15360	2.555933742	1	0.525167185	19.28387066
GOTERM_BP_ALL	GO:0001503~ossification	5	2.17%	0.035600478	EIF2AK3, FOXC1, TOB1, TUFT1, CTGF,	195	98	15360	4.018838305	1	0.856787246	50.01513459
GOTERM_BP_ALL	GO:0031214~biomineral formation	5	2.17%	0.035600478	EIF2AK3, FOXC1, TOB1, TUFT1, CTGF,	195	98	15360	4.018838305	1	0.856787246	50.01513459
GOTERM_BP_ALL	GO:0046849~bone remodeling	5	2.17%	0.045359169	EIF2AK3, FOXC1, TOB1, TUFT1, CTGF,	195	106	15360	3.715529753	1	0.895466953	58.85260413
GOTERM_BP_ALL	GO:0048771~tissue remodeling	5	2.17%	0.059452168	EIF2AK3, FOXC1, TOB1, TUFT1, CTGF,	195	116	15360	3.395225464	1	0.937721558	69.0414665
GOTERM_BP_ALL	GO:0001501~skeletal development	7	3.04%	0.069605356	EIF2AK3, FBN1, FOXC1, TOB1, TUFT1, CTGF, BMPR2,	195	228	15360	2.418353576	1	0.959738135	74.84592776
GOTERM_BP_ALL	GO:0007169~transmembrane receptor protein tyrosine kinase signaling pathway	6	2.61%	0.09972059	EIF2AK3, SEMA3C, FOXC1, CTGF, LOX, MPZL1,	195	194	15360	2.436161776	1	0.986137286	86.59567422
Functional Group 31	Median: 0.05534995099480265	Geo: 0.04330435082654702	HERPUD1, SGK1, SEC23A, SEC24A, STCH, CREB3L2, SEC22B, RCN1, HMOX1, RRBP1, P4HA2, PTRF, EIF2AK3, CREB3L1, RAB1A, RTN4, ASPH, UGCG, GOLT1B, RRAS2, NRP1, QSOX1, ARFIP1, SH3GLB1, NAV3, PHLDA1, GALNT10, RND3, LAMP2, FER1L3, RAB5A, DRAM, NEU1, MYO1B, ELL2, MID1, ARL2BP, FOXC1, TPM1, LIMA1, CLIP1, PALLD, CALD1, EPAS1, SMAD7, PEA15, SPRY2, ATXN1, DSTN,
Category	Term	Count	%	PValue	Genes	List Total	Pop Hits	Pop Total	Fold Enrichment	Bonferroni	Benjamini	FDR
SP_PIR_KEYWORDS	endoplasmic reticulum	18	7.83%	5.45E-04	HERPUD1, SGK1, SEC23A, SEC24A, STCH, CREB3L2, SEC22B, RCN1, HMOX1, RRBP1, P4HA2, PTRF, EIF2AK3, CREB3L1, RAB1A, RTN4, ASPH, UGCG,	214	566	17599	2.615352862	0.44057069	0.070031685	0.864145061
GOTERM_CC_ALL	GO:0005783~endoplasmic reticulum	21	9.13%	0.004017618	HERPUD1, SGK1, GOLT1B, SEC23A, SEC24A, RRAS2, STCH, CREB3L2, SEC22B, RCN1, HMOX1, RRBP1, P4HA2, PTRF, EIF2AK3, NRP1, CREB3L1, RAB1A, RTN4, ASPH, UGCG,	201	827	15857	2.003266617	0.969630512	0.441436038	6.054647263
GOTERM_CC_ALL	GO:0012505~endomembrane system	21	9.13%	0.018868073	HERPUD1, QSOX1, GOLT1B, ARFIP1, SEC23A, SH3GLB1, SEC24A, CREB3L2, SEC22B, RRBP1, EIF2AK3, NAV3, PHLDA1, CREB3L1, GALNT10, RND3, RTN4, LAMP2, ASPH, FER1L3, UGCG,	201	960	15857	1.725730721	0.999999934	0.719685592	25.58597463
GOTERM_CC_ALL	GO:0044432~endoplasmic reticulum part	12	5.22%	0.049041876	EIF2AK3, HERPUD1, SEC23A, CREB3L1, CREB3L2, RTN4, SEC22B, ASPH, RCN1, RRBP1, UGCG, P4HA2,	201	494	15857	1.916369569	1	0.87487688	54.16632103
GOTERM_CC_ALL	GO:0042175~nuclear envelope-endoplasmic reticulum network	11	4.78%	0.055349951	EIF2AK3, HERPUD1, NAV3, SEC23A, CREB3L1, CREB3L2, RTN4, SEC22B, ASPH, RRBP1, UGCG,	201	444	15857	1.95449554	1	0.883386935	58.66281111
GOTERM_CC_ALL	GO:0005789~endoplasmic reticulum membrane	10	4.35%	0.100109862	EIF2AK3, HERPUD1, SEC23A, CREB3L1, CREB3L2, RTN4, SEC22B, ASPH, RRBP1, UGCG,	201	435	15857	1.813575799	1	0.970444806	80.53419192
GOTERM_CC_ALL	GO:0031090~organelle membrane	24	10.43%	0.105328033	HERPUD1, QSOX1, GOLT1B, RAB5A, DRAM, ARFIP1, SEC23A, SH3GLB1, SEC24A, CREB3L2, SEC22B, RRBP1, NEU1, EIF2AK3, NAV3, PHLDA1, CREB3L1, GALNT10, RND3, RTN4, LAMP2, ASPH, FER1L3, UGCG,	201	1385	15857	1.367056415	1	0.968262061	82.21360138
GOTERM_CC_ALL	GO:0044446~intracellular organelle part	43	18.70%	0.668880431	MYO1B, QSOX1, GOLT1B, RAB5A, DRAM, SH3GLB1, ELL2, MID1, CREB3L2, SEC22B, RCN1, RRBP1, P4HA2, ARL2BP, NEU1, FOXC1, TPM1, RND3, ASPH, LIMA1, CLIP1, PALLD, CALD1, EPAS1, HERPUD1, ARFIP1, SEC23A, SEC24A, HMOX1, SMAD7, EIF2AK3, PEA15, NAV3, PHLDA1, CREB3L1, SPRY2, ATXN1, GALNT10, RTN4, LAMP2, FER1L3, UGCG, DSTN,	201	3498	15857	0.969780884	1	0.999996706	99.99999643
GOTERM_CC_ALL	GO:0044422~organelle part	43	18.70%	0.677414264	MYO1B, QSOX1, GOLT1B, RAB5A, DRAM, SH3GLB1, ELL2, MID1, CREB3L2, SEC22B, RCN1, RRBP1, P4HA2, ARL2BP, NEU1, FOXC1, TPM1, RND3, ASPH, LIMA1, CLIP1, PALLD, CALD1, EPAS1, HERPUD1, ARFIP1, SEC23A, SEC24A, HMOX1, SMAD7, EIF2AK3, PEA15, NAV3, PHLDA1, CREB3L1, SPRY2, ATXN1, GALNT10, RTN4, LAMP2, FER1L3, UGCG, DSTN,	201	3509	15857	0.966740819	1	0.999996595	99.99999762
Functional Group 32	Median: 0.5549381838578076	Geo: 0.04946536155741585	NFIL3, FOSL2, BACH1, MAFF, CREB3L1, ATF3, FOSL1, CREB3L2, XBP1, CEBPD, GCLM, SH3GLB1, RRAGC, CLIP1, TSC22D3, EPAS1, TSC22D2, KLF7, ZFP36L2, SMAD7, KLF2, TCF7L1, FOXC1, RCAN1, TCF7L2, TOB1, ELL2, FHL2, SERTAD2, ARID5B, PTRF, LPP, HBP1, SNAI2, SQSTM1, CDKN1C, MID1, PLAUR, PTX3, SAMD4A, RAB1A, LIMA1, CDKN1A, HMOX1, TIMP2, GSN, EIF2AK3, IGFBP3, DSTN, RBMS1, DNAJB6, PIM1, PDLIM2, LARP6, DUSP5, MBNL2, …
Category	Term	Count	%	PValue	Genes	List Total	Pop Hits	Pop Total	Fold Enrichment	Bonferroni	Benjamini	FDR
INTERPRO	IPR004827:Basic-leucine zipper (bZIP) transcription factor	10	4.35%	1.12E-08	NFIL3, FOSL2, BACH1, MAFF, CREB3L1, ATF3, FOSL1, CREB3L2, XBP1, CEBPD,	213	53	17845	15.80742316	6.63E-05	6.63E-05	2.17E-05
SMART	SM00338:BRLZ	10	4.35%	6.13E-08	NFIL3, FOSL2, BACH1, MAFF, CREB3L1, ATF3, FOSL1, CREB3L2, XBP1, CEBPD,	143	54	9899	12.81921782	3.72E-05	3.72E-05	9.07E-05
INTERPRO	IPR011700:Basic leucine zipper	5	2.17%	5.20E-05	NFIL3, FOSL2, ATF3, XBP1, CEBPD,	213	18	17845	23.27203965	0.264902104	0.049998706	0.100653979
GOTERM_MF_ALL	GO:0046983~protein dimerization activity	14	6.09%	1.93E-04	GCLM, NFIL3, BACH1, SH3GLB1, FOSL1, CREB3L2, FOSL2, RRAGC, CREB3L1, MAFF, ATF3, XBP1, CLIP1, CEBPD,	207	328	16968	3.498762814	0.42590335	0.088344334	0.345017295
UP_SEQ_FEATURE	domain:Leucine-zipper	8	3.48%	5.05E-04	FOSL2, BACH1, MAFF, ATF3, FOSL1, XBP1, CEBPD, TSC22D3,	181	94	12056	5.668743388	0.999927364	0.743707617	1.089736273
UP_SEQ_FEATURE	DNA-binding region:Basic motif	8	3.48%	0.001837853	EPAS1, FOSL2, BACH1, MAFF, ATF3, FOSL1, XBP1, CEBPD,	181	117	12056	4.55437503	1	0.978840894	3.911221006
INTERPRO	IPR011616:bZIP transcription factor, bZIP-1	4	1.74%	0.004810443	BACH1, CREB3L1, FOSL1, CREB3L2,	213	29	17845	11.55577141	1	0.888698945	8.916747257
GOTERM_MF_ALL	GO:0003700~transcription factor activity	21	9.13%	0.026670529	NFIL3, EPAS1, TSC22D2, BACH1, FOSL1, CREB3L2, KLF7, ZFP36L2, SMAD7, KLF2, FOSL2, TCF7L1, FOXC1, MAFF, CREB3L1, RCAN1, ATF3, XBP1, TCF7L2, CEBPD, TSC22D3,	207	1034	16968	1.664788496	1	0.970880897	38.40064761
GOTERM_MF_ALL	GO:0030528~transcription regulator activity	28	12.17%	0.031948915	TSC22D2, TOB1, ELL2, CREB3L2, FHL2, ZFP36L2, FOSL2, FOXC1, RCAN1, CEBPD, CLIP1, TSC22D3, EPAS1, NFIL3, BACH1, SERTAD2, FOSL1, SMAD7, ARID5B, KLF7, PTRF, KLF2, TCF7L1, CREB3L1, MAFF, ATF3, XBP1, TCF7L2,	207	1534	16968	1.496211477	1	0.979631066	44.12106498
SP_PIR_KEYWORDS	activator	11	4.78%	0.035493099	KLF2, EPAS1, NFIL3, TCF7L1, BACH1, LPP, CREB3L1, CREB3L2, TCF7L2, CEBPD, KLF7,	214	427	17599	2.118551511	1	0.657024054	43.7646701
SP_PIR_KEYWORDS	repressor	9	3.91%	0.039486322	NFIL3, HBP1, SNAI2, TCF7L1, BACH1, MAFF, ATF3, TCF7L2, CLIP1,	214	317	17599	2.334841829	1	0.686734045	47.36074982
GOTERM_BP_ALL	GO:0006366~transcription from RNA polymerase II promoter	15	6.52%	0.04452995	NFIL3, EPAS1, ELL2, FOSL1, FHL2, KLF7, FOSL2, SNAI2, TCF7L1, FOXC1, MAFF, SQSTM1, CDKN1C, TCF7L2, CEBPD,	195	669	15360	1.76612625	1	0.893192173	58.1634661
GOTERM_MF_ALL	GO:0043565~sequence-specific DNA binding	11	4.78%	0.154767381	NFIL3, FOSL2, FOXC1, BACH1, MAFF, CREB3L1, ATF3, FOSL1, CREB3L2, XBP1, CEBPD,	207	568	16968	1.58746683	1	0.999990089	95.08910447
GOTERM_BP_ALL	GO:0019222~regulation of metabolic process	43	18.70%	0.233781894	TSC22D2, ELL2, MID1, CREB3L2, FHL2, PLAUR, ZFP36L2, HBP1, SNAI2, FOSL2, FOXC1, PTX3, SAMD4A, SQSTM1, CDKN1C, RAB1A, LIMA1, CLIP1, CEBPD, TSC22D3, NFIL3, EPAS1, CDKN1A, BACH1, SERTAD2, FOSL1, HMOX1, TIMP2, KLF7, GSN, ARID5B, SMAD7, PTRF, EIF2AK3, KLF2, TCF7L1, MAFF, CREB3L1, ATF3, IGFBP3, XBP1, TCF7L2, DSTN,	195	2975	15360	1.138513251	1	0.999289197	99.38669136
SP_PIR_KEYWORDS	nucleus	47	20.43%	0.453511235	RBMS1, DNAJB6, PIM1, ELL2, PDLIM2, CREB3L2, LARP6, FHL2, DUSP5, ZFP36L2, MBNL2, HBP1, SNAI2, FOSL2, FOXC1, RRAGC, SQSTM1, CSRP2, CDKN1C, NUPR1, CLIP1, CEBPD, DNAJB1, NFIL3, EPAS1, SGK1, CDKN1A, BACH1, FOSL1, KLF7, ARID5B, SMAD7, AMIGO2, PTRF, KLF2, LRP1, NAV3, TCF7L1, LPP, PHLDA1, MAFF, CREB3L1, ATF3, ATXN1, XBP1, TCF7L2, FER1L3,	214	3710	17599	1.041833136	1	0.999532501	99.99339169
GOTERM_BP_ALL	GO:0031323~regulation of cellular metabolic process	37	16.09%	0.550576924	TSC22D2, ELL2, CREB3L2, FHL2, ZFP36L2, HBP1, SNAI2, FOSL2, FOXC1, SAMD4A, SQSTM1, CDKN1C, RAB1A, CEBPD, CLIP1, TSC22D3, EPAS1, NFIL3, CDKN1A, BACH1, SERTAD2, FOSL1, HMOX1, TIMP2, KLF7, ARID5B, SMAD7, PTRF, EIF2AK3, KLF2, TCF7L1, MAFF, CREB3L1, ATF3, XBP1, IGFBP3, TCF7L2,	195	2873	15360	1.014431444	1	0.999999826	99.99997734
SP_PIR_KEYWORDS	Transcription regulation	22	9.57%	0.554938184	NFIL3, EPAS1, BACH1, SERTAD2, ELL2, CREB3L2, KLF7, ARID5B, SMAD7, PTRF, KLF2, HBP1, SNAI2, TCF7L1, FOXC1, MAFF, CREB3L1, ATF3, XBP1, TCF7L2, CLIP1, CEBPD,	214	1754	17599	1.031495434	1	0.999906661	99.99974887
SP_PIR_KEYWORDS	Transcription	22	9.57%	0.586419684	NFIL3, EPAS1, BACH1, SERTAD2, ELL2, CREB3L2, KLF7, ARID5B, SMAD7, PTRF, KLF2, HBP1, SNAI2, TCF7L1, FOXC1, MAFF, CREB3L1, ATF3, XBP1, TCF7L2, CLIP1, CEBPD,	214	1783	17599	1.014718447	1	0.999955164	99.99992194
GOTERM_CC_ALL	GO:0005634~nucleus	58	25.22%	0.638317844	DNAJB6, PDLIM2, LARP6, CREB3L2, FHL2, MBNL2, ZFP36L2, FOSL2, FJX1, SQSTM1, NUPR1, CEBPD, PALLD, EPAS1, NFIL3, SGK1, BACH1, FOSL1, HMOX1, ARID5B, KLF7, AMIGO2, PTRF, LRP1, NAV3, LPP, MAFF, ATF3, XBP1, IGFBP3, TCF7L2, IFRD1, FER1L3, RBMS1, CBLB, PIM1, ELL2, DUSP5, GADD45A, HBP1, SNAI2, FOXC1, RRAGC, CSRP2, CDKN1C, RCAN1, CLIP1, DNAJB1, CDKN1A, SERTAD2, SMAD7, KLF2, TCF7L1, PRSS23, PHLDA1, CREB3L1, …	201	4664	15857	0.981057406	1	0.999993404	99.99998595
SP_PIR_KEYWORDS	dna-binding	21	9.13%	0.638872307	RBMS1, NFIL3, EPAS1, BACH1, FOSL1, CREB3L2, KLF7, ARID5B, ZFP36L2, KLF2, HBP1, SNAI2, FOSL2, TCF7L1, FOXC1, MAFF, CREB3L1, ATF3, XBP1, TCF7L2, CEBPD,	214	1748	17599	0.987988943	1	0.999986233	99.999991
GOTERM_BP_ALL	GO:0019219~regulation of nucleobase, nucleoside, nucleotide and nucleic acid metabolic process	33	14.35%	0.647331149	TSC22D2, ELL2, CREB3L2, FHL2, ZFP36L2, HBP1, FOSL2, SNAI2, FOXC1, SQSTM1, CDKN1C, RAB1A, CEBPD, CLIP1, TSC22D3, EPAS1, NFIL3, BACH1, SERTAD2, FOSL1, HMOX1, TIMP2, KLF7, ARID5B, SMAD7, PTRF, KLF2, TCF7L1, MAFF, CREB3L1, ATF3, XBP1, TCF7L2,	195	2658	15360	0.97794756	1	0.999999995	99.99999978
GOTERM_BP_ALL	GO:0006355~regulation of transcription, DNA-dependent	30	13.04%	0.662981129	TSC22D2, ELL2, CREB3L2, FHL2, HBP1, FOSL2, SNAI2, FOXC1, SQSTM1, CDKN1C, RAB1A, CEBPD, CLIP1, TSC22D3, EPAS1, NFIL3, BACH1, SERTAD2, FOSL1, KLF7, ARID5B, SMAD7, PTRF, KLF2, TCF7L1, MAFF, CREB3L1, ATF3, XBP1, TCF7L2,	195	2432	15360	0.971659919	1	0.999999998	99.99999991
GOTERM_BP_ALL	GO:0010468~regulation of gene expression	34	14.78%	0.665662393	TSC22D2, ELL2, CREB3L2, FHL2, HBP1, SNAI2, FOSL2, FOXC1, SAMD4A, SQSTM1, CDKN1C, RAB1A, CEBPD, CLIP1, TSC22D3, EPAS1, NFIL3, BACH1, SERTAD2, FOSL1, HMOX1, KLF7, ARID5B, SMAD7, PTRF, EIF2AK3, KLF2, PHLDA2, TCF7L1, MAFF, CREB3L1, ATF3, XBP1, TCF7L2,	195	2760	15360	0.970345596	1	0.999999998	99.99999992
GOTERM_BP_ALL	GO:0006351~transcription, DNA-dependent	30	13.04%	0.710958429	TSC22D2, ELL2, CREB3L2, FHL2, HBP1, FOSL2, SNAI2, FOXC1, SQSTM1, CDKN1C, RAB1A, CEBPD, CLIP1, TSC22D3, EPAS1, NFIL3, BACH1, SERTAD2, FOSL1, KLF7, ARID5B, SMAD7, PTRF, KLF2, TCF7L1, MAFF, CREB3L1, ATF3, XBP1, TCF7L2,	195	2487	15360	0.950171662	1	1	100
GOTERM_BP_ALL	GO:0032774~RNA biosynthetic process	30	13.04%	0.713464773	TSC22D2, ELL2, CREB3L2, FHL2, HBP1, FOSL2, SNAI2, FOXC1, SQSTM1, CDKN1C, RAB1A, CEBPD, CLIP1, TSC22D3, EPAS1, NFIL3, BACH1, SERTAD2, FOSL1, KLF7, ARID5B, SMAD7, PTRF, KLF2, TCF7L1, MAFF, CREB3L1, ATF3, XBP1, TCF7L2,	195	2490	15360	0.949026877	1	1	100
GOTERM_BP_ALL	GO:0045449~regulation of transcription	31	13.48%	0.73436551	TSC22D2, ELL2, CREB3L2, FHL2, HBP1, FOSL2, SNAI2, FOXC1, SQSTM1, CDKN1C, RAB1A, CEBPD, CLIP1, TSC22D3, EPAS1, NFIL3, BACH1, SERTAD2, FOSL1, HMOX1, KLF7, ARID5B, SMAD7, PTRF, KLF2, TCF7L1, MAFF, CREB3L1, ATF3, XBP1, TCF7L2,	195	2598	15360	0.939894593	1	1	100
GOTERM_BP_ALL	GO:0006350~transcription	32	13.91%	0.745683071	TSC22D2, ELL2, CREB3L2, FHL2, HBP1, FOSL2, SNAI2, FOXC1, RRAGC, SQSTM1, CDKN1C, RAB1A, CEBPD, CLIP1, TSC22D3, EPAS1, NFIL3, BACH1, SERTAD2, FOSL1, HMOX1, KLF7, ARID5B, SMAD7, PTRF, KLF2, TCF7L1, MAFF, CREB3L1, ATF3, XBP1, TCF7L2,	195	2695	15360	0.935293278	1	1	100
GOTERM_BP_ALL	GO:0043283~biopolymer metabolic process	64	27.83%	0.784332498	TSC22D2, MID1, LARP6, CREB3L2, MMP2, FHL2, P4HA2, ZFP36L2, FOSL2, NT5E, SQSTM1, RAB1A, CEBPD, EPAS1, NFIL3, HERPUD1, SGK1, NUAK1, BACH1, FOSL1, GBE1, KLF7, ARID5B, PTPN12, PTRF, MAFF, ATF3, GALNT10, XBP1, IGFBP3, TCF7L2, TRIO, RBMS1, ILK, QSOX1, CYLD, CBLB, PIM1, ELL2, LOX, DUSP5, GADD45A, HBP1, SNAI2, FOXC1, RRAGC, CDKN1C, ASPH, CLIP1, BMPR2, TSC22D3, CCL2, SERTAD2, GALNT1, CTGF, SMAD7, MANBA, E…	195	5361	15360	0.94035269	1	1	100
GOTERM_BP_ALL	GO:0016070~RNA metabolic process	34	14.78%	0.847887873	RBMS1, TSC22D2, ELL2, LARP6, CREB3L2, FHL2, ZFP36L2, HBP1, SNAI2, FOSL2, FOXC1, RRAGC, SQSTM1, CDKN1C, RAB1A, CEBPD, CLIP1, TSC22D3, EPAS1, NFIL3, BACH1, SERTAD2, FOSL1, KLF7, ARID5B, SMAD7, PTRF, KLF2, TCF7L1, MAFF, CREB3L1, ATF3, XBP1, TCF7L2,	195	3020	15360	0.886805909	1	1	100
GOTERM_MF_ALL	GO:0003677~DNA binding	25	10.87%	0.896245144	RBMS1, TSC22D2, CREB3L2, ZFP36L2, HBP1, FOSL2, SNAI2, FOXC1, RCAN1, CEBPD, TSC22D3, EPAS1, NFIL3, BACH1, FOSL1, SMAD7, ARID5B, KLF7, KLF2, TCF7L1, CREB3L1, MAFF, ATF3, XBP1, TCF7L2,	207	2450	16968	0.836438923	1	1	100
GOTERM_BP_ALL	GO:0010467~gene expression	39	16.96%	0.939893325	RBMS1, CYLD, TSC22D2, ELL2, LARP6, CREB3L2, RRBP1, FHL2, HBP1, SNAI2, FOSL2, FOXC1, SAMD4A, RRAGC, SQSTM1, CDKN1C, RAB1A, CEBPD, CLIP1, TSC22D3, NFIL3, EPAS1, BACH1, SERTAD2, FOSL1, HMOX1, KLF7, ARID5B, SMAD7, PTRF, EIF2AK3, KLF2, PHLDA2, TCF7L1, MAFF, CREB3L1, ATF3, XBP1, TCF7L2,	195	3686	15360	0.833423766	1	1	100
GOTERM_BP_ALL	GO:0006139~nucleobase, nucleoside, nucleotide and nucleic acid metabolic process	43	18.70%	0.945901492	RBMS1, TSC22D2, ELL2, CREB3L2, LARP6, FHL2, ZFP36L2, HBP1, GADD45A, SNAI2, FOSL2, FOXC1, NT5E, RRAGC, SQSTM1, CDKN1C, RAB1A, CLIP1, CEBPD, TSC22D3, NFIL3, EPAS1, BACH1, SERTAD2, ADM, UPP1, UGDH, FOSL1, CTGF, HMOX1, TIMP2, KLF7, ARID5B, SMAD7, PTRF, KLF2, PHLDA2, TCF7L1, MAFF, CREB3L1, ATF3, XBP1, TCF7L2,	195	4051	15360	0.836108843	1	1	100
GOTERM_MF_ALL	GO:0003676~nucleic acid binding	33	14.35%	0.990259478	RBMS1, TSC22D2, ELL2, LARP6, CREB3L2, ZFP36L2, MBNL2, HBP1, FOSL2, SNAI2, FOXC1, RCAN1, CEBPD, CLIP1, TSC22D3, EPAS1, NFIL3, RBMS3, BACH1, FOSL1, KLF7, ARID5B, SMAD7, PTRF, KLF2, FBN1, TCF7L1, MAFF, CREB3L1, ATF3, ATXN1, XBP1, TCF7L2,	207	3690	16968	0.733074113	1	1	100
Functional Group 33	Median: 0.05912791056735892	Geo: 0.05739347410659567	RAB5A, RAP2C, RHOQ, RRAS2, RAB1A, RND3, RIT1, ARL1, TFPI, GNG12, PLAUR, RFTN1, LRP1, CD59, NT5E, GNAI1, VCL, HMOX1, RRAGC, ARHGAP29, DNMBP, ARHGEF10, TRIO, MYO1B, PIP4K2A, ILK, SGK1, NUAK1, PIM1, ATP2B1, STCH, EIF2AK3, TGFBR2, BMPR2, NAV3, RBMS1, RBMS3,
Category	Term	Count	%	PValue	Genes	List Total	Pop Hits	Pop Total	Fold Enrichment	Bonferroni	Benjamini	FDR
INTERPRO	IPR005225:Small GTP-binding protein domain	8	3.48%	0.003478342	RAB5A, RAP2C, RHOQ, RRAS2, RAB1A, RND3, RIT1, ARL1,	213	164	17845	4.086797206	0.999999999	0.924076139	6.526102232
INTERPRO	IPR001806:Ras GTPase	8	3.48%	0.003738364	RAB5A, RAP2C, RHOQ, RRAS2, RAB1A, RND3, RIT1, ARL1,	213	166	17845	4.037558685	1	0.914838385	6.997374102
INTERPRO	IPR013753:Ras	7	3.04%	0.003809142	RAB5A, RAP2C, RHOQ, RRAS2, RAB1A, RND3, RIT1,	213	125	17845	4.691643192	1	0.871724906	7.125262676
UP_SEQ_FEATURE	short sequence motif:Effector region	6	2.61%	0.007584007	RAB5A, RAP2C, RHOQ, RRAS2, RAB1A, RND3,	181	82	12056	4.873736693	1	0.999984064	15.22041892
SP_PIR_KEYWORDS	lipoprotein	16	6.96%	0.008061632	RAB5A, RHOQ, TFPI, RRAS2, GNG12, PLAUR, RFTN1, LRP1, CD59, RAP2C, NT5E, RAB1A, RND3, GNAI1, ARL1, VCL,	214	615	17599	2.13953347	0.999821072	0.350418097	12.09638494
SP_PIR_KEYWORDS	prenylation	7	3.04%	0.009035134	RAB5A, RAP2C, RHOQ, RRAS2, GNG12, RAB1A, RND3,	214	147	17599	3.916110369	0.999937179	0.369173947	13.46050394
GOTERM_BP_ALL	GO:0007264~small GTPase mediated signal transduction	14	6.09%	0.010584511	RAB5A, RHOQ, RRAS2, HMOX1, RAP2C, RRAGC, ARHGAP29, RAB1A, DNMBP, RND3, ARHGEF10, TRIO, ARL1, RIT1,	195	497	15360	2.218851571	1	0.516193572	18.41781667
SP_PIR_KEYWORDS	GTP-binding	10	4.35%	0.012960878	RAB5A, RAP2C, RHOQ, RRAS2, RRAGC, RAB1A, RND3, GNAI1, RIT1, ARL1,	214	308	17599	2.670075252	0.999999087	0.439789237	18.76268655
UP_SEQ_FEATURE	nucleotide phosphate-binding region:GTP	9	3.91%	0.014576253	RAB5A, RAP2C, RHOQ, RRAS2, RAB1A, RND3, GNAI1, RIT1, ARL1,	181	213	12056	2.81441133	1	0.999999997	27.2738517
GOTERM_MF_ALL	GO:0003924~GTPase activity	8	3.48%	0.015019897	RAB5A, RHOQ, RRAS2, RRAGC, RAB1A, RND3, GNAI1, ARL1,	207	212	16968	3.09324583	1	0.886704885	23.75748542
BIND	3113768:PROTEIN KINASE, CGMP-DEPENDENT, TYPE I	3	1.30%	0.017513379	RAB5A, RND3, ARL1,	97	11	5062	14.23242737	1	1	28.79702551
PIR_SUPERFAMILY	PIRSF037165:ras protein	3	1.30%	0.020122043	RAP2C, RRAS2, RIT1,	111	14	6919	13.35714286	1	0.999999999	30.75514733
INTERPRO	IPR003577:Ras small GTPase, Ras type	3	1.30%	0.025432639	RAP2C, RRAS2, RIT1,	213	21	17845	11.96847753	1	0.999023027	39.28419765
UP_SEQ_FEATURE	propeptide:Removed in mature form	7	3.04%	0.034570343	CD59, RAP2C, RHOQ, NT5E, RRAS2, GNG12, RND3,	181	162	12056	2.878111998	1	1	53.37618258
SMART	SM00173:RAS	3	1.30%	0.035908798	RAP2C, RRAS2, RIT1,	143	21	9899	9.889110889	1	0.958042066	41.78105783
SP_PIR_KEYWORDS	prenylated cysteine	3	1.30%	0.047794959	RAB5A, RRAS2, RAB1A,	214	29	17599	8.507412182	1	0.746875668	54.16358651
SP_PIR_KEYWORDS	GTP binding	4	1.74%	0.051179474	RAB5A, RRAS2, RAB1A, GNAI1,	214	69	17599	4.767438711	1	0.753421336	56.69092852
GOTERM_MF_ALL	GO:0005525~GTP binding	10	4.35%	0.059127911	RAB5A, RAP2C, RHOQ, RRAS2, RRAGC, RAB1A, RND3, GNAI1, RIT1, ARL1,	207	405	16968	2.023975666	1	0.996511701	66.45898986
GOTERM_MF_ALL	GO:0032561~guanyl ribonucleotide binding	10	4.35%	0.066257989	RAB5A, RAP2C, RHOQ, RRAS2, RRAGC, RAB1A, RND3, GNAI1, RIT1, ARL1,	207	414	16968	1.979976195	1	0.997468227	70.73405213
GOTERM_MF_ALL	GO:0019001~guanyl nucleotide binding	10	4.35%	0.066933551	RAB5A, RAP2C, RHOQ, RRAS2, RRAGC, RAB1A, RND3, GNAI1, RIT1, ARL1,	207	415	16968	1.975205169	1	0.997160853	71.11124743
SP_PIR_KEYWORDS	nucleotide binding	5	2.17%	0.068529624	MYO1B, RAB5A, RRAS2, RAB1A, GNAI1,	214	127	17599	3.237729046	1	0.820918757	67.72156968
SP_PIR_KEYWORDS	P-loop	5	2.17%	0.081621263	MYO1B, RAB5A, RRAS2, RAB1A, GNAI1,	214	135	17599	3.045863621	1	0.866945979	74.23696972
BIND	3088500:CADHERIN 3, P-CADHERIN (PLACENTAL)	4	1.74%	0.116582056	RAB5A, RND3, GNAI1, ARL1,	97	63	5062	3.313369334	1	1	90.77057848
UP_SEQ_FEATURE	lipid moiety-binding region:S-farnesyl cysteine	3	1.30%	0.124705409	RHOQ, RRAS2, RND3,	181	41	12056	4.873736693	1	1	94.4359523
UP_SEQ_FEATURE	lipid moiety-binding region:S-geranylgeranyl cysteine	4	1.74%	0.15130521	RAB5A, RAP2C, GNG12, RAB1A,	181	90	12056	2.960343769	1	1	97.15094243
SP_PIR_KEYWORDS	nucleotide-binding	23	10.00%	0.190151128	PIP4K2A, MYO1B, ILK, SGK1, NUAK1, RAB5A, PIM1, RHOQ, ATP2B1, RRAS2, STCH, EIF2AK3, TGFBR2, RAP2C, NT5E, RRAGC, RAB1A, RND3, TRIO, GNAI1, ARL1, RIT1, BMPR2,	214	1487	17599	1.27201164	1	0.974920317	96.52445882
GOTERM_MF_ALL	GO:0017111~nucleoside-triphosphatase activity	10	4.35%	0.369310383	RAB5A, NAV3, RHOQ, ATP2B1, RRAS2, RRAGC, RAB1A, RND3, GNAI1, ARL1,	207	637	16968	1.286829113	1	0.999999996	99.97417731
SP_PIR_KEYWORDS	Methylation	4	1.74%	0.376071275	RAP2C, RHOQ, RRAS2, RND3,	214	181	17599	1.817421387	1	0.998661869	99.94544569
GOTERM_MF_ALL	GO:0016462~pyrophosphatase activity	10	4.35%	0.417918398	RAB5A, NAV3, RHOQ, ATP2B1, RRAS2, RRAGC, RAB1A, RND3, GNAI1, ARL1,	207	665	16968	1.232646834	1	0.999999998	99.9938667
GOTERM_MF_ALL	GO:0016818~hydrolase activity, acting on acid anhydrides, in phosphorus-containing anhydrides	10	4.35%	0.424873674	RAB5A, NAV3, RHOQ, ATP2B1, RRAS2, RRAGC, RAB1A, RND3, GNAI1, ARL1,	207	669	16968	1.225276749	1	0.999999998	99.9950555
GOTERM_MF_ALL	GO:0016817~hydrolase activity, acting on acid anhydrides	10	4.35%	0.438771299	RAB5A, NAV3, RHOQ, ATP2B1, RRAS2, RRAGC, RAB1A, RND3, GNAI1, ARL1,	207	677	16968	1.210797851	1	0.999999999	99.99681056
GOTERM_MF_ALL	GO:0032555~purine ribonucleotide binding	23	10.00%	0.659512453	PIP4K2A, MYO1B, ILK, SGK1, NUAK1, RAB5A, PIM1, RHOQ, ATP2B1, RRAS2, STCH, EIF2AK3, TGFBR2, NAV3, RAP2C, RRAGC, RAB1A, RND3, TRIO, GNAI1, ARL1, RIT1, BMPR2,	207	1933	16968	0.975340576	1	1	99.99999959
GOTERM_MF_ALL	GO:0032553~ribonucleotide binding	23	10.00%	0.659512453	PIP4K2A, MYO1B, ILK, SGK1, NUAK1, RAB5A, PIM1, RHOQ, ATP2B1, RRAS2, STCH, EIF2AK3, TGFBR2, NAV3, RAP2C, RRAGC, RAB1A, RND3, TRIO, GNAI1, ARL1, RIT1, BMPR2,	207	1933	16968	0.975340576	1	1	99.99999959
GOTERM_MF_ALL	GO:0017076~purine nucleotide binding	23	10.00%	0.735185432	PIP4K2A, MYO1B, ILK, SGK1, NUAK1, RAB5A, PIM1, RHOQ, ATP2B1, RRAS2, STCH, EIF2AK3, TGFBR2, NAV3, RAP2C, RRAGC, RAB1A, RND3, TRIO, GNAI1, ARL1, RIT1, BMPR2,	207	2016	16968	0.935185185	1	1	100
GOTERM_MF_ALL	GO:0000166~nucleotide binding	26	11.30%	0.765061924	RBMS1, ILK, MYO1B, RAB5A, PIM1, NT5E, RRAGC, RAB1A, RND3, RIT1, BMPR2, PIP4K2A, NUAK1, SGK1, RBMS3, RHOQ, ATP2B1, RRAS2, STCH, EIF2AK3, TGFBR2, RAP2C, NAV3, GNAI1, TRIO, ARL1,	207	2314	16968	0.921022635	1	1	100
Functional Group 34	Median: 0.1552804828532185	Geo: 0.0636183630071876	CRIM1, CDKN1A, DLC1, SERTAD2, IGFBP3, CTGF, HTRA1, CYR61,
Category	Term	Count	%	PValue	Genes	List Total	Pop Hits	Pop Total	Fold Enrichment	Bonferroni	Benjamini	FDR
GOTERM_BP_ALL	GO:0001558~regulation of cell growth	8	3.48%	0.003428386	CRIM1, CDKN1A, DLC1, SERTAD2, IGFBP3, CTGF, HTRA1, CYR61,	195	154	15360	4.091908092	0.999999985	0.259721005	6.358562324
GOTERM_BP_ALL	GO:0030308~negative regulation of cell growth	3	1.30%	0.153070499	CDKN1A, DLC1, SERTAD2,	195	55	15360	4.296503497	1	0.995727477	95.83390664
GOTERM_BP_ALL	GO:0045792~negative regulation of cell size	3	1.30%	0.157490466	CDKN1A, DLC1, SERTAD2,	195	56	15360	4.21978022	1	0.996273999	96.23072674
GOTERM_BP_ALL	GO:0045926~negative regulation of growth	3	1.30%	0.198195809	CDKN1A, DLC1, SERTAD2,	195	65	15360	3.635502959	1	0.998238978	98.53835639
Functional Group 35	Median: 0.05432284890781993	Geo: 0.0653251660162529	GOLT1B, SEC23A, SH3GLB1, SEC24A, RAB1A, CHSY1, GALNT1, GALNT10, RND3, DNMBP, SEC22B, WIPI1, QSOX1, ARFIP1, ARL1, RAB5A, CBLB, TOB1, RRBP1, TRAM2, STAM,
Category	Term	Count	%	PValue	Genes	List Total	Pop Hits	Pop Total	Fold Enrichment	Bonferroni	Benjamini	FDR
SP_PIR_KEYWORDS	golgi apparatus	12	5.22%	0.028001262	GOLT1B, SEC23A, SH3GLB1, SEC24A, RAB1A, CHSY1, GALNT1, GALNT10, RND3, DNMBP, SEC22B, WIPI1,	214	469	17599	2.104178706	1	0.623418255	36.38867941
GOTERM_CC_ALL	GO:0005794~Golgi apparatus	15	6.52%	0.035366693	QSOX1, GOLT1B, SEC23A, ARFIP1, SEC24A, SH3GLB1, GALNT1, SEC22B, RAB1A, CHSY1, GALNT10, DNMBP, RND3, ARL1, WIPI1,	201	648	15857	1.826170076	1	0.840942176	42.80105418
GOTERM_CC_ALL	GO:0000139~Golgi membrane	9	3.91%	0.054322849	QSOX1, GOLT1B, ARFIP1, SEC23A, SH3GLB1, SEC24A, GALNT10, RND3, SEC22B,	201	325	15857	2.184661309	1	0.889605614	57.95997867
GOTERM_CC_ALL	GO:0044431~Golgi apparatus part	9	3.91%	0.094867735	QSOX1, GOLT1B, ARFIP1, SEC23A, SH3GLB1, SEC24A, GALNT10, RND3, SEC22B,	201	368	15857	1.929388384	1	0.968591857	78.69857624
GOTERM_BP_ALL	GO:0045184~establishment of protein localization	13	5.65%	0.23309313	RAB5A, GOLT1B, CBLB, TOB1, SEC23A, ARFIP1, SEC24A, SH3GLB1, SEC22B, RRBP1, RAB1A, TRAM2, STAM,	195	745	15360	1.374496644	1	0.999324668	99.37605848
Functional Group 36	Median: 0.019420146875028632	Geo: 0.06598263848063976	GCLM, FOXC1, TPM1, ADM, RCAN1, HMOX1, FER1L3, CALD1, NQO1, CNN3, EIF2AK3, SNAI2, LAMB2, SPRY2, ATXN1, PMP22, ASPH,
Category	Term	Count	%	PValue	Genes	List Total	Pop Hits	Pop Total	Fold Enrichment	Bonferroni	Benjamini	FDR
GOTERM_BP_ALL	GO:0008015~blood circulation	7	3.04%	0.019420147	GCLM, FOXC1, TPM1, ADM, RCAN1, HMOX1, FER1L3,	195	167	15360	3.301704284	1	0.685798752	31.28201331
GOTERM_BP_ALL	GO:0003013~circulatory system process	7	3.04%	0.019420147	GCLM, FOXC1, TPM1, ADM, RCAN1, HMOX1, FER1L3,	195	167	15360	3.301704284	1	0.685798752	31.28201331
GOTERM_BP_ALL	GO:0003008~system process	17	7.39%	0.761700101	GCLM, CALD1, NQO1, ADM, CNN3, HMOX1, EIF2AK3, SNAI2, FOXC1, TPM1, RCAN1, LAMB2, SPRY2, ATXN1, PMP22, ASPH, FER1L3,	195	1461	15360	0.916548202	1	1	100
Functional Group 37	Median: 0.11383166871895811	Geo: 0.06611339823304255	GADD45A, CDKN1A, SPRY1, GADD45B, SPRY2, SERPINE1, IGFBP3, THBS1, HBP1, PPP1R15A, CDKN1C, CYLD, FOXC1, GCLM, EIF2AK3, DNAJB6, CAP2, HMOX1,
Category	Term	Count	%	PValue	Genes	List Total	Pop Hits	Pop Total	Fold Enrichment	Bonferroni	Benjamini	FDR
GOTERM_BP_ALL	GO:0033673~negative regulation of kinase activity	5	2.17%	0.006151897	GADD45A, CDKN1A, SPRY1, GADD45B, SPRY2,	195	58	15360	6.790450928	1	0.379228755	11.13469141
GOTERM_BP_ALL	GO:0006469~negative regulation of protein kinase activity	5	2.17%	0.006151897	GADD45A, CDKN1A, SPRY1, GADD45B, SPRY2,	195	58	15360	6.790450928	1	0.379228755	11.13469141
GOTERM_BP_ALL	GO:0051348~negative regulation of transferase activity	5	2.17%	0.006934348	GADD45A, CDKN1A, SPRY1, GADD45B, SPRY2,	195	60	15360	6.564102564	1	0.411309472	12.4635666
KEGG_PATHWAY	hsa04115:p53 signaling pathway	6	2.61%	0.008907485	SERPINE1, GADD45A, CDKN1A, GADD45B, IGFBP3, THBS1,	81	68	4214	4.590413943	0.834440742	0.450900362	10.61684114
GOTERM_BP_ALL	GO:0007050~cell cycle arrest	5	2.17%	0.021750188	HBP1, GADD45A, CDKN1A, PPP1R15A, CDKN1C,	195	84	15360	4.688644689	1	0.719065169	34.33928547
GOTERM_BP_ALL	GO:0043086~negative regulation of catalytic activity	5	2.17%	0.023481357	GADD45A, CDKN1A, SPRY1, GADD45B, SPRY2,	195	86	15360	4.57960644	1	0.742564142	36.52681824
MINT	2875176:PROLIFERATING CELL NUCLEAR ANTIGEN	3	1.30%	0.026995983	GADD45A, CDKN1A, GADD45B,	48	12	2144	11.16666667	1	1	38.38319036
GOTERM_BP_ALL	GO:0045786~negative regulation of progression through cell cycle	7	3.04%	0.049495644	HBP1, GADD45A, CDKN1A, CYLD, PPP1R15A, FOXC1, CDKN1C,	195	209	15360	2.638203901	1	0.907570284	62.13260055
BIND	2875176:PROLIFERATING CELL NUCLEAR ANTIGEN	3	1.30%	0.09200666	GADD45A, CDKN1A, GADD45B,	97	27	5062	5.798396334	1	1	84.35989656
GOTERM_BP_ALL	GO:0000079~regulation of cyclin-dependent protein kinase activity	3	1.30%	0.135656677	GADD45A, CDKN1A, CDKN1C,	195	51	15360	4.633484163	1	0.993941969	93.850807
GOTERM_BP_ALL	GO:0065009~regulation of a molecular function	11	4.78%	0.164134683	GCLM, EIF2AK3, GADD45A, DNAJB6, CDKN1A, CAP2, SPRY1, GADD45B, CDKN1C, SPRY2, HMOX1,	195	554	15360	1.564009997	1	0.996449216	96.76049033
GOTERM_BP_ALL	GO:0050790~regulation of catalytic activity	10	4.35%	0.165553617	GCLM, EIF2AK3, GADD45A, DNAJB6, CDKN1A, CAP2, SPRY1, GADD45B, CDKN1C, SPRY2,	195	488	15360	1.614123581	1	0.996517993	96.8640873
GOTERM_BP_ALL	GO:0045859~regulation of protein kinase activity	6	2.61%	0.166722642	GADD45A, CDKN1A, SPRY1, GADD45B, CDKN1C, SPRY2,	195	230	15360	2.054849498	1	0.996316605	96.94707133
GOTERM_BP_ALL	GO:0043549~regulation of kinase activity	6	2.61%	0.17979476	GADD45A, CDKN1A, SPRY1, GADD45B, CDKN1C, SPRY2,	195	236	15360	2.002607562	1	0.997568734	97.74393722
GOTERM_BP_ALL	GO:0051338~regulation of transferase activity	6	2.61%	0.189773814	GADD45A, CDKN1A, SPRY1, GADD45B, CDKN1C, SPRY2,	195	241	15360	1.961059687	1	0.997923101	98.21494399
KEGG_PATHWAY	hsa04110:Cell cycle	4	1.74%	0.368622952	GADD45A, CDKN1A, GADD45B, CDKN1C,	81	114	4214	1.825427767	1	0.998642569	99.6875486
GOTERM_BP_ALL	GO:0043085~positive regulation of catalytic activity	4	1.74%	0.58417859	GCLM, EIF2AK3, CAP2, GADD45B,	195	239	15360	1.318313486	1	0.999999944	99.99999487
SP_PIR_KEYWORDS	cell cycle	4	1.74%	0.878706963	GADD45A, CDKN1A, CYLD, CDKN1C,	214	412	17599	0.798430269	1	0.999999999	100
Functional Group 38	Median: 0.04229390306878264	Geo: 0.08954400276877117	DDAH2, NQO1, PTX3,
Category	Term	Count	%	PValue	Genes	List Total	Pop Hits	Pop Total	Fold Enrichment	Bonferroni	Benjamini	FDR
GOTERM_BP_ALL	GO:0046209~nitric oxide metabolic process	3	1.30%	0.042293903	DDAH2, NQO1, PTX3,	195	26	15360	9.088757396	1	0.884947079	56.25022536
GOTERM_BP_ALL	GO:0006809~nitric oxide biosynthetic process	3	1.30%	0.042293903	DDAH2, NQO1, PTX3,	195	26	15360	9.088757396	1	0.884947079	56.25022536
GOTERM_BP_ALL	GO:0044271~nitrogen compound biosynthetic process	3	1.30%	0.401378385	DDAH2, NQO1, PTX3,	195	109	15360	2.16796048	1	0.999990082	99.99454294
Functional Group 39	Median: 0.11355889379638597	Geo: 0.09802898140630398	LRP1, TCF7L1, DKK1, TCF7L2, HBP1, FOSL1,
Category	Term	Count	%	PValue	Genes	List Total	Pop Hits	Pop Total	Fold Enrichment	Bonferroni	Benjamini	FDR
GOTERM_BP_ALL	GO:0030111~regulation of Wnt receptor signaling pathway	4	1.74%	0.005692434	LRP1, TCF7L1, DKK1, TCF7L2,	195	29	15360	10.86472149	1	0.369623729	10.34547511
GOTERM_BP_ALL	GO:0016055~Wnt receptor signaling pathway	5	2.17%	0.07560911	LRP1, HBP1, TCF7L1, DKK1, TCF7L2,	195	126	15360	3.125763126	1	0.966150343	77.7759159
UP_SEQ_FEATURE	DNA-binding region:HMG box	3	1.30%	0.091161837	HBP1, TCF7L1, TCF7L2,	181	34	12056	5.877153071	1	1	87.42174975
INTERPRO	IPR009071:High mobility group box, HMG	3	1.30%	0.11117454	HBP1, TCF7L1, TCF7L2,	213	48	17845	5.23620892	1	1	89.79886821
SP_PIR_KEYWORDS	Wnt signaling pathway	4	1.74%	0.115943247	HBP1, TCF7L1, DKK1, TCF7L2,	214	98	17599	3.356666031	1	0.927730224	85.95523031
INTERPRO	IPR000910:High mobility group box, HMG1/HMG2	3	1.30%	0.151172306	HBP1, TCF7L1, TCF7L2,	213	58	17845	4.333414279	1	1	95.81846197
SMART	SM00398:HMG	3	1.30%	0.20210975	HBP1, TCF7L1, TCF7L2,	143	58	9899	3.58054015	1	0.999973606	96.45614626
KEGG_PATHWAY	hsa04310:Wnt signaling pathway	4	1.74%	0.551874661	TCF7L1, DKK1, FOSL1, TCF7L2,	81	151	4214	1.378137519	1	0.999346781	99.99576274
Functional Group 40	Median: 0.2875718268722793	Geo: 0.1013569014831492	EIF2AK3, SNAI2, TCF7L1, FOXC1, TOB1, COL5A2, MAFF, TUFT1, CTGF, UGCG, LAMC1,
Category	Term	Count	%	PValue	Genes	List Total	Pop Hits	Pop Total	Fold Enrichment	Bonferroni	Benjamini	FDR
GOTERM_BP_ALL	GO:0009888~tissue development	11	4.78%	0.011136348	EIF2AK3, SNAI2, TCF7L1, FOXC1, TOB1, COL5A2, MAFF, TUFT1, CTGF, UGCG, LAMC1,	195	339	15360	2.555933742	1	0.525167185	19.28387066
GOTERM_BP_ALL	GO:0008544~epidermis development	4	1.74%	0.287571827	COL5A2, MAFF, CTGF, UGCG,	195	148	15360	2.128898129	1	0.999817052	99.84760904
GOTERM_BP_ALL	GO:0007398~ectoderm development	4	1.74%	0.325140331	COL5A2, MAFF, CTGF, UGCG,	195	159	15360	1.981615868	1	0.999935886	99.94593956
Functional Group 41	Median: 0.11459567695682227	Geo: 0.1064054155969012	MID1, LIMA1, DSTN, GSN, EIF2AK3, DNAJB6, TLN2, CAP2, DLC1, CNN3, RND3, PALLD, SAMD4A, PLAUR,
Category	Term	Count	%	PValue	Genes	List Total	Pop Hits	Pop Total	Fold Enrichment	Bonferroni	Benjamini	FDR
GOTERM_BP_ALL	GO:0051261~protein depolymerization	4	1.74%	0.013910704	MID1, LIMA1, DSTN, GSN,	195	40	15360	7.876923077	1	0.579319532	23.50753087
GOTERM_BP_ALL	GO:0030042~actin filament depolymerization	3	1.30%	0.039360854	LIMA1, DSTN, GSN,	195	25	15360	9.452307692	1	0.873618517	53.61465487
GOTERM_BP_ALL	GO:0030834~regulation of actin filament depolymerization	3	1.30%	0.039360854	LIMA1, DSTN, GSN,	195	25	15360	9.452307692	1	0.873618517	53.61465487
GOTERM_BP_ALL	GO:0008064~regulation of actin polymerization and/or depolymerization	3	1.30%	0.094501199	LIMA1, DSTN, GSN,	195	41	15360	5.763602251	1	0.983539304	85.02828151
GOTERM_BP_ALL	GO:0030832~regulation of actin filament length	3	1.30%	0.102409723	LIMA1, DSTN, GSN,	195	43	15360	5.495527728	1	0.987304934	87.34121862
GOTERM_BP_ALL	GO:0051128~regulation of cellular component organization and biogenesis	4	1.74%	0.102802519	MID1, LIMA1, DSTN, GSN,	195	89	15360	3.540190147	1	0.986231054	87.44677161
GOTERM_BP_ALL	GO:0032956~regulation of actin cytoskeleton organization and biogenesis	3	1.30%	0.106430341	LIMA1, DSTN, GSN,	195	44	15360	5.370629371	1	0.987468869	88.3830013
GOTERM_BP_ALL	GO:0032535~regulation of cellular component size	3	1.30%	0.110492888	LIMA1, DSTN, GSN,	195	45	15360	5.251282051	1	0.989147679	89.35278122
GOTERM_BP_ALL	GO:0051129~negative regulation of cellular component organization and biogenesis	3	1.30%	0.114595677	MID1, LIMA1, GSN,	195	46	15360	5.137123746	1	0.990282559	90.25397497
GOTERM_BP_ALL	GO:0051248~negative regulation of protein metabolic process	4	1.74%	0.127166809	EIF2AK3, MID1, LIMA1, GSN,	195	98	15360	3.215070644	1	0.993243218	92.58649149
GOTERM_BP_ALL	GO:0007010~cytoskeleton organization and biogenesis	11	4.78%	0.130157626	DNAJB6, TLN2, CAP2, DLC1, MID1, CNN3, RND3, LIMA1, PALLD, DSTN, GSN,	195	526	15360	1.647265282	1	0.993382564	93.05764105
GOTERM_BP_ALL	GO:0033043~regulation of organelle organization and biogenesis	3	1.30%	0.144307617	LIMA1, DSTN, GSN,	195	53	15360	4.458635704	1	0.994567336	94.92720659
GOTERM_BP_ALL	GO:0051493~regulation of cytoskeleton organization and biogenesis	3	1.30%	0.144307617	LIMA1, DSTN, GSN,	195	53	15360	4.458635704	1	0.994567336	94.92720659
GOTERM_BP_ALL	GO:0008154~actin polymerization and/or depolymerization	3	1.30%	0.166400811	LIMA1, DSTN, GSN,	195	58	15360	4.074270557	1	0.996393258	96.92443597
GOTERM_BP_ALL	GO:0051246~regulation of protein metabolic process	7	3.04%	0.193220039	EIF2AK3, SAMD4A, MID1, LIMA1, PLAUR, DSTN, GSN,	195	307	15360	1.796041092	1	0.998035183	98.35472236
GOTERM_BP_ALL	GO:0030036~actin cytoskeleton organization and biogenesis	5	2.17%	0.27727202	CNN3, RND3, LIMA1, DSTN, GSN,	195	211	15360	1.86656945	1	0.999756987	99.7994556
GOTERM_BP_ALL	GO:0030029~actin filament-based process	5	2.17%	0.323608179	CNN3, RND3, LIMA1, DSTN, GSN,	195	226	15360	1.742682097	1	0.999935202	99.94354271
Functional Group 42	Median: 0.1191036959769646	Geo: 0.10832557979531066	NFIL3, EPAS1, ELL2, FOSL1, FHL2, KLF7, FOSL2, SNAI2, TCF7L1, FOXC1, MAFF, SQSTM1, CDKN1C, TCF7L2, CEBPD, KLF2, PTX3, SAMD4A, SERTAD2, DSTN,
Category	Term	Count	%	PValue	Genes	List Total	Pop Hits	Pop Total	Fold Enrichment	Bonferroni	Benjamini	FDR
GOTERM_BP_ALL	GO:0006366~transcription from RNA polymerase II promoter	15	6.52%	0.04452995	NFIL3, EPAS1, ELL2, FOSL1, FHL2, KLF7, FOSL2, SNAI2, TCF7L1, FOXC1, MAFF, SQSTM1, CDKN1C, TCF7L2, CEBPD,	195	669	15360	1.76612625	1	0.893192173	58.1634661
GOTERM_BP_ALL	GO:0009893~positive regulation of metabolic process	11	4.78%	0.056321652	KLF2, EPAS1, TCF7L1, FOXC1, PTX3, SAMD4A, SERTAD2, SQSTM1, FOSL1, FHL2, DSTN,	195	445	15360	1.947104581	1	0.932480852	67.00966384
GOTERM_BP_ALL	GO:0006357~regulation of transcription from RNA polymerase II promoter	11	4.78%	0.080187383	EPAS1, SNAI2, FOSL2, TCF7L1, FOXC1, CDKN1C, SQSTM1, FOSL1, TCF7L2, FHL2, KLF7,	195	476	15360	1.82029735	1	0.97020032	79.78962883
GOTERM_BP_ALL	GO:0045893~positive regulation of transcription, DNA-dependent	7	3.04%	0.116676603	EPAS1, TCF7L1, FOXC1, SERTAD2, SQSTM1, FOSL1, FHL2,	195	263	15360	2.09651945	1	0.990808138	90.68294511
GOTERM_BP_ALL	GO:0045941~positive regulation of transcription	8	3.48%	0.119103696	KLF2, EPAS1, TCF7L1, FOXC1, SERTAD2, SQSTM1, FOSL1, FHL2,	195	326	15360	1.932987258	1	0.99142753	91.16066668
GOTERM_BP_ALL	GO:0045935~positive regulation of nucleobase, nucleoside, nucleotide and nucleic acid metabolic process	8	3.48%	0.133975495	KLF2, EPAS1, TCF7L1, FOXC1, SERTAD2, SQSTM1, FOSL1, FHL2,	195	336	15360	1.875457875	1	0.994148932	93.61792658
GOTERM_BP_ALL	GO:0031325~positive regulation of cellular metabolic process	9	3.91%	0.157547936	KLF2, EPAS1, TCF7L1, FOXC1, SAMD4A, SERTAD2, SQSTM1, FOSL1, FHL2,	195	416	15360	1.704142012	1	0.99615165	96.23564221
GOTERM_BP_ALL	GO:0045944~positive regulation of transcription from RNA polymerase II promoter	5	2.17%	0.170838176	EPAS1, TCF7L1, FOXC1, SQSTM1, FOSL1,	195	171	15360	2.303193882	1	0.996728745	97.22296045
GOTERM_MF_ALL	GO:0016563~transcription activator activity	7	3.04%	0.203804391	KLF2, EPAS1, FOXC1, SERTAD2, FOSL1, FHL2, KLF7,	207	325	16968	1.765529543	1	0.999996675	98.31759496
Functional Group 43	Median: 0.11847407428333534	Geo: 0.11356093386377009	TLN2, RAB5A, TNFRSF12A, SPRY1, GSN,
Category	Term	Count	%	PValue	Genes	List Total	Pop Hits	Pop Total	Fold Enrichment	Bonferroni	Benjamini	FDR
GOTERM_CC_ALL	GO:0031252~leading edge	5	2.17%	0.019227306	TLN2, RAB5A, TNFRSF12A, SPRY1, GSN,	201	81	15857	4.869786868	0.999999952	0.699918857	26.00756208
GOTERM_CC_ALL	GO:0001726~ruffle	3	1.30%	0.118474074	TLN2, RAB5A, TNFRSF12A,	201	47	15857	5.035566847	1	0.970719229	85.86325999
GOTERM_CC_ALL	GO:0042995~cell projection	5	2.17%	0.642902498	TLN2, RAB5A, TNFRSF12A, SPRY1, GSN,	201	348	15857	1.133484874	1	0.999993328	99.99998847
Functional Group 44	Median: 0.08264624670335853	Geo: 0.13062983231676345	HBP1, GADD45A, CDKN1A, PPP1R15A, CDKN1C, CYLD, FOXC1, QSOX1, GADD45B, PGF, TCF7L2, BMPR2, FOSL1, TCF7L1, CLIP1, HMOX1,
Category	Term	Count	%	PValue	Genes	List Total	Pop Hits	Pop Total	Fold Enrichment	Bonferroni	Benjamini	FDR
GOTERM_BP_ALL	GO:0007050~cell cycle arrest	5	2.17%	0.021750188	HBP1, GADD45A, CDKN1A, PPP1R15A, CDKN1C,	195	84	15360	4.688644689	1	0.719065169	34.33928547
GOTERM_BP_ALL	GO:0045786~negative regulation of progression through cell cycle	7	3.04%	0.049495644	HBP1, GADD45A, CDKN1A, CYLD, PPP1R15A, FOXC1, CDKN1C,	195	209	15360	2.638203901	1	0.907570284	62.13260055
GOTERM_BP_ALL	GO:0000074~regulation of progression through cell cycle	12	5.22%	0.07037933	HBP1, GADD45A, QSOX1, CDKN1A, CYLD, PPP1R15A, FOXC1, GADD45B, CDKN1C, PGF, TCF7L2, BMPR2,	195	526	15360	1.797016672	1	0.960128749	75.24321778
GOTERM_BP_ALL	GO:0051726~regulation of cell cycle	12	5.22%	0.072618846	HBP1, GADD45A, QSOX1, CDKN1A, CYLD, PPP1R15A, FOXC1, GADD45B, CDKN1C, PGF, TCF7L2, BMPR2,	195	529	15360	1.786825651	1	0.963148282	76.35955905
GOTERM_BP_ALL	GO:0022402~cell cycle process	15	6.52%	0.092673647	QSOX1, CDKN1A, CYLD, PPP1R15A, GADD45B, FOSL1, GADD45A, HBP1, TCF7L1, FOXC1, CDKN1C, PGF, TCF7L2, CLIP1, BMPR2,	195	749	15360	1.577487933	1	0.982669702	84.43953351
GOTERM_BP_ALL	GO:0007049~cell cycle	15	6.52%	0.240190689	QSOX1, CDKN1A, CYLD, PPP1R15A, GADD45B, FOSL1, GADD45A, HBP1, TCF7L1, FOXC1, CDKN1C, PGF, TCF7L2, CLIP1, BMPR2,	195	894	15360	1.321631389	1	0.999389404	99.4777274
GOTERM_BP_ALL	GO:0006974~response to DNA damage stimulus	4	1.74%	0.780054981	GADD45A, CDKN1A, PPP1R15A, HMOX1,	195	324	15360	0.972459639	1	1	100
GOTERM_BP_ALL	GO:0009719~response to endogenous stimulus	4	1.74%	0.88751735	GADD45A, CDKN1A, PPP1R15A, HMOX1,	195	403	15360	0.781828593	1	1	100
Functional Group 45	Median: 0.1548157105682473	Geo: 0.13426514199248799	CDKN1A, CDKN1C, SH3BP5,
Category	Term	Count	%	PValue	Genes	List Total	Pop Hits	Pop Total	Fold Enrichment	Bonferroni	Benjamini	FDR
GOTERM_MF_ALL	GO:0004860~protein kinase inhibitor activity	3	1.30%	0.060571483	CDKN1A, CDKN1C, SH3BP5,	207	33	16968	7.451910408	1	0.99637396	67.36948457
GOTERM_MF_ALL	GO:0019210~kinase inhibitor activity	3	1.30%	0.074059469	CDKN1A, CDKN1C, SH3BP5,	207	37	16968	6.646298472	1	0.997869389	74.8201597
GOTERM_MF_ALL	GO:0019887~protein kinase regulator activity	3	1.30%	0.235571953	CDKN1A, CDKN1C, SH3BP5,	207	76	16968	3.235697941	1	0.999999214	99.18906356
GOTERM_MF_ALL	GO:0019207~kinase regulator activity	3	1.30%	0.307525207	CDKN1A, CDKN1C, SH3BP5,	207	92	16968	2.672967864	1	0.999999914	99.86212527
Functional Group 46	Median: 0.12007751685411677	Geo: 0.137546439825255	CCL2, PLAU, FOSL1, ATXN1, PLAUR, CYR61, PMP22,
Category	Term	Count	%	PValue	Genes	List Total	Pop Hits	Pop Total	Fold Enrichment	Bonferroni	Benjamini	FDR
GOTERM_BP_ALL	GO:0007626~locomotory behavior	6	2.61%	0.106396491	CCL2, PLAU, FOSL1, ATXN1, PLAUR, CYR61,	195	198	15360	2.386946387	1	0.987853778	88.37457993
GOTERM_BP_ALL	GO:0042330~taxis	5	2.17%	0.120077517	CCL2, PLAU, FOSL1, PLAUR, CYR61,	195	149	15360	2.643262777	1	0.991491266	91.34573789
GOTERM_BP_ALL	GO:0006935~chemotaxis	5	2.17%	0.120077517	CCL2, PLAU, FOSL1, PLAUR, CYR61,	195	149	15360	2.643262777	1	0.991491266	91.34573789
GOTERM_BP_ALL	GO:0007610~behavior	7	3.04%	0.233317177	CCL2, PLAU, FOSL1, ATXN1, PMP22, PLAUR, CYR61,	195	328	15360	1.681050657	1	0.999304083	99.37953625
Functional Group 47	Median: 0.15606210690396025	Geo: 0.156704863442779	RTN4, ASPH, RRBP1, QSOX1,
Category	Term	Count	%	PValue	Genes	List Total	Pop Hits	Pop Total	Fold Enrichment	Bonferroni	Benjamini	FDR
GOTERM_CC_ALL	GO:0030176~integral to endoplasmic reticulum membrane	3	1.30%	0.11024625	RTN4, ASPH, RRBP1,	201	45	15857	5.259369818	1	0.965942953	83.67150173
GOTERM_CC_ALL	GO:0031227~intrinsic to endoplasmic reticulum membrane	3	1.30%	0.143995463	RTN4, ASPH, RRBP1,	201	53	15857	4.465502675	1	0.981113404	91.0381167
GOTERM_CC_ALL	GO:0031301~integral to organelle membrane	4	1.74%	0.16812875	QSOX1, RTN4, ASPH, RRBP1,	201	112	15857	2.817519545	1	0.986678299	94.2494441
GOTERM_CC_ALL	GO:0031300~intrinsic to organelle membrane	4	1.74%	0.225930716	QSOX1, RTN4, ASPH, RRBP1,	201	130	15857	2.427401454	1	0.991169679	98.11863234
Functional Group 48	Median: 0.1569641669593837	Geo: 0.158268084680742	PGM3, MT1F, MID1, PDLIM2, RCN1, MMP2, FHL2, P4HA2, MBNL2, ZFP36L2, MT2A, MT1H, NT5E, SQSTM1, CHSY1, MRC2, THBS1, NUAK1, ATP2B1, GBE1, HMOX1, KLF7, GSN, LRP1, RHBDF1, FBN1, S100A10, CAP2, LPP, GALNT10, IGFBP3, SRPX2, HEG1, LIMS1, CBLB, PIM1, SLC5A3, FBLN5, LOX, MT1L, SNAI2, RRAGC, ARHGAP29, CSRP2, ASPH, LIMA1, CLIP1, BMPR2, ADAMTS1, CDKN1A, SLC30A1, SEC23A, FSTL1, SEC24A, GALNT1, OAZ2, MANBA, KLF2…
Category	Term	Count	%	PValue	Genes	List Total	Pop Hits	Pop Total	Fold Enrichment	Bonferroni	Benjamini	FDR
GOTERM_MF_ALL	GO:0043167~ion binding	66	28.70%	0.039647401	PGM3, MT1F, MID1, PDLIM2, RCN1, MMP2, FHL2, P4HA2, MBNL2, ZFP36L2, MT2A, MT1H, NT5E, SQSTM1, CHSY1, MRC2, THBS1, NUAK1, ATP2B1, GBE1, HMOX1, KLF7, GSN, LRP1, RHBDF1, FBN1, S100A10, CAP2, LPP, GALNT10, IGFBP3, SRPX2, HEG1, LIMS1, CBLB, PIM1, SLC5A3, FBLN5, LOX, MT1L, SNAI2, RRAGC, ARHGAP29, CSRP2, ASPH, LIMA1, CLIP1, BMPR2, ADAMTS1, CDKN1A, SLC30A1, SEC23A, FSTL1, SEC24A, GALNT1, OAZ2, MANBA, KLF2…	207	4397	16968	1.230404129	1	0.990506551	51.57190392
GOTERM_MF_ALL	GO:0046872~metal ion binding	64	27.83%	0.053134394	PGM3, MT1F, MID1, PDLIM2, RCN1, MMP2, FHL2, P4HA2, MBNL2, ZFP36L2, MT2A, MT1H, NT5E, SQSTM1, CHSY1, MRC2, THBS1, NUAK1, ATP2B1, HMOX1, KLF7, GSN, LRP1, RHBDF1, FBN1, S100A10, CAP2, LPP, GALNT10, IGFBP3, SRPX2, HEG1, LIMS1, CBLB, PIM1, SLC5A3, FBLN5, LOX, MT1L, SNAI2, RRAGC, ARHGAP29, CSRP2, ASPH, LIMA1, CLIP1, BMPR2, ADAMTS1, CDKN1A, SLC30A1, SEC23A, FSTL1, SEC24A, GALNT1, OAZ2, KLF2, MT1X, ITGAV…	207	4312	16968	1.216638434	1	0.997031665	62.41585228
GOTERM_MF_ALL	GO:0043169~cation binding	60	26.09%	0.0539561	MT1F, MID1, PDLIM2, RCN1, FHL2, MMP2, P4HA2, MBNL2, ZFP36L2, MT2A, MT1H, NT5E, SQSTM1, MRC2, THBS1, ATP2B1, GBE1, HMOX1, KLF7, GSN, LRP1, RHBDF1, FBN1, S100A10, LPP, GALNT10, SRPX2, HEG1, LIMS1, CBLB, PIM1, SLC5A3, FBLN5, LOX, MT1L, SNAI2, ARHGAP29, CSRP2, ASPH, LIMA1, CLIP1, BMPR2, ADAMTS1, CDKN1A, SLC30A1, SEC23A, FSTL1, SEC24A, GALNT1, OAZ2, MANBA, KLF2, MT1X, ITGAV, TGFBR2, ADAM9, NID1, INPP1…	207	4006	16968	1.227723632	1	0.996657859	62.99617413
SP_PIR_KEYWORDS	metal-binding	39	16.96%	0.14747125	PGM3, CBLB, PIM1, MT1F, MID1, PDLIM2, LOX, MMP2, MT1L, FHL2, P4HA2, ZFP36L2, MBNL2, MT2A, MT1H, SNAI2, NT5E, ARHGAP29, SQSTM1, CSRP2, CHSY1, LIMA1, CLIP1, BMPR2, NUAK1, CDKN1A, ADAMTS1, ATP2B1, PGCP, HMOX1, KLF7, KLF2, LRP1, MT1X, TGFBR2, ADAM9, LPP, INPP1, MT1E,	214	2649	17599	1.21075666	1	0.952026991	92.12399257
GOTERM_MF_ALL	GO:0046914~transition metal ion binding	42	18.26%	0.166457084	LIMS1, CBLB, PIM1, MT1F, PDLIM2, MID1, LOX, MMP2, MT1L, FHL2, P4HA2, ZFP36L2, MBNL2, MT2A, MT1H, SNAI2, NT5E, ARHGAP29, SQSTM1, CSRP2, ASPH, LIMA1, CLIP1, BMPR2, CDKN1A, ADAMTS1, SLC30A1, SEC23A, SEC24A, GALNT1, HMOX1, KLF7, KLF2, MT1X, FBN1, RHBDF1, TGFBR2, ADAM9, LPP, GALNT10, MT1E, SRPX2,	207	2908	16968	1.183900484	1	0.999991232	96.17391656
SP_PIR_KEYWORDS	zinc	28	12.17%	0.308546301	CBLB, MT1F, MID1, PDLIM2, FHL2, MT1L, MMP2, ZFP36L2, MBNL2, MT2A, MT1H, SNAI2, NT5E, CSRP2, ARHGAP29, SQSTM1, LIMA1, CLIP1, ADAMTS1, CDKN1A, SLC30A1, PGCP, KLF7, KLF2, MT1X, ADAM9, LPP, MT1E,	214	2007	17599	1.147320826	1	0.996071835	99.71966106
GOTERM_MF_ALL	GO:0008270~zinc ion binding	31	13.48%	0.461620277	LIMS1, CBLB, MT1F, MID1, PDLIM2, FHL2, MT1L, MMP2, ZFP36L2, MBNL2, MT2A, MT1H, SNAI2, NT5E, ARHGAP29, SQSTM1, CSRP2, LIMA1, CLIP1, ADAMTS1, CDKN1A, SLC30A1, SEC23A, SEC24A, KLF7, KLF2, MT1X, FBN1, ADAM9, LPP, MT1E,	207	2400	16968	1.058792271	1	0.999999999	99.99848583
SP_PIR_KEYWORDS	zinc-finger	12	5.22%	0.990605886	KLF2, SNAI2, CDKN1A, CBLB, ARHGAP29, SQSTM1, MID1, FHL2, CLIP1, KLF7, ZFP36L2, MBNL2,	214	1629	17599	0.605807129	1	1	100
Functional Group 49	Median: 0.2185588363594243	Geo: 0.16385649500273872	GPNMB, RAB5A, ADAMTS1, PHLDA1, SEC23A, SEC24A, SEC22B, LAMP2, DAB2, WIPI1, NEU1,
Category	Term	Count	%	PValue	Genes	List Total	Pop Hits	Pop Total	Fold Enrichment	Bonferroni	Benjamini	FDR
GOTERM_CC_ALL	GO:0031410~cytoplasmic vesicle	11	4.78%	0.036903235	GPNMB, RAB5A, ADAMTS1, PHLDA1, SEC23A, SEC24A, SEC22B, LAMP2, DAB2, WIPI1, NEU1,	201	413	15857	2.101201017	1	0.836872395	44.19837015
GOTERM_CC_ALL	GO:0031982~vesicle	11	4.78%	0.041798418	GPNMB, RAB5A, ADAMTS1, PHLDA1, SEC23A, SEC24A, SEC22B, LAMP2, DAB2, WIPI1, NEU1,	201	422	15857	2.056388673	1	0.857808919	48.44003193
GOTERM_CC_ALL	GO:0030659~cytoplasmic vesicle membrane	4	1.74%	0.16812875	PHLDA1, SEC23A, SEC24A, LAMP2,	201	112	15857	2.817519545	1	0.986678299	94.2494441
GOTERM_CC_ALL	GO:0044433~cytoplasmic vesicle part	4	1.74%	0.186910086	PHLDA1, SEC23A, SEC24A, LAMP2,	201	118	15857	2.674255839	1	0.98610483	95.96499528
GOTERM_CC_ALL	GO:0012506~vesicle membrane	4	1.74%	0.209465845	PHLDA1, SEC23A, SEC24A, LAMP2,	201	125	15857	2.524497512	1	0.990311588	97.39211304
SP_PIR_KEYWORDS	cytoplasmic vesicle	4	1.74%	0.227651827	PHLDA1, DAB2, WIPI1, NEU1,	214	136	17599	2.418774052	1	0.982569665	98.36678592
GOTERM_CC_ALL	GO:0016023~cytoplasmic membrane-bound vesicle	7	3.04%	0.266625335	GPNMB, RAB5A, PHLDA1, SEC23A, SEC24A, SEC22B, LAMP2,	201	342	15857	1.614718804	1	0.993771349	99.18605056
GOTERM_CC_ALL	GO:0031988~membrane-bound vesicle	7	3.04%	0.276218392	GPNMB, RAB5A, PHLDA1, SEC23A, SEC24A, SEC22B, LAMP2,	201	348	15857	1.586878824	1	0.993913722	99.33644048
GOTERM_CC_ALL	GO:0042470~melanosome	3	1.30%	0.286285676	GPNMB, RAB5A, SEC22B,	201	84	15857	2.817519545	1	0.994634275	99.46604691
GOTERM_CC_ALL	GO:0048770~pigment granule	3	1.30%	0.286285676	GPNMB, RAB5A, SEC22B,	201	84	15857	2.817519545	1	0.994634275	99.46604691
Functional Group 50	Median: 0.22132638035293775	Geo: 0.16756079934481838	NRP1, TNFRSF12A, FOXC1, RRAS2, JAG1, CTGF, LAMC1, VCL,
Category	Term	Count	%	PValue	Genes	List Total	Pop Hits	Pop Total	Fold Enrichment	Bonferroni	Benjamini	FDR
GOTERM_BP_ALL	GO:0016477~cell migration	8	3.48%	0.05649283	NRP1, TNFRSF12A, FOXC1, RRAS2, JAG1, CTGF, LAMC1, VCL,	195	271	15360	2.325290945	1	0.931441062	67.12395392
GOTERM_BP_ALL	GO:0030334~regulation of cell migration	3	1.30%	0.179923293	RRAS2, JAG1, VCL,	195	61	15360	3.873896595	1	0.997407819	97.75069084
GOTERM_BP_ALL	GO:0051270~regulation of cell motility	3	1.30%	0.22132638	RRAS2, JAG1, VCL,	195	70	15360	3.375824176	1	0.999113875	99.16507706
GOTERM_BP_ALL	GO:0040012~regulation of locomotion	3	1.30%	0.239983892	RRAS2, JAG1, VCL,	195	74	15360	3.193347193	1	0.999407912	99.47500144
GOTERM_BP_ALL	GO:0040011~locomotion	3	1.30%	0.244661773	RRAS2, JAG1, VCL,	195	75	15360	3.150769231	1	0.999458691	99.53348606
Functional Group 51	Median: 0.2711445404561262	Geo: 0.1720049557452648	GALNT1, GALNT10, MRC2, GFPT1,
Category	Term	Count	%	PValue	Genes	List Total	Pop Hits	Pop Total	Fold Enrichment	Bonferroni	Benjamini	FDR
INTERPRO	IPR000772:Ricin B lectin	3	1.30%	0.049153999	GALNT1, GALNT10, MRC2,	213	30	17845	8.377934272	1	0.999993433	62.32740796
SMART	SM00458:RICIN	3	1.30%	0.068456421	GALNT1, GALNT10, MRC2,	143	30	9899	6.922377622	1	0.991626147	64.97063876
GOTERM_MF_ALL	GO:0005529~sugar binding	4	1.74%	0.47383266	GFPT1, GALNT1, GALNT10, MRC2,	207	212	16968	1.546622915	1	0.999999999	99.99899638
SP_PIR_KEYWORDS	lectin	3	1.30%	0.548991731	GALNT1, GALNT10, MRC2,	214	151	17599	1.633873863	1	0.999901587	99.99968975
Functional Group 52	Median: 0.21293684415423897	Geo: 0.17469526338369615	CHSY1, GALNT1, GALNT10, UGCG, EIF2AK3, RTN4, LAMP2, ASPH, RRBP1, GBE1, UPP1, CREB3L1, CREB3L2,
Category	Term	Count	%	PValue	Genes	List Total	Pop Hits	Pop Total	Fold Enrichment	Bonferroni	Benjamini	FDR
GOTERM_MF_ALL	GO:0008376~acetylgalactosaminyltransferase activity	3	1.30%	0.0541842	CHSY1, GALNT1, GALNT10,	207	31	16968	7.932678822	1	0.996027992	63.15576132
INTERPRO	IPR001173:Glycosyl transferase, family 2	3	1.30%	0.055194925	GALNT1, GALNT10, UGCG,	213	32	17845	7.85431338	1	0.999996069	66.70232379
UP_SEQ_FEATURE	topological domain:Lumenal	9	3.91%	0.058956196	EIF2AK3, CHSY1, GALNT1, GALNT10, RTN4, LAMP2, ASPH, RRBP1, UGCG,	181	280	12056	2.140962904	1	1	73.23130516
GOTERM_MF_ALL	GO:0008194~UDP-glycosyltransferase activity	4	1.74%	0.167122711	CHSY1, GALNT1, GALNT10, UGCG,	207	116	16968	2.826586707	1	0.999989257	96.22831015
GOTERM_MF_ALL	GO:0016758~transferase activity, transferring hexosyl groups	5	2.17%	0.212936844	CHSY1, GALNT1, GALNT10, GBE1, UGCG,	207	195	16968	2.101820884	1	0.999997745	98.63186027
SP_PIR_KEYWORDS	glycosyltransferase	5	2.17%	0.267086875	UPP1, GALNT1, GALNT10, GBE1, UGCG,	214	216	17599	1.903664763	1	0.991190681	99.29123396
GOTERM_MF_ALL	GO:0016757~transferase activity, transferring glycosyl groups	6	2.61%	0.284814026	UPP1, CHSY1, GALNT1, GALNT10, GBE1, UGCG,	207	293	16968	1.678587327	1	0.999999896	99.75414303
SP_PIR_KEYWORDS	signal-anchor	6	2.61%	0.473014588	CREB3L1, CHSY1, GALNT1, GALNT10, CREB3L2, ASPH,	214	373	17599	1.322868382	1	0.99964388	99.99629577
KEGG_PATHWAY	hsa01030:Glycan structures - biosynthesis 1	3	1.30%	0.671203405	CHSY1, GALNT1, GALNT10,	81	120	4214	1.300617284	1	0.999909995	99.99991286
Functional Group 53	Median: 0.19113291055383502	Geo: 0.17943861829625463	DDAH2, EPAS1, NFIL3, FOXC1, TOB1, SERTAD2, RAB1A, ATF3, FHL2, KLF7, KLF2, FOSL1,
Category	Term	Count	%	PValue	Genes	List Total	Pop Hits	Pop Total	Fold Enrichment	Bonferroni	Benjamini	FDR
GOTERM_MF_ALL	GO:0008134~transcription factor binding	10	4.35%	0.070561876	DDAH2, EPAS1, NFIL3, FOXC1, TOB1, SERTAD2, RAB1A, ATF3, FHL2, KLF7,	207	420	16968	1.951690821	1	0.997563224	73.05981051
GOTERM_MF_ALL	GO:0003712~transcription cofactor activity	7	3.04%	0.17846143	EPAS1, NFIL3, TOB1, SERTAD2, ATF3, FHL2, KLF7,	207	311	16968	1.845006757	1	0.999992393	97.04990216
GOTERM_MF_ALL	GO:0016563~transcription activator activity	7	3.04%	0.203804391	KLF2, EPAS1, FOXC1, SERTAD2, FOSL1, FHL2, KLF7,	207	325	16968	1.765529543	1	0.999996675	98.31759496
GOTERM_MF_ALL	GO:0003713~transcription coactivator activity	4	1.74%	0.403957469	EPAS1, SERTAD2, FHL2, KLF7,	207	189	16968	1.734836286	1	0.999999998	99.99062033
Functional Group 54	Median: 0.16928207342195653	Geo: 0.18211644937449412	TOB1, STAM, SH3BP5,
Category	Term	Count	%	PValue	Genes	List Total	Pop Hits	Pop Total	Fold Enrichment	Bonferroni	Benjamini	FDR
GOTERM_MF_ALL	GO:0005070~SH3/SH2 adaptor activity	3	1.30%	0.123218532	TOB1, STAM, SH3BP5,	207	50	16968	4.91826087	1	0.999938951	90.5285863
GOTERM_MF_ALL	GO:0060090~molecular adaptor activity	3	1.30%	0.169282073	TOB1, STAM, SH3BP5,	207	61	16968	4.031361368	1	0.99998831	96.39978549
GOTERM_MF_ALL	GO:0030674~protein binding, bridging	3	1.30%	0.289574639	TOB1, STAM, SH3BP5,	207	88	16968	2.794466403	1	0.999999901	99.78188029
Functional Group 55	Median: 0.19320449539807472	Geo: 0.19071995992846213	TPM1, MMP2, VCL,
Category	Term	Count	%	PValue	Genes	List Total	Pop Hits	Pop Total	Fold Enrichment	Bonferroni	Benjamini	FDR
GOTERM_CC_ALL	GO:0030016~myofibril	3	1.30%	0.166047987	TPM1, MMP2, VCL,	201	58	15857	4.080545548	1	0.987450588	94.02218817
GOTERM_CC_ALL	GO:0044449~contractile fiber part	3	1.30%	0.193204495	TPM1, MMP2, VCL,	201	64	15857	3.697994403	1	0.986880325	96.42331282
GOTERM_CC_ALL	GO:0043292~contractile fiber	3	1.30%	0.216240779	TPM1, MMP2, VCL,	201	69	15857	3.430023794	1	0.990902938	97.71810364
Functional Group 56	Median: 0.23152807006695375	Geo: 0.20436818349857463	TMEM9B, GOLT1B, CDKN1C, JAG1, HMOX1, SQSTM1, CCL2, ADAM9, GADD45B, TIMP2,
Category	Term	Count	%	PValue	Genes	List Total	Pop Hits	Pop Total	Fold Enrichment	Bonferroni	Benjamini	FDR
GOTERM_BP_ALL	GO:0009967~positive regulation of signal transduction	5	2.17%	0.128768711	TMEM9B, GOLT1B, CDKN1C, JAG1, HMOX1,	195	153	15360	2.574157868	1	0.993458115	92.84248594
GOTERM_BP_ALL	GO:0043122~regulation of I-kappaB kinase/NF-kappaB cascade	4	1.74%	0.141512463	TMEM9B, GOLT1B, SQSTM1, HMOX1,	195	103	15360	3.058999253	1	0.994327217	94.60065189
GOTERM_BP_ALL	GO:0007243~protein kinase cascade	8	3.48%	0.23152807	TMEM9B, CCL2, GOLT1B, ADAM9, GADD45B, SQSTM1, HMOX1, TIMP2,	195	393	15360	1.603444901	1	0.999312435	99.35124446
GOTERM_BP_ALL	GO:0007249~I-kappaB kinase/NF-kappaB cascade	4	1.74%	0.250005866	TMEM9B, GOLT1B, SQSTM1, HMOX1,	195	137	15360	2.299831555	1	0.999516255	99.59273614
GOTERM_BP_ALL	GO:0043123~positive regulation of I-kappaB kinase/NF-kappaB cascade	3	1.30%	0.337992867	TMEM9B, GOLT1B, HMOX1,	195	95	15360	2.487449393	1	0.999951847	99.96257775
Functional Group 57	Median: 0.20279705993300706	Geo: 0.2247402075668365	MYO1B, CBLB, UGDH, LIMA1, HTRA1, GSN, SPRY2, ELL2,
Category	Term	Count	%	PValue	Genes	List Total	Pop Hits	Pop Total	Fold Enrichment	Bonferroni	Benjamini	FDR
BIND	2890034:NEXILIN (F ACTIN BINDING PROTEIN)	6	2.61%	0.199443152	MYO1B, CBLB, UGDH, LIMA1, HTRA1, GSN,	97	164	5062	1.909228061	1	1	98.61022004
BIND	2863024:MYOSIN IIIB	6	2.61%	0.199443152	MYO1B, CBLB, UGDH, LIMA1, HTRA1, GSN,	97	164	5062	1.909228061	1	1	98.61022004
BIND	2862901:LIM DOMAIN 7	6	2.61%	0.199443152	MYO1B, CBLB, UGDH, LIMA1, HTRA1, GSN,	97	164	5062	1.909228061	1	1	98.61022004
BIND	3030109:RIBOSOMAL PROTEIN S3A	6	2.61%	0.199443152	MYO1B, CBLB, UGDH, LIMA1, HTRA1, GSN,	97	164	5062	1.909228061	1	1	98.61022004
BIND	2871343:TUBULIN, BETA 2C	6	2.61%	0.199443152	MYO1B, CBLB, UGDH, LIMA1, HTRA1, GSN,	97	164	5062	1.909228061	1	1	98.61022004
BIND	2864342:RIBOSOMAL PROTEIN, LARGE, P2	6	2.61%	0.199443152	MYO1B, CBLB, UGDH, LIMA1, HTRA1, GSN,	97	164	5062	1.909228061	1	1	98.61022004
BIND	2864051:MYOSIN, HEAVY POLYPEPTIDE 14	6	2.61%	0.199443152	MYO1B, CBLB, UGDH, LIMA1, HTRA1, GSN,	97	164	5062	1.909228061	1	1	98.61022004
BIND	2864463:SOLUTE CARRIER FAMILY 25 (MITOCHONDRIAL CARRIER; PHOSPHATE CARRIER), MEMBER 3	6	2.61%	0.199443152	MYO1B, CBLB, UGDH, LIMA1, HTRA1, GSN,	97	164	5062	1.909228061	1	1	98.61022004
BIND	2871083:POLY(A) BINDING PROTEIN, CYTOPLASMIC 2	6	2.61%	0.199443152	MYO1B, CBLB, UGDH, LIMA1, HTRA1, GSN,	97	164	5062	1.909228061	1	1	98.61022004
BIND	2863954:GLIA MATURATION FACTOR, BETA	6	2.61%	0.199443152	MYO1B, CBLB, UGDH, LIMA1, HTRA1, GSN,	97	164	5062	1.909228061	1	1	98.61022004
BIND	2863700:REGULATOR OF CHROMOSOME CONDENSATION 2	6	2.61%	0.199443152	MYO1B, CBLB, UGDH, LIMA1, HTRA1, GSN,	97	164	5062	1.909228061	1	1	98.61022004
BIND	2863764:SCAFFOLD ATTACHMENT FACTOR B2	6	2.61%	0.199443152	MYO1B, CBLB, UGDH, LIMA1, HTRA1, GSN,	97	164	5062	1.909228061	1	1	98.61022004
BIND	2863194:WD REPEAT DOMAIN 1	6	2.61%	0.199443152	MYO1B, CBLB, UGDH, LIMA1, HTRA1, GSN,	97	164	5062	1.909228061	1	1	98.61022004
BIND	2870923:RIBOSOMAL PROTEIN S8	6	2.61%	0.199443152	MYO1B, CBLB, UGDH, LIMA1, HTRA1, GSN,	97	164	5062	1.909228061	1	1	98.61022004
BIND	2862608:KERATIN 17	6	2.61%	0.199443152	MYO1B, CBLB, UGDH, LIMA1, HTRA1, GSN,	97	164	5062	1.909228061	1	1	98.61022004
BIND	2870774:CHROMOSOME 11 OPEN READING FRAME 23	6	2.61%	0.199443152	MYO1B, CBLB, UGDH, LIMA1, HTRA1, GSN,	97	164	5062	1.909228061	1	1	98.61022004
BIND	2861967:CARBONYL REDUCTASE 1	6	2.61%	0.199443152	MYO1B, CBLB, UGDH, LIMA1, HTRA1, GSN,	97	164	5062	1.909228061	1	1	98.61022004
BIND	2861979:RIBOSOMAL PROTEIN L3	6	2.61%	0.199443152	MYO1B, CBLB, UGDH, LIMA1, HTRA1, GSN,	97	164	5062	1.909228061	1	1	98.61022004
BIND	2861520:ATP SYNTHASE, H+ TRANSPORTING, MITOCHONDRIAL F1 COMPLEX, ALPHA SUBUNIT 1, CARDIAC MUSCLE	6	2.61%	0.199443152	MYO1B, CBLB, UGDH, LIMA1, HTRA1, GSN,	97	164	5062	1.909228061	1	1	98.61022004
BIND	2873635:FASCIN HOMOLOG 1, ACTIN-BUNDLING PROTEIN (STRONGYLOCENTROTUS PURPURATUS)	6	2.61%	0.199443152	MYO1B, CBLB, UGDH, LIMA1, HTRA1, GSN,	97	164	5062	1.909228061	1	1	98.61022004
BIND	3029328:DREBRIN 1	6	2.61%	0.199443152	MYO1B, CBLB, UGDH, LIMA1, HTRA1, GSN,	97	164	5062	1.909228061	1	1	98.61022004
BIND	2873496:RIBOSOMAL PROTEIN L21	6	2.61%	0.199443152	MYO1B, CBLB, UGDH, LIMA1, HTRA1, GSN,	97	164	5062	1.909228061	1	1	98.61022004
BIND	2878381:RIBOSOMAL PROTEIN S3	6	2.61%	0.199443152	MYO1B, CBLB, UGDH, LIMA1, HTRA1, GSN,	97	164	5062	1.909228061	1	1	98.61022004
BIND	2873967:RIBOSOMAL PROTEIN S9	6	2.61%	0.199443152	MYO1B, CBLB, UGDH, LIMA1, HTRA1, GSN,	97	164	5062	1.909228061	1	1	98.61022004
BIND	2878208:HISTONE 1, H2BH	6	2.61%	0.199443152	MYO1B, CBLB, UGDH, LIMA1, HTRA1, GSN,	97	164	5062	1.909228061	1	1	98.61022004
BIND	2859397:SERINE HYDROXYMETHYLTRANSFERASE 2 (MITOCHONDRIAL)	6	2.61%	0.199443152	MYO1B, CBLB, UGDH, LIMA1, HTRA1, GSN,	97	164	5062	1.909228061	1	1	98.61022004
BIND	2869022:SPECTRIN, BETA, NON-ERYTHROCYTIC 1	6	2.61%	0.199443152	MYO1B, CBLB, UGDH, LIMA1, HTRA1, GSN,	97	164	5062	1.909228061	1	1	98.61022004
BIND	2860426:FLIGHTLESS I HOMOLOG (DROSOPHILA)	6	2.61%	0.199443152	MYO1B, CBLB, UGDH, LIMA1, HTRA1, GSN,	97	164	5062	1.909228061	1	1	98.61022004
BIND	2878842:SUPERVILLIN	6	2.61%	0.199443152	MYO1B, CBLB, UGDH, LIMA1, HTRA1, GSN,	97	164	5062	1.909228061	1	1	98.61022004
BIND	2868579:COFILIN 1 (NON-MUSCLE)	6	2.61%	0.199443152	MYO1B, CBLB, UGDH, LIMA1, HTRA1, GSN,	97	164	5062	1.909228061	1	1	98.61022004
BIND	2868608:ACTIN RELATED PROTEIN 2/3 COMPLEX, SUBUNIT 1A, 41KDA	6	2.61%	0.199443152	MYO1B, CBLB, UGDH, LIMA1, HTRA1, GSN,	97	164	5062	1.909228061	1	1	98.61022004
BIND	2873222:RIBOSOMAL PROTEIN S5	6	2.61%	0.199443152	MYO1B, CBLB, UGDH, LIMA1, HTRA1, GSN,	97	164	5062	1.909228061	1	1	98.61022004
BIND	2878603:LEUCINE ZIPPER PROTEIN 1	6	2.61%	0.199443152	MYO1B, CBLB, UGDH, LIMA1, HTRA1, GSN,	97	164	5062	1.909228061	1	1	98.61022004
BIND	2872157:PROTEIN PHOSPHATASE 1, CATALYTIC SUBUNIT, BETA ISOFORM	6	2.61%	0.199443152	MYO1B, CBLB, UGDH, LIMA1, HTRA1, GSN,	97	164	5062	1.909228061	1	1	98.61022004
BIND	2867399:DEATH-ASSOCIATED PROTEIN KINASE 3	6	2.61%	0.199443152	MYO1B, CBLB, UGDH, LIMA1, HTRA1, GSN,	97	164	5062	1.909228061	1	1	98.61022004
BIND	2872202:CORONIN, ACTIN BINDING PROTEIN, 1C	6	2.61%	0.199443152	MYO1B, CBLB, UGDH, LIMA1, HTRA1, GSN,	97	164	5062	1.909228061	1	1	98.61022004
BIND	3029843:MYOSIN, HEAVY POLYPEPTIDE 9, NON-MUSCLE	6	2.61%	0.199443152	MYO1B, CBLB, UGDH, LIMA1, HTRA1, GSN,	97	164	5062	1.909228061	1	1	98.61022004
BIND	3029758:RIBOSOMAL PROTEIN L26	6	2.61%	0.199443152	MYO1B, CBLB, UGDH, LIMA1, HTRA1, GSN,	97	164	5062	1.909228061	1	1	98.61022004
BIND	2858950:ATPASE FAMILY, AAA DOMAIN CONTAINING 3A	6	2.61%	0.199443152	MYO1B, CBLB, UGDH, LIMA1, HTRA1, GSN,	97	164	5062	1.909228061	1	1	98.61022004
BIND	2859083:SPECTRIN DOMAIN WITH COILED-COILS 1	6	2.61%	0.199443152	MYO1B, CBLB, UGDH, LIMA1, HTRA1, GSN,	97	164	5062	1.909228061	1	1	98.61022004
BIND	3029611:TUBULIN, ALPHA 1 (TESTIS SPECIFIC)	6	2.61%	0.199443152	MYO1B, CBLB, UGDH, LIMA1, HTRA1, GSN,	97	164	5062	1.909228061	1	1	98.61022004
BIND	2866889:PLASTIN 3 (T ISOFORM)	6	2.61%	0.199443152	MYO1B, CBLB, UGDH, LIMA1, HTRA1, GSN,	97	164	5062	1.909228061	1	1	98.61022004
BIND	2858056:SERPIN PEPTIDASE INHIBITOR, CLADE H (HEAT SHOCK PROTEIN 47), MEMBER 1, (COLLAGEN BINDING PROTEIN 1)	6	2.61%	0.199443152	MYO1B, CBLB, UGDH, LIMA1, HTRA1, GSN,	97	164	5062	1.909228061	1	1	98.61022004
BIND	2857972:HETEROGENEOUS NUCLEAR RIBONUCLEOPROTEIN H2 (H')	6	2.61%	0.199443152	MYO1B, CBLB, UGDH, LIMA1, HTRA1, GSN,	97	164	5062	1.909228061	1	1	98.61022004
BIND	3029373:RIBOSOMAL PROTEIN L27	6	2.61%	0.199443152	MYO1B, CBLB, UGDH, LIMA1, HTRA1, GSN,	97	164	5062	1.909228061	1	1	98.61022004
BIND	2875708:RAC GTPASE ACTIVATING PROTEIN 1	6	2.61%	0.199443152	MYO1B, CBLB, UGDH, LIMA1, HTRA1, GSN,	97	164	5062	1.909228061	1	1	98.61022004
BIND	2875951:SYNAPTOPODIN	6	2.61%	0.199443152	MYO1B, CBLB, UGDH, LIMA1, HTRA1, GSN,	97	164	5062	1.909228061	1	1	98.61022004
BIND	2876160:SMU-1 SUPPRESSOR OF MEC-8 AND UNC-52 HOMOLOG (C. ELEGANS)	6	2.61%	0.199443152	MYO1B, CBLB, UGDH, LIMA1, HTRA1, GSN,	97	164	5062	1.909228061	1	1	98.61022004
BIND	3028254:MELANOCORTIN 1 RECEPTOR (ALPHA MELANOCYTE STIMULATING HORMONE RECEPTOR)	6	2.61%	0.199443152	MYO1B, CBLB, UGDH, LIMA1, HTRA1, GSN,	97	164	5062	1.909228061	1	1	98.61022004
BIND	2876018:PLECTIN 1, INTERMEDIATE FILAMENT BINDING PROTEIN 500KDA	6	2.61%	0.199443152	MYO1B, CBLB, UGDH, LIMA1, HTRA1, GSN,	97	164	5062	1.909228061	1	1	98.61022004
BIND	2876320:DEAD (ASP-GLU-ALA-ASP) BOX POLYPEPTIDE 6	6	2.61%	0.199443152	MYO1B, CBLB, UGDH, LIMA1, HTRA1, GSN,	97	164	5062	1.909228061	1	1	98.61022004
BIND	2876442:VAV 3 ONCOGENE	6	2.61%	0.199443152	MYO1B, CBLB, UGDH, LIMA1, HTRA1, GSN,	97	164	5062	1.909228061	1	1	98.61022004
BIND	2865836:HETEROGENEOUS NUCLEAR RIBONUCLEOPROTEIN F	6	2.61%	0.199443152	MYO1B, CBLB, UGDH, LIMA1, HTRA1, GSN,	97	164	5062	1.909228061	1	1	98.61022004
BIND	3027587:RIBOSOMAL PROTEIN L36	6	2.61%	0.199443152	MYO1B, CBLB, UGDH, LIMA1, HTRA1, GSN,	97	164	5062	1.909228061	1	1	98.61022004
BIND	3027583:RIBOSOMAL PROTEIN S15A	6	2.61%	0.199443152	MYO1B, CBLB, UGDH, LIMA1, HTRA1, GSN,	97	164	5062	1.909228061	1	1	98.61022004
BIND	2865933:IMPORTIN 7	6	2.61%	0.199443152	MYO1B, CBLB, UGDH, LIMA1, HTRA1, GSN,	97	164	5062	1.909228061	1	1	98.61022004
BIND	2877548:RIBOSOMAL PROTEIN S28	6	2.61%	0.199443152	MYO1B, CBLB, UGDH, LIMA1, HTRA1, GSN,	97	164	5062	1.909228061	1	1	98.61022004
BIND	3028552:KERATIN 8	6	2.61%	0.199443152	MYO1B, CBLB, UGDH, LIMA1, HTRA1, GSN,	97	164	5062	1.909228061	1	1	98.61022004
BIND	2877878:DYSTONIN	6	2.61%	0.199443152	MYO1B, CBLB, UGDH, LIMA1, HTRA1, GSN,	97	164	5062	1.909228061	1	1	98.61022004
BIND	3026145:CORONIN, ACTIN BINDING PROTEIN, 1B	6	2.61%	0.199443152	MYO1B, CBLB, UGDH, LIMA1, HTRA1, GSN,	97	164	5062	1.909228061	1	1	98.61022004
BIND	2874546:TAO KINASE 2	6	2.61%	0.199443152	MYO1B, CBLB, UGDH, LIMA1, HTRA1, GSN,	97	164	5062	1.909228061	1	1	98.61022004
BIND	2874540:TROPOMYOSIN 2 (BETA)	6	2.61%	0.199443152	MYO1B, CBLB, UGDH, LIMA1, HTRA1, GSN,	97	164	5062	1.909228061	1	1	98.61022004
BIND	2865478:EPIPLAKIN 1	6	2.61%	0.199443152	MYO1B, CBLB, UGDH, LIMA1, HTRA1, GSN,	97	164	5062	1.909228061	1	1	98.61022004
BIND	3026570:MYOSIN REGULATORY LIGHT CHAIN MRCL3	6	2.61%	0.199443152	MYO1B, CBLB, UGDH, LIMA1, HTRA1, GSN,	97	164	5062	1.909228061	1	1	98.61022004
BIND	3026406:RIBOSOMAL PROTEIN L23A	6	2.61%	0.199443152	MYO1B, CBLB, UGDH, LIMA1, HTRA1, GSN,	97	164	5062	1.909228061	1	1	98.61022004
BIND	2874332:RIBOSOMAL PROTEIN S16	6	2.61%	0.199443152	MYO1B, CBLB, UGDH, LIMA1, HTRA1, GSN,	97	164	5062	1.909228061	1	1	98.61022004
BIND	3025691:TROPOMODULIN 3 (UBIQUITOUS)	6	2.61%	0.199443152	MYO1B, CBLB, UGDH, LIMA1, HTRA1, GSN,	97	164	5062	1.909228061	1	1	98.61022004
BIND	3025815:RETINOIC ACID INDUCED 14	6	2.61%	0.199443152	MYO1B, CBLB, UGDH, LIMA1, HTRA1, GSN,	97	164	5062	1.909228061	1	1	98.61022004
BIND	2874624:FAMILY WITH SEQUENCE SIMILARITY 55, MEMBER B	6	2.61%	0.199443152	MYO1B, CBLB, UGDH, LIMA1, HTRA1, GSN,	97	164	5062	1.909228061	1	1	98.61022004
BIND	3025951:RIBOSOMAL PROTEIN S23	6	2.61%	0.199443152	MYO1B, CBLB, UGDH, LIMA1, HTRA1, GSN,	97	164	5062	1.909228061	1	1	98.61022004
BIND	2874818:RIBOSOMAL PROTEIN L7	6	2.61%	0.199443152	MYO1B, CBLB, UGDH, LIMA1, HTRA1, GSN,	97	164	5062	1.909228061	1	1	98.61022004
BIND	2865300:PROGRAMMED CELL DEATH 6	6	2.61%	0.199443152	MYO1B, CBLB, UGDH, LIMA1, HTRA1, GSN,	97	164	5062	1.909228061	1	1	98.61022004
BIND	1254646:ATP SYNTHASE, H+ TRANSPORTING, MITOCHONDRIAL F1 COMPLEX, ALPHA SUBUNIT 1, CARDIAC MUSCLE	6	2.61%	0.199443152	MYO1B, CBLB, UGDH, LIMA1, HTRA1, GSN,	97	164	5062	1.909228061	1	1	98.61022004
BIND	3026663:MATRIN 3	6	2.61%	0.199443152	MYO1B, CBLB, UGDH, LIMA1, HTRA1, GSN,	97	164	5062	1.909228061	1	1	98.61022004
BIND	2864751:RIBOSOMAL PROTEIN S14	6	2.61%	0.199443152	MYO1B, CBLB, UGDH, LIMA1, HTRA1, GSN,	97	164	5062	1.909228061	1	1	98.61022004
BIND	2864792:MYOSIN PHOSPHATASE-RHO INTERACTING PROTEIN	6	2.61%	0.199443152	MYO1B, CBLB, UGDH, LIMA1, HTRA1, GSN,	97	164	5062	1.909228061	1	1	98.61022004
BIND	2871380:DUTP PYROPHOSPHATASE	6	2.61%	0.20279706	MYO1B, CBLB, UGDH, LIMA1, HTRA1, GSN,	97	165	5062	1.897656982	1	0.999998884	98.71797126
BIND	2862869:GLUTAMATE-RICH WD REPEAT CONTAINING 1	6	2.61%	0.20279706	MYO1B, CBLB, UGDH, LIMA1, HTRA1, GSN,	97	165	5062	1.897656982	1	0.999998884	98.71797126
BIND	2923158:ACTIN, ALPHA, CARDIAC MUSCLE	6	2.61%	0.20279706	MYO1B, CBLB, UGDH, LIMA1, HTRA1, GSN,	97	165	5062	1.897656982	1	0.999998884	98.71797126
BIND	3030064:RIBOSOMAL PROTEIN L31	6	2.61%	0.20279706	MYO1B, CBLB, UGDH, LIMA1, HTRA1, GSN,	97	165	5062	1.897656982	1	0.999998884	98.71797126
BIND	3023849:CORTACTIN	6	2.61%	0.20279706	MYO1B, CBLB, UGDH, LIMA1, HTRA1, GSN,	97	165	5062	1.897656982	1	0.999998884	98.71797126
BIND	2861934:GLUTATHIONE S-TRANSFERASE M3 (BRAIN)	6	2.61%	0.20279706	MYO1B, CBLB, UGDH, LIMA1, HTRA1, GSN,	97	165	5062	1.897656982	1	0.999998884	98.71797126
BIND	2870536:DNAJ (HSP40) HOMOLOG, SUBFAMILY A, MEMBER 2	6	2.61%	0.20279706	MYO1B, CBLB, UGDH, LIMA1, HTRA1, GSN,	97	165	5062	1.897656982	1	0.999998884	98.71797126
BIND	2869847:S100 CALCIUM BINDING PROTEIN A6 (CALCYCLIN)	6	2.61%	0.20279706	MYO1B, CBLB, UGDH, LIMA1, HTRA1, GSN,	97	165	5062	1.897656982	1	0.999998884	98.71797126
BIND	2873530:HYDROXYACYL-COENZYME A DEHYDROGENASE/3-KETOACYL-COENZYME A THIOLASE/ENOYL-COENZYME A HYDRATASE (TRIFUNCTIONAL PROTEIN), BETA SUBUNIT	6	2.61%	0.20279706	MYO1B, CBLB, UGDH, LIMA1, HTRA1, GSN,	97	165	5062	1.897656982	1	0.999998884	98.71797126
BIND	2859176:PROTEIN-L-ISOASPARTATE (D-ASPARTATE) O-METHYLTRANSFERASE	6	2.61%	0.20279706	MYO1B, CBLB, UGDH, LIMA1, HTRA1, GSN,	97	165	5062	1.897656982	1	0.999998884	98.71797126
BIND	2873783:COFILIN 2 (MUSCLE)	6	2.61%	0.20279706	MYO1B, CBLB, UGDH, LIMA1, HTRA1, GSN,	97	165	5062	1.897656982	1	0.999998884	98.71797126
BIND	2873016:IQ MOTIF CONTAINING GTPASE ACTIVATING PROTEIN 1	6	2.61%	0.20279706	MYO1B, CBLB, UGDH, LIMA1, HTRA1, GSN,	97	165	5062	1.897656982	1	0.999998884	98.71797126
BIND	2860634:MYOSIN, HEAVY POLYPEPTIDE-LIKE (110KD)	6	2.61%	0.20279706	MYO1B, CBLB, UGDH, LIMA1, HTRA1, GSN,	97	165	5062	1.897656982	1	0.999998884	98.71797126
BIND	2860647:ARP2 ACTIN-RELATED PROTEIN 2 HOMOLOG (YEAST)	6	2.61%	0.20279706	MYO1B, CBLB, UGDH, LIMA1, HTRA1, GSN,	97	165	5062	1.897656982	1	0.999998884	98.71797126
BIND	3029880:ACTIN RELATED PROTEIN 2/3 COMPLEX, SUBUNIT 4, 20KDA	6	2.61%	0.20279706	MYO1B, CBLB, UGDH, LIMA1, HTRA1, GSN,	97	165	5062	1.897656982	1	0.999998884	98.71797126
BIND	2866873:PROTEIN PHOSPHATASE 1, REGULATORY SUBUNIT 9B, SPINOPHILIN	6	2.61%	0.20279706	MYO1B, CBLB, UGDH, LIMA1, HTRA1, GSN,	97	165	5062	1.897656982	1	0.999998884	98.71797126
BIND	2875713:INOSITOL 1,4,5-TRIPHOSPHATE RECEPTOR, TYPE 3	6	2.61%	0.20279706	MYO1B, CBLB, UGDH, LIMA1, HTRA1, GSN,	97	165	5062	1.897656982	1	0.999998884	98.71797126
BIND	2875965:GLUTATHIONE S-TRANSFERASE M1	6	2.61%	0.20279706	MYO1B, CBLB, UGDH, LIMA1, HTRA1, GSN,	97	165	5062	1.897656982	1	0.999998884	98.71797126
BIND	37947:RIBOSOMAL PROTEIN S18	6	2.61%	0.20279706	MYO1B, CBLB, UGDH, LIMA1, HTRA1, GSN,	97	165	5062	1.897656982	1	0.999998884	98.71797126
BIND	3028189:ACTIN RELATED PROTEIN 2/3 COMPLEX, SUBUNIT 3, 21KDA	6	2.61%	0.20279706	MYO1B, CBLB, UGDH, LIMA1, HTRA1, GSN,	97	165	5062	1.897656982	1	0.999998884	98.71797126
BIND	2876571:ACTIN RELATED PROTEIN 2/3 COMPLEX, SUBUNIT 2, 34KDA	6	2.61%	0.20279706	MYO1B, CBLB, UGDH, LIMA1, HTRA1, GSN,	97	165	5062	1.897656982	1	0.999998884	98.71797126
BIND	3027732:BCL2-ASSOCIATED TRANSCRIPTION FACTOR 1	6	2.61%	0.20279706	MYO1B, CBLB, UGDH, LIMA1, HTRA1, GSN,	97	165	5062	1.897656982	1	0.999998884	98.71797126
BIND	2877037:RIBOSOMAL PROTEIN L18	6	2.61%	0.20279706	MYO1B, CBLB, UGDH, LIMA1, HTRA1, GSN,	97	165	5062	1.897656982	1	0.999998884	98.71797126
BIND	3029021:RIBOSOMAL PROTEIN L10	6	2.61%	0.20279706	MYO1B, CBLB, UGDH, LIMA1, HTRA1, GSN,	97	165	5062	1.897656982	1	0.999998884	98.71797126
BIND	3026034:HISTONE 2, H2AA	6	2.61%	0.20279706	MYO1B, CBLB, UGDH, LIMA1, HTRA1, GSN,	97	165	5062	1.897656982	1	0.999998884	98.71797126
BIND	3026147:RIBOSOMAL PROTEIN L12	6	2.61%	0.20279706	MYO1B, CBLB, UGDH, LIMA1, HTRA1, GSN,	97	165	5062	1.897656982	1	0.999998884	98.71797126
BIND	3025133:HEAT SHOCK 70KDA PROTEIN 8	6	2.61%	0.20279706	MYO1B, CBLB, UGDH, LIMA1, HTRA1, GSN,	97	165	5062	1.897656982	1	0.999998884	98.71797126
BIND	3025560:RIBOSOMAL PROTEIN L24	6	2.61%	0.20279706	MYO1B, CBLB, UGDH, LIMA1, HTRA1, GSN,	97	165	5062	1.897656982	1	0.999998884	98.71797126
BIND	2874847:THYROID HORMONE RECEPTOR ASSOCIATED PROTEIN 3	6	2.61%	0.20279706	MYO1B, CBLB, UGDH, LIMA1, HTRA1, GSN,	97	165	5062	1.897656982	1	0.999998884	98.71797126
BIND	2874877:ANNEXIN A2	6	2.61%	0.20279706	MYO1B, CBLB, UGDH, LIMA1, HTRA1, GSN,	97	165	5062	1.897656982	1	0.999998884	98.71797126
BIND	3026575:PROTEIN PHOSPHATASE 1, REGULATORY (INHIBITOR) SUBUNIT 12A	6	2.61%	0.20279706	MYO1B, CBLB, UGDH, LIMA1, HTRA1, GSN,	97	165	5062	1.897656982	1	0.999998884	98.71797126
BIND	2875316:DIHYDROLIPOAMIDE S-SUCCINYLTRANSFERASE (E2 COMPONENT OF 2-OXO-GLUTARATE COMPLEX)	6	2.61%	0.20279706	MYO1B, CBLB, UGDH, LIMA1, HTRA1, GSN,	97	165	5062	1.897656982	1	0.999998884	98.71797126
BIND	2870489:FILAMIN B, BETA (ACTIN BINDING PROTEIN 278)	6	2.61%	0.206170421	MYO1B, CBLB, UGDH, LIMA1, HTRA1, GSN,	97	166	5062	1.886225314	1	0.999964519	98.81832749
BIND	3029065:FUS INTERACTING PROTEIN (SERINE/ARGININE-RICH) 1	6	2.61%	0.206170421	MYO1B, CBLB, UGDH, LIMA1, HTRA1, GSN,	97	166	5062	1.886225314	1	0.999964519	98.81832749
BIND	2860568:ARP3 ACTIN-RELATED PROTEIN 3 HOMOLOG (YEAST)	6	2.61%	0.206170421	MYO1B, CBLB, UGDH, LIMA1, HTRA1, GSN,	97	166	5062	1.886225314	1	0.999964519	98.81832749
BIND	2887440:HEAT SHOCK 27KDA PROTEIN 1	6	2.61%	0.206170421	MYO1B, CBLB, UGDH, LIMA1, HTRA1, GSN,	97	166	5062	1.886225314	1	0.999964519	98.81832749
BIND	2874785:RIBOSOMAL PROTEIN S20	6	2.61%	0.206170421	MYO1B, CBLB, UGDH, LIMA1, HTRA1, GSN,	97	166	5062	1.886225314	1	0.999964519	98.81832749
BIND	2864929:PEROXIREDOXIN 1	6	2.61%	0.206170421	MYO1B, CBLB, UGDH, LIMA1, HTRA1, GSN,	97	166	5062	1.886225314	1	0.999964519	98.81832749
BIND	2875031:SPECTRIN, ALPHA, NON-ERYTHROCYTIC 1 (ALPHA-FODRIN)	6	2.61%	0.206170421	MYO1B, CBLB, UGDH, LIMA1, HTRA1, GSN,	97	166	5062	1.886225314	1	0.999964519	98.81832749
BIND	2864503:RIBOSOMAL PROTEIN S25	6	2.61%	0.206170421	MYO1B, CBLB, UGDH, LIMA1, HTRA1, GSN,	97	166	5062	1.886225314	1	0.999964519	98.81832749
BIND	2875553:ADAPTOR-RELATED PROTEIN COMPLEX 2, ALPHA 1 SUBUNIT	6	2.61%	0.206170421	MYO1B, CBLB, UGDH, LIMA1, HTRA1, GSN,	97	166	5062	1.886225314	1	0.999964519	98.81832749
BIND	2864790:HEAT SHOCK 70KDA PROTEIN 5 (GLUCOSE-REGULATED PROTEIN, 78KDA)	6	2.61%	0.206170421	MYO1B, CBLB, UGDH, LIMA1, HTRA1, GSN,	97	166	5062	1.886225314	1	0.999964519	98.81832749
BIND	2870587:ACTIN RELATED PROTEIN 2/3 COMPLEX, SUBUNIT 5, 16KDA	6	2.61%	0.209562827	MYO1B, CBLB, UGDH, LIMA1, HTRA1, GSN,	97	167	5062	1.874930551	1	0.999962458	98.91171009
BIND	2866866:PROTEIN PHOSPHATASE 3 (FORMERLY 2B), CATALYTIC SUBUNIT, ALPHA ISOFORM (CALCINEURIN A ALPHA)	6	2.61%	0.209562827	MYO1B, CBLB, UGDH, LIMA1, HTRA1, GSN,	97	167	5062	1.874930551	1	0.999962458	98.91171009
BIND	2858417:CAS-BR-M (MURINE) ECOTROPIC RETROVIRAL TRANSFORMING SEQUENCE B	6	2.61%	0.209562827	MYO1B, SPRY2, UGDH, LIMA1, HTRA1, GSN,	97	167	5062	1.874930551	1	0.999962458	98.91171009
BIND	2876272:KERATIN 18	6	2.61%	0.209562827	MYO1B, CBLB, UGDH, LIMA1, HTRA1, GSN,	97	167	5062	1.874930551	1	0.999962458	98.91171009
BIND	2865369:PEPTIDYLPROLYL ISOMERASE A (CYCLOPHILIN A)	6	2.61%	0.212973869	MYO1B, CBLB, UGDH, LIMA1, HTRA1, GSN,	97	168	5062	1.86377025	1	0.999950289	98.99852381
BIND	2865499:EUKARYOTIC TRANSLATION ELONGATION FACTOR 1 GAMMA	6	2.61%	0.212973869	MYO1B, CBLB, UGDH, LIMA1, HTRA1, GSN,	97	168	5062	1.86377025	1	0.999950289	98.99852381
BIND	2865285:MYOSIN IC	6	2.61%	0.212973869	MYO1B, CBLB, UGDH, LIMA1, HTRA1, GSN,	97	168	5062	1.86377025	1	0.999950289	98.99852381
BIND	2875224:ACTININ, ALPHA 4	6	2.61%	0.212973869	MYO1B, CBLB, UGDH, LIMA1, HTRA1, GSN,	97	168	5062	1.86377025	1	0.999950289	98.99852381
BIND	2885675:MYOSIN, HEAVY POLYPEPTIDE 10, NON-MUSCLE	6	2.61%	0.216403135	MYO1B, CBLB, UGDH, LIMA1, HTRA1, GSN,	97	169	5062	1.852742024	1	0.999951816	99.07915679
BIND	3026695:ADAPTOR-RELATED PROTEIN COMPLEX 2, BETA 1 SUBUNIT	6	2.61%	0.219850211	MYO1B, CBLB, UGDH, LIMA1, HTRA1, GSN,	97	170	5062	1.841843542	1	0.999956632	99.15398068
BIND	2865679:HISTONE 1, H3A	6	2.61%	0.226796131	MYO1B, CBLB, UGDH, LIMA1, HTRA1, GSN,	97	172	5062	1.820426756	1	0.999964883	99.28760621
BIND	2870444:DYNEIN, LIGHT CHAIN, LC8-TYPE 1	6	2.61%	0.230294142	MYO1B, CBLB, UGDH, LIMA1, HTRA1, GSN,	97	173	5062	1.809904058	1	0.999963403	99.34707024
BIND	2865203:PROTEIN TYROSINE PHOSPHATASE, NON-RECEPTOR TYPE 11 (NOONAN SYNDROME 1)	6	2.61%	0.230294142	MYO1B, CBLB, UGDH, LIMA1, HTRA1, GSN,	97	173	5062	1.809904058	1	0.999963403	99.34707024
BIND	3027245:RIBOSOMAL PROTEIN S11	6	2.61%	0.230294142	MYO1B, CBLB, UGDH, LIMA1, HTRA1, GSN,	97	173	5062	1.809904058	1	0.999963403	99.34707024
BIND	2864877:ACTININ, ALPHA 1	6	2.61%	0.233808296	MYO1B, CBLB, UGDH, LIMA1, HTRA1, GSN,	97	174	5062	1.799502311	1	0.999967064	99.40205053
BIND	2859997:SWI/SNF RELATED, MATRIX ASSOCIATED, ACTIN DEPENDENT REGULATOR OF CHROMATIN, SUBFAMILY A, MEMBER 5	6	2.61%	0.237338173	MYO1B, CBLB, UGDH, LIMA1, HTRA1, GSN,	97	175	5062	1.78921944	1	0.999970363	99.45283944
BIND	2869887:X-RAY REPAIR COMPLEMENTING DEFECTIVE REPAIR IN CHINESE HAMSTER CELLS 6 (KU AUTOANTIGEN, 70KDA)	6	2.61%	0.244443418	MYO1B, CBLB, UGDH, LIMA1, HTRA1, GSN,	97	177	5062	1.769002272	1	0.999977719	99.54293855
BIND	2860452:HETEROGENEOUS NUCLEAR RIBONUCLEOPROTEIN H1 (H)	6	2.61%	0.248017943	MYO1B, CBLB, UGDH, LIMA1, HTRA1, GSN,	97	178	5062	1.759064057	1	0.999976784	99.58276057
BIND	2878696:ACTIN, BETA	6	2.61%	0.248017943	MYO1B, CBLB, UGDH, LIMA1, HTRA1, GSN,	97	178	5062	1.759064057	1	0.999976784	99.58276057
BIND	3029853:RIBOSOMAL PROTEIN L4	6	2.61%	0.248017943	MYO1B, CBLB, UGDH, LIMA1, HTRA1, GSN,	97	178	5062	1.759064057	1	0.999976784	99.58276057
BIND	3029905:DEAD (ASP-GLU-ALA-ASP) BOX POLYPEPTIDE 5	6	2.61%	0.251606509	MYO1B, CBLB, UGDH, LIMA1, HTRA1, GSN,	97	179	5062	1.749236883	1	0.999979114	99.61941573
BIND	2881535:H4 HISTONE, FAMILY 2	6	2.61%	0.258824076	MYO1B, CBLB, UGDH, LIMA1, HTRA1, GSN,	97	181	5062	1.729908299	1	0.999984303	99.68410068
BIND	2876357:SMALL NUCLEAR RIBONUCLEOPROTEIN D2 POLYPEPTIDE 16.5KDA	6	2.61%	0.262452234	MYO1B, CBLB, UGDH, LIMA1, HTRA1, GSN,	97	182	5062	1.720403308	1	0.999985886	99.7125367
BIND	2867328:EPIDERMAL GROWTH FACTOR RECEPTOR (ERYTHROBLASTIC LEUKEMIA VIRAL (V-ERB-B) ONCOGENE HOMOLOG, AVIAN)	6	2.61%	0.269745196	MYO1B, CBLB, UGDH, LIMA1, HTRA1, GSN,	97	184	5062	1.701703272	1	0.99998942	99.76252228
BIND	2930763:RIBOSOMAL PROTEIN L30	6	2.61%	0.288171771	MYO1B, CBLB, UGDH, LIMA1, HTRA1, GSN,	97	189	5062	1.656684667	1	0.999995098	99.85469953
BIND	3025209:RIBOSOMAL PROTEIN S13	6	2.61%	0.288171771	MYO1B, CBLB, UGDH, LIMA1, HTRA1, GSN,	97	189	5062	1.656684667	1	0.999995098	99.85469953
BIND	2877939:GROWTH FACTOR RECEPTOR-BOUND PROTEIN 2	6	2.61%	0.299344169	MYO1B, CBLB, UGDH, LIMA1, HTRA1, GSN,	97	192	5062	1.630798969	1	0.999996727	99.89279901
BIND	2915128:CAPPING PROTEIN (ACTIN FILAMENT) MUSCLE Z-LINE, BETA	6	2.61%	0.321899016	MYO1B, CBLB, UGDH, LIMA1, HTRA1, GSN,	97	198	5062	1.581380818	1	0.999998881	99.94284707
BIND	2859359:EUKARYOTIC TRANSLATION ELONGATION FACTOR 2	6	2.61%	0.321899016	MYO1B, CBLB, UGDH, LIMA1, HTRA1, GSN,	97	198	5062	1.581380818	1	0.999998881	99.94284707
BIND	2865871:DEAH (ASP-GLU-ALA-HIS) BOX POLYPEPTIDE 9	6	2.61%	0.321899016	MYO1B, CBLB, UGDH, LIMA1, HTRA1, GSN,	97	198	5062	1.581380818	1	0.999998881	99.94284707
BIND	2869900:CGI-59 PROTEIN	6	2.61%	0.329467631	MYO1B, CBLB, UGDH, LIMA1, HTRA1, GSN,	97	200	5062	1.56556701	1	0.999999017	99.95393877
BIND	3027399:ACTIN, ALPHA 2, SMOOTH MUSCLE, AORTA	6	2.61%	0.333259575	MYO1B, CBLB, UGDH, LIMA1, HTRA1, GSN,	97	201	5062	1.55777812	1	0.999999119	99.95869611
BIND	2875099:HETEROGENEOUS NUCLEAR RIBONUCLEOPROTEIN A1	6	2.61%	0.337056086	MYO1B, CBLB, UGDH, LIMA1, HTRA1, GSN,	97	202	5062	1.550066347	1	0.999999209	99.96299001
BIND	2865035:LAMIN A/C	7	3.04%	0.357563553	MYO1B, CBLB, ELL2, UGDH, LIMA1, HTRA1, GSN,	97	256	5062	1.426949098	1	0.999999703	99.97977002
BIND	2864867:INTERLEUKIN ENHANCER BINDING FACTOR 3, 90KDA	6	2.61%	0.363726936	MYO1B, CBLB, UGDH, LIMA1, HTRA1, GSN,	97	209	5062	1.498150249	1	0.999999765	99.98319195
BIND	2871390:UDP-GLUCOSE DEHYDROGENASE	5	2.17%	0.378002279	MYO1B, CBLB, LIMA1, HTRA1, GSN,	97	164	5062	1.591023384	1	0.99999988	99.98913365
BIND	2870743:MYOSIN IB	5	2.17%	0.378002279	CBLB, UGDH, LIMA1, HTRA1, GSN,	97	164	5062	1.591023384	1	0.99999988	99.98913365
BIND	2862540:LIM DOMAIN AND ACTIN BINDING 1	5	2.17%	0.378002279	MYO1B, CBLB, UGDH, HTRA1, GSN,	97	164	5062	1.591023384	1	0.99999988	99.98913365
BIND	2862420:HTRA SERINE PEPTIDASE 1	5	2.17%	0.378002279	MYO1B, CBLB, UGDH, LIMA1, GSN,	97	164	5062	1.591023384	1	0.99999988	99.98913365
BIND	2870112:HEAT SHOCK 60KDA PROTEIN 1 (CHAPERONIN)	7	3.04%	0.3782249	MYO1B, CBLB, ELL2, UGDH, LIMA1, HTRA1, GSN,	97	262	5062	1.394270874	1	0.999999826	99.98920817
BIND	2865622:GELSOLIN (AMYLOIDOSIS, FINNISH TYPE)	5	2.17%	0.382355203	MYO1B, CBLB, UGDH, LIMA1, HTRA1,	97	165	5062	1.581380818	1	0.999999847	99.99050588
BIND	2874884:POLYPYRIMIDINE TRACT BINDING PROTEIN 1	7	3.04%	0.392026277	MYO1B, CBLB, ELL2, UGDH, LIMA1, HTRA1, GSN,	97	266	5062	1.373304395	1	0.999999899	99.99299024
BIND	2867482:RUVB-LIKE 2 (E. COLI)	7	3.04%	0.398928686	MYO1B, CBLB, ELL2, UGDH, LIMA1, HTRA1, GSN,	97	268	5062	1.363055855	1	0.999999923	99.99437164
BIND	2870165:HLA-B ASSOCIATED TRANSCRIPT 1	7	3.04%	0.402379405	MYO1B, CBLB, ELL2, UGDH, LIMA1, HTRA1, GSN,	97	269	5062	1.357988733	1	0.999999923	99.99496132
BIND	3026908:EUKARYOTIC TRANSLATION INITIATION FACTOR 4A, ISOFORM 1	7	3.04%	0.402379405	MYO1B, CBLB, ELL2, UGDH, LIMA1, HTRA1, GSN,	97	269	5062	1.357988733	1	0.999999923	99.99496132
BIND	3026047:RETINOBLASTOMA BINDING PROTEIN 7	6	2.61%	0.436143439	MYO1B, CBLB, UGDH, LIMA1, HTRA1, GSN,	97	228	5062	1.373304395	1	0.999999986	99.99835255
BIND	2875201:NUCLEOPHOSMIN (NUCLEOLAR PHOSPHOPROTEIN B23, NUMATRIN)	7	3.04%	0.514449655	MYO1B, CBLB, ELL2, UGDH, LIMA1, HTRA1, GSN,	97	302	5062	1.209599235	1	1	99.99990697
BIND	2872443:EUKARYOTIC TRANSLATION ELONGATION FACTOR 1 ALPHA 1	7	3.04%	0.524318848	MYO1B, CBLB, ELL2, UGDH, LIMA1, HTRA1, GSN,	97	305	5062	1.197701538	1	1	99.99993731
BIND	2860162:HETEROGENEOUS NUCLEAR RIBONUCLEOPROTEIN M	7	3.04%	0.540596756	MYO1B, CBLB, ELL2, UGDH, LIMA1, HTRA1, GSN,	97	310	5062	1.178383771	1	1	99.9999679
Functional Group 58	Median: 0.5361873513203057	Geo: 0.23059786325564305	DNAJB6, NQO1, LARP6, CREB3L2, RCN1, FHL2, ZFP36L2, MBNL2, NRP1, TPM1, SQSTM1, PALLD, HERPUD1, CALD1, SPRY1, BAG3, PTPN12, DDAH2, PTRF, LRP1, PEA15, PHLDA2, AKR1C2, DLC1, LPP, TRIO, ARL1, ILK, QSOX1, CYLD, RRBP1, MT1L, NEU1, ASPH, CLIP1, SH3BP5, GCLM, DNAJB1, NNMT, ADAMTS1, CDKN1A, RHOQ, SERTAD2, PARVA, SEC23A, ARFIP1, SEC24A, UPP1, STCH, GALNT1, MANBA, CREB3L1, SPRY2, DNMBP, LAMP2, WIPI1, RAB5A, …
Category	Term	Count	%	PValue	Genes	List Total	Pop Hits	Pop Total	Fold Enrichment	Bonferroni	Benjamini	FDR
GOTERM_CC_ALL	GO:0005737~cytoplasm	104	45.22%	2.64E-04	DNAJB6, NQO1, LARP6, CREB3L2, RCN1, FHL2, ZFP36L2, MBNL2, NRP1, TPM1, SQSTM1, PALLD, HERPUD1, CALD1, SPRY1, BAG3, PTPN12, DDAH2, PTRF, LRP1, PEA15, PHLDA2, AKR1C2, DLC1, LPP, TRIO, ARL1, ILK, QSOX1, CYLD, RRBP1, MT1L, NEU1, ASPH, CLIP1, SH3BP5, GCLM, DNAJB1, NNMT, ADAMTS1, CDKN1A, RHOQ, SERTAD2, PARVA, SEC23A, ARFIP1, SEC24A, UPP1, STCH, GALNT1, MANBA, CREB3L1, SPRY2, DNMBP, LAMP2, WIPI1, RAB5A, …	201	6219	15857	1.319282347	0.204528825	0.108108092	0.408155604
GOTERM_CC_ALL	GO:0044424~intracellular part	134	58.26%	0.13298309	MYO1B, DNAJB6, NQO1, LARP6, CREB3L2, RCN1, FHL2, ZFP36L2, MBNL2, NRP1, FOSL2, FJX1, TPM1, SQSTM1, PALLD, HERPUD1, CALD1, SPRY1, BAG3, PTPN12, PTRF, DDAH2, LRP1, PEA15, PHLDA2, AKR1C2, DLC1, LPP, ATF3, XBP1, IGFBP3, TRIO, ARL1, ILK, QSOX1, CYLD, ELL2, RRBP1, MT1L, DUSP5, NEU1, GADD45A, HBP1, SNAI2, FOXC1, ASPH, CLIP1, SH3BP5, GCLM, DNAJB1, NNMT, CDKN1A, ADAMTS1, RHOQ, SERTAD2, ARFIP1, PARVA, SEC23…	201	9906	15857	1.067164681	1	0.976561099	89.07231642
GOTERM_CC_ALL	GO:0005622~intracellular	139	60.43%	0.249635421	MYO1B, DNAJB6, NQO1, LARP6, CREB3L2, RCN1, FHL2, ZFP36L2, MBNL2, NRP1, FOSL2, FJX1, TPM1, SQSTM1, PALLD, HERPUD1, CALD1, SPRY1, BAG3, PTPN12, PTRF, DDAH2, LRP1, PEA15, FBN1, PHLDA2, AKR1C2, DLC1, RAP2C, LPP, ATF3, XBP1, IGFBP3, TRIO, ARL1, ILK, QSOX1, CYLD, ELL2, MT1L, RRBP1, DUSP5, NEU1, HBP1, GADD45A, SNAI2, FOXC1, ARHGAP29, ASPH, CLIP1, SH3BP5, GCLM, DNAJB1, NNMT, CDKN1A, ADAMTS1, RHOQ, SERTAD…	201	10544	15857	1.040002472	1	0.992463254	98.83878861
GOTERM_CC_ALL	GO:0043229~intracellular organelle	106	46.09%	0.502366892	MYO1B, DNAJB6, LARP6, CREB3L2, RCN1, FHL2, ZFP36L2, MBNL2, NRP1, FOSL2, FJX1, TPM1, SQSTM1, PALLD, HERPUD1, CALD1, PTRF, LRP1, PEA15, LPP, ATF3, XBP1, IGFBP3, ARL1, QSOX1, CYLD, ELL2, RRBP1, DUSP5, NEU1, GADD45A, HBP1, SNAI2, FOXC1, ASPH, CLIP1, SH3BP5, DNAJB1, ADAMTS1, CDKN1A, SERTAD2, SEC23A, PARVA, ARFIP1, SEC24A, STCH, GALNT1, MANBA, PRSS23, CREB3L1, SPRY2, DNMBP, LAMP2, WIPI1, RAB5A, GOLT1B,…	201	8288	15857	1.008976594	1	0.999881589	99.9980153
GOTERM_CC_ALL	GO:0043226~organelle	106	46.09%	0.505237776	MYO1B, DNAJB6, LARP6, CREB3L2, RCN1, FHL2, ZFP36L2, MBNL2, NRP1, FOSL2, FJX1, TPM1, SQSTM1, PALLD, HERPUD1, CALD1, PTRF, LRP1, PEA15, LPP, ATF3, XBP1, IGFBP3, ARL1, QSOX1, CYLD, ELL2, RRBP1, DUSP5, NEU1, GADD45A, HBP1, SNAI2, FOXC1, ASPH, CLIP1, SH3BP5, DNAJB1, ADAMTS1, CDKN1A, SERTAD2, SEC23A, PARVA, ARFIP1, SEC24A, STCH, GALNT1, MANBA, PRSS23, CREB3L1, SPRY2, DNMBP, LAMP2, WIPI1, RAB5A, GOLT1B,…	201	8292	15857	1.008489871	1	0.999856914	99.99818569
GOTERM_CC_ALL	GO:0043231~intracellular membrane-bound organelle	91	39.57%	0.567136927	DNAJB6, GOLT1B, RAB5A, DRAM, SH3GLB1, PDLIM2, CREB3L2, LARP6, SEC22B, RCN1, FHL2, P4HA2, ARL2BP, MBNL2, ZFP36L2, FOSL2, NRP1, FJX1, SQSTM1, RAB1A, CHSY1, NUPR1, PALLD, CEBPD, HERPUD1, NFIL3, EPAS1, SGK1, BACH1, RRAS2, FOSL1, HMOX1, KLF7, ARID5B, GPNMB, AMIGO2, PTRF, LRP1, NAV3, LPP, MAFF, ATF3, GALNT10, IGFBP3, XBP1, IFRD1, TCF7L2, FER1L3, ARL1, RBMS1, QSOX1, CBLB, PIM1, ELL2, RRBP1, DUSP5, NEU1,…	201	7191	15857	0.998336782	1	0.999964169	99.99977188
GOTERM_CC_ALL	GO:0043227~membrane-bound organelle	91	39.57%	0.569264774	DNAJB6, GOLT1B, RAB5A, DRAM, SH3GLB1, PDLIM2, CREB3L2, LARP6, SEC22B, RCN1, FHL2, P4HA2, ARL2BP, MBNL2, ZFP36L2, FOSL2, NRP1, FJX1, SQSTM1, RAB1A, CHSY1, NUPR1, PALLD, CEBPD, HERPUD1, NFIL3, EPAS1, SGK1, BACH1, RRAS2, FOSL1, HMOX1, KLF7, ARID5B, GPNMB, AMIGO2, PTRF, LRP1, NAV3, LPP, MAFF, ATF3, GALNT10, IGFBP3, XBP1, IFRD1, TCF7L2, FER1L3, ARL1, RBMS1, QSOX1, CBLB, PIM1, ELL2, RRBP1, DUSP5, NEU1,…	201	7194	15857	0.997920462	1	0.999961077	99.99978867
GOTERM_CC_ALL	GO:0005634~nucleus	58	25.22%	0.638317844	DNAJB6, PDLIM2, LARP6, CREB3L2, FHL2, MBNL2, ZFP36L2, FOSL2, FJX1, SQSTM1, NUPR1, CEBPD, PALLD, EPAS1, NFIL3, SGK1, BACH1, FOSL1, HMOX1, ARID5B, KLF7, AMIGO2, PTRF, LRP1, NAV3, LPP, MAFF, ATF3, XBP1, IGFBP3, TCF7L2, IFRD1, FER1L3, RBMS1, CBLB, PIM1, ELL2, DUSP5, GADD45A, HBP1, SNAI2, FOXC1, RRAGC, CSRP2, CDKN1C, RCAN1, CLIP1, DNAJB1, CDKN1A, SERTAD2, SMAD7, KLF2, TCF7L1, PRSS23, PHLDA1, CREB3L1, …	201	4664	15857	0.981057406	1	0.999993404	99.99998595
GOTERM_CC_ALL	GO:0044464~cell part	185	80.43%	0.963629267	MYO1B, DNAJB6, NQO1, CREB3L2, LARP6, RCN1, FHL2, ZFP36L2, MBNL2, NRP1, CD59, FOSL2, FJX1, TPM1, SQSTM1, DKK1, MRC2, PALLD, SRPX, CALD1, HERPUD1, IL6ST, SPRY1, BAG3, TMEM127, PTPN12, PTRF, DDAH2, PEA15, LRP1, FBN1, AKR1C2, PHLDA2, DLC1, RAP2C, LPP, ATF3, IGFBP3, XBP1, TRIO, GNAI1, MPZL1, ARL1, ILK, QSOX1, CYLD, ELL2, FBLN5, MT1L, RRBP1, PLAUR, DUSP5, NEU1, OSTM1, HBP1, GADD45A, SNAI2, FOXC1, ARHGA…	201	15019	15857	0.97175253	1	1	100
GOTERM_CC_ALL	GO:0005623~cell	185	80.43%	0.963975183	MYO1B, DNAJB6, NQO1, CREB3L2, LARP6, RCN1, FHL2, ZFP36L2, MBNL2, NRP1, CD59, FOSL2, FJX1, TPM1, SQSTM1, DKK1, MRC2, PALLD, SRPX, CALD1, HERPUD1, IL6ST, SPRY1, BAG3, TMEM127, PTPN12, PTRF, DDAH2, PEA15, LRP1, FBN1, AKR1C2, PHLDA2, DLC1, RAP2C, LPP, ATF3, IGFBP3, XBP1, TRIO, GNAI1, MPZL1, ARL1, ILK, QSOX1, CYLD, ELL2, FBLN5, MT1L, RRBP1, PLAUR, DUSP5, NEU1, OSTM1, HBP1, GADD45A, SNAI2, FOXC1, ARHGA…	201	15020	15857	0.971687832	1	1	100
Functional Group 59	Median: 0.21923770118688127	Geo: 0.23640488441540955	ITGAV, TFPI, TFPI2, ITGB5, GSN, VCL, PIP4K2A, RRAS2, GNG12,
Category	Term	Count	%	PValue	Genes	List Total	Pop Hits	Pop Total	Fold Enrichment	Bonferroni	Benjamini	FDR
SP_PIR_KEYWORDS	duplication	6	2.61%	0.134536345	ITGAV, TFPI, TFPI2, ITGB5, GSN, VCL,	214	223	17599	2.212690164	1	0.939218933	89.98906484
KEGG_PATHWAY	hsa04810:Regulation of actin cytoskeleton	7	3.04%	0.219237701	PIP4K2A, ITGAV, RRAS2, GNG12, ITGB5, GSN, VCL,	81	214	4214	1.701742241	1	0.993087605	95.51528689
NCICB_CAPATHWAY	2876464:PTK2 PROTEIN TYROSINE KINASE 2	3	1.30%	0.447934457	ITGAV, GSN, VCL,	28	59	1064	1.93220339	1	1	99.99227507
Functional Group 60	Median: 0.2666253351217693	Geo: 0.2577202157083558	SEC23A, SEC24A, RAB1A, SEC22B, LRP1, GOLT1B, RAB5A, PTX3, SQSTM1, MRC2, HMOX1, GSN, TRAM2, RRBP1, STAM, CBLB, TOB1, ARFIP1, SH3GLB1, EIF2AK3, ADM, GPNMB, PHLDA1, LAMP2, SLC5A3, PLAUR, LAMC1, NRP1, FOXC1, TPM1, KCTD12, RRAGC, THBS1, CALD1, SGK1, TNFRSF12A, SLC30A1, ATP2B1, RRAS2, CTGF, PEA15, COL5A2, JAG1, DSTN, VCL,
Category	Term	Count	%	PValue	Genes	List Total	Pop Hits	Pop Total	Fold Enrichment	Bonferroni	Benjamini	FDR
GOTERM_BP_ALL	GO:0006888~ER to Golgi vesicle-mediated transport	4	1.74%	0.047160762	SEC23A, SEC24A, RAB1A, SEC22B,	195	64	15360	4.923076923	1	0.900482059	60.31295635
SP_PIR_KEYWORDS	er-golgi transport	4	1.74%	0.053011445	SEC23A, SEC24A, RAB1A, SEC22B,	214	70	17599	4.699332443	1	0.749038718	58.00384603
GOTERM_BP_ALL	GO:0016192~vesicle-mediated transport	12	5.22%	0.058534973	LRP1, GOLT1B, RAB5A, PTX3, SEC23A, SEC24A, SQSTM1, RAB1A, SEC22B, MRC2, HMOX1, GSN,	195	509	15360	1.85703491	1	0.936438631	68.45880498
SP_PIR_KEYWORDS	protein transport	9	3.91%	0.134341624	GOLT1B, RAB5A, SEC23A, SEC24A, RAB1A, SEC22B, TRAM2, RRBP1, STAM,	214	417	17599	1.774927721	1	0.942033884	89.95312804
GOTERM_BP_ALL	GO:0048193~Golgi vesicle transport	4	1.74%	0.162445012	SEC23A, SEC24A, RAB1A, SEC22B,	195	110	15360	2.864335664	1	0.996341311	96.63289533
COG_ONTOLOGY	Intracellular trafficking and secretion	3	1.30%	0.169617321	SEC23A, SEC24A, SEC22B,	35	63	2879	3.917006803	0.999999834	0.994507224	86.39980268
GOTERM_BP_ALL	GO:0008104~protein localization	14	6.09%	0.199983472	RAB5A, GOLT1B, CBLB, TOB1, SEC23A, ARFIP1, SEC24A, SH3GLB1, SEC22B, RRBP1, SQSTM1, RAB1A, TRAM2, STAM,	195	790	15360	1.395910419	1	0.998289772	98.59945286
GOTERM_BP_ALL	GO:0046903~secretion	8	3.48%	0.200543463	EIF2AK3, ARFIP1, ADM, SEC23A, SEC24A, RAB1A, SEC22B, HMOX1,	195	377	15360	1.671495613	1	0.998264702	98.61808821
GOTERM_BP_ALL	GO:0045184~establishment of protein localization	13	5.65%	0.23309313	RAB5A, GOLT1B, CBLB, TOB1, SEC23A, ARFIP1, SEC24A, SH3GLB1, SEC22B, RRBP1, RAB1A, TRAM2, STAM,	195	745	15360	1.374496644	1	0.999324668	99.37605848
GOTERM_BP_ALL	GO:0006886~intracellular protein transport	8	3.48%	0.247332423	CBLB, TOB1, ARFIP1, SEC23A, SEC24A, TRAM2, RRBP1, STAM,	195	405	15360	1.555935423	1	0.999488317	99.56404867
GOTERM_BP_ALL	GO:0033036~macromolecule localization	14	6.09%	0.264249812	RAB5A, GOLT1B, CBLB, TOB1, SEC23A, ARFIP1, SEC24A, SH3GLB1, SEC22B, RRBP1, SQSTM1, RAB1A, TRAM2, STAM,	195	840	15360	1.312820513	1	0.999684494	99.71779004
GOTERM_CC_ALL	GO:0016023~cytoplasmic membrane-bound vesicle	7	3.04%	0.266625335	GPNMB, RAB5A, PHLDA1, SEC23A, SEC24A, SEC22B, LAMP2,	201	342	15857	1.614718804	1	0.993771349	99.18605056
GOTERM_BP_ALL	GO:0015031~protein transport	12	5.22%	0.266747905	GOLT1B, RAB5A, CBLB, TOB1, ARFIP1, SEC23A, SEC24A, RAB1A, SEC22B, TRAM2, RRBP1, STAM,	195	697	15360	1.356141706	1	0.999687211	99.73556665
GOTERM_CC_ALL	GO:0031988~membrane-bound vesicle	7	3.04%	0.276218392	GPNMB, RAB5A, PHLDA1, SEC23A, SEC24A, SEC22B, LAMP2,	201	348	15857	1.586878824	1	0.993913722	99.33644048
GOTERM_BP_ALL	GO:0032940~secretion by cell	6	2.61%	0.29801324	ARFIP1, SEC23A, SEC24A, RAB1A, SEC22B, HMOX1,	195	287	15360	1.6467435	1	0.999868681	99.8851065
GOTERM_BP_ALL	GO:0045045~secretory pathway	5	2.17%	0.356903256	SEC23A, SEC24A, RAB1A, SEC22B, HMOX1,	195	239	15360	1.647891857	1	0.999966654	99.97850414
GOTERM_BP_ALL	GO:0046907~intracellular transport	11	4.78%	0.414965244	CBLB, TOB1, ARFIP1, SEC23A, SEC24A, SQSTM1, RAB1A, SEC22B, TRAM2, RRBP1, STAM,	195	714	15360	1.213531566	1	0.999992749	99.99648261
GOTERM_BP_ALL	GO:0051179~localization	42	18.26%	0.452313361	GOLT1B, RAB5A, CBLB, TOB1, SLC5A3, SH3GLB1, SEC22B, PLAUR, RRBP1, LAMC1, NRP1, FOXC1, PTX3, TPM1, KCTD12, RRAGC, SQSTM1, RAB1A, TRAM2, MRC2, THBS1, STAM, CALD1, SGK1, TNFRSF12A, SLC30A1, ARFIP1, ATP2B1, SEC23A, ADM, RRAS2, SEC24A, CTGF, HMOX1, GSN, EIF2AK3, LRP1, PEA15, COL5A2, JAG1, DSTN, VCL,	195	3161	15360	1.046601611	1	0.999997111	99.99900423
GOTERM_BP_ALL	GO:0051641~cellular localization	13	5.65%	0.475339974	CBLB, TOB1, SEC23A, ARFIP1, SEC24A, SH3GLB1, HMOX1, SEC22B, RRBP1, SQSTM1, RAB1A, TRAM2, STAM,	195	906	15360	1.130242826	1	0.999998556	99.99956217
GOTERM_BP_ALL	GO:0051649~establishment of cellular localization	12	5.22%	0.559978323	CBLB, TOB1, ARFIP1, SEC23A, SEC24A, SQSTM1, RAB1A, SEC22B, HMOX1, TRAM2, RRBP1, STAM,	195	881	15360	1.072906662	1	0.999999854	99.99998487
GOTERM_BP_ALL	GO:0051234~establishment of localization	29	12.61%	0.929266956	RAB5A, GOLT1B, CBLB, TOB1, SLC5A3, SH3GLB1, SEC22B, RRBP1, PTX3, KCTD12, RRAGC, SQSTM1, RAB1A, TRAM2, MRC2, STAM, SGK1, SLC30A1, ADM, ATP2B1, SEC23A, ARFIP1, SEC24A, HMOX1, GSN, EIF2AK3, LRP1, PEA15, COL5A2,	195	2788	15360	0.819335614	1	1	100
SP_PIR_KEYWORDS	transport	13	5.65%	0.935791049	RAB5A, GOLT1B, SLC30A1, SEC23A, ATP2B1, SLC5A3, SEC24A, SEC22B, RRBP1, PEA15, RAB1A, TRAM2, STAM,	214	1432	17599	0.746576907	1	1	100
GOTERM_BP_ALL	GO:0006810~transport	27	11.74%	0.95202231	RAB5A, GOLT1B, CBLB, TOB1, SLC5A3, SEC22B, RRBP1, PTX3, KCTD12, SQSTM1, RRAGC, RAB1A, MRC2, TRAM2, STAM, SGK1, SLC30A1, ATP2B1, SEC23A, ARFIP1, SEC24A, HMOX1, GSN, EIF2AK3, LRP1, PEA15, COL5A2,	195	2697	15360	0.788568495	1	1	100
Functional Group 61	Median: 0.2975411983668449	Geo: 0.25913978696662354	MT2A, CCL2, GCLM, MT1X, SLC30A1, ATXN1, QSOX1,
Category	Term	Count	%	PValue	Genes	List Total	Pop Hits	Pop Total	Fold Enrichment	Bonferroni	Benjamini	FDR
GOTERM_BP_ALL	GO:0055082~cellular chemical homeostasis	6	2.61%	0.134812055	MT2A, CCL2, GCLM, MT1X, SLC30A1, ATXN1,	195	214	15360	2.208483106	1	0.993940943	93.73483385
GOTERM_BP_ALL	GO:0006873~cellular ion homeostasis	6	2.61%	0.134812055	MT2A, CCL2, GCLM, MT1X, SLC30A1, ATXN1,	195	214	15360	2.208483106	1	0.993940943	93.73483385
GOTERM_BP_ALL	GO:0050801~ion homeostasis	6	2.61%	0.17979476	MT2A, CCL2, GCLM, MT1X, SLC30A1, ATXN1,	195	236	15360	2.002607562	1	0.997568734	97.74393722
GOTERM_BP_ALL	GO:0019725~cellular homeostasis	7	3.04%	0.208449776	MT2A, CCL2, GCLM, MT1X, QSOX1, SLC30A1, ATXN1,	195	313	15360	1.76161219	1	0.998643906	98.8573622
GOTERM_BP_ALL	GO:0048878~chemical homeostasis	6	2.61%	0.266273787	MT2A, CCL2, GCLM, MT1X, SLC30A1, ATXN1,	195	275	15360	1.718601399	1	0.9996944	99.73227656
GOTERM_BP_ALL	GO:0030005~cellular di-, tri-valent inorganic cation homeostasis	4	1.74%	0.32880861	MT2A, CCL2, MT1X, SLC30A1,	195	160	15360	1.969230769	1	0.999938596	99.95129233
GOTERM_BP_ALL	GO:0055066~di-, tri-valent inorganic cation homeostasis	4	1.74%	0.33249775	MT2A, CCL2, MT1X, SLC30A1,	195	161	15360	1.956999522	1	0.999943811	99.95616638
GOTERM_BP_ALL	GO:0055080~cation homeostasis	4	1.74%	0.396314133	MT2A, CCL2, MT1X, SLC30A1,	195	182	15360	1.731191885	1	0.999989133	99.99358868
GOTERM_BP_ALL	GO:0030003~cellular cation homeostasis	4	1.74%	0.401233959	MT2A, CCL2, MT1X, SLC30A1,	195	181	15360	1.740756481	1	0.999990509	99.9945177
GOTERM_BP_ALL	GO:0042592~homeostatic process	7	3.04%	0.433119266	MT2A, CCL2, GCLM, MT1X, QSOX1, SLC30A1, ATXN1,	195	418	15360	1.319101951	1	0.999995552	99.99807543
Functional Group 62	Median: 0.2453097677418909	Geo: 0.278247035560998	MT1X, QSOX1, NQO1, UGDH, ASPH, P4HA2, GCLM, ADAMTS1, HMOX1, LOX, AKR1C2, CAP2, DHRS7, SRPX2, VCL,
Category	Term	Count	%	PValue	Genes	List Total	Pop Hits	Pop Total	Fold Enrichment	Bonferroni	Benjamini	FDR
GOTERM_MF_ALL	GO:0009055~electron carrier activity	6	2.61%	0.164122458	MT1X, QSOX1, NQO1, UGDH, ASPH, P4HA2,	207	238	16968	2.066496164	1	0.99999192	95.97722318
GOTERM_MF_ALL	GO:0016491~oxidoreductase activity	15	6.52%	0.245309768	GCLM, QSOX1, ADAMTS1, NQO1, UGDH, HMOX1, LOX, P4HA2, MT1X, AKR1C2, CAP2, DHRS7, SRPX2, ASPH, VCL,	207	934	16968	1.316450982	1	0.999999139	99.35554738
SP_PIR_KEYWORDS	oxidoreductase	8	3.48%	0.535067762	AKR1C2, NQO1, DHRS7, UGDH, ASPH, LOX, HMOX1, P4HA2,	214	567	17599	1.160328998	1	0.999873028	99.99949644
Functional Group 63	Median: 0.40660501505615715	Geo: 0.2921373060588056	DRAM, LAMP2, NEU1, MANBA,
Category	Term	Count	%	PValue	Genes	List Total	Pop Hits	Pop Total	Fold Enrichment	Bonferroni	Benjamini	FDR
GOTERM_CC_ALL	GO:0005765~lysosomal membrane	3	1.30%	0.13108918	DRAM, LAMP2, NEU1,	201	50	15857	4.733432836	1	0.977884211	88.69604979
GOTERM_CC_ALL	GO:0005774~vacuolar membrane	3	1.30%	0.170527736	DRAM, LAMP2, NEU1,	201	59	15857	4.011383759	1	0.982701814	94.50141659
GOTERM_CC_ALL	GO:0044437~vacuolar part	3	1.30%	0.17954639	DRAM, LAMP2, NEU1,	201	61	15857	3.87986298	1	0.984848315	95.35922593
SP_PIR_KEYWORDS	lysosome	3	1.30%	0.406605015	DRAM, LAMP2, NEU1,	214	115	17599	2.14534742	1	0.999201332	99.97546807
GOTERM_CC_ALL	GO:0000323~lytic vacuole	4	1.74%	0.457347985	MANBA, DRAM, LAMP2, NEU1,	201	199	15857	1.585739643	1	0.999715003	99.99239271
GOTERM_CC_ALL	GO:0005764~lysosome	4	1.74%	0.457347985	MANBA, DRAM, LAMP2, NEU1,	201	199	15857	1.585739643	1	0.999715003	99.99239271
GOTERM_CC_ALL	GO:0005773~vacuole	4	1.74%	0.531991042	MANBA, DRAM, LAMP2, NEU1,	201	222	15857	1.421451302	1	0.999918501	99.99923413
Functional Group 64	Median: 0.4276860809915849	Geo: 0.30940670909286366	FOXC1, SLC30A1, MAFF,
Category	Term	Count	%	PValue	Genes	List Total	Pop Hits	Pop Total	Fold Enrichment	Bonferroni	Benjamini	FDR
GOTERM_BP_ALL	GO:0001701~in utero embryonic development	3	1.30%	0.161934337	FOXC1, SLC30A1, MAFF,	195	57	15360	4.145748988	1	0.996394321	96.59340397
GOTERM_BP_ALL	GO:0009792~embryonic development ending in birth or egg hatching	3	1.30%	0.427686081	FOXC1, SLC30A1, MAFF,	195	115	15360	2.054849498	1	0.999994797	99.99769017
GOTERM_BP_ALL	GO:0043009~chordate embryonic development	3	1.30%	0.427686081	FOXC1, SLC30A1, MAFF,	195	115	15360	2.054849498	1	0.999994797	99.99769017
Functional Group 65	Median: 0.3249209293052099	Geo: 0.3235151878663366	ADAMTS1, ADAM9, PGCP, MMP2,
Category	Term	Count	%	PValue	Genes	List Total	Pop Hits	Pop Total	Fold Enrichment	Bonferroni	Benjamini	FDR
SP_PIR_KEYWORDS	metalloprotease	4	1.74%	0.250159759	ADAMTS1, ADAM9, PGCP, MMP2,	214	143	17599	2.300372525	1	0.98829537	98.98034616
INTERPRO	IPR006025:Peptidase M, neutral zinc metallopeptidases, zinc-binding site	3	1.30%	0.324920929	ADAMTS1, ADAM9, MMP2,	213	98	17845	2.564673757	1	1	99.9504729
GOTERM_MF_ALL	GO:0004222~metalloendopeptidase activity	3	1.30%	0.416570858	ADAMTS1, ADAM9, MMP2,	207	117	16968	2.101820884	1	0.999999999	99.99360716
Functional Group 66	Median: 0.31138438859855455	Geo: 0.3350184857661633	SERPINE1, CTSO, PLAU, CRIM1, ADAMTS1, ADAM9, PRSS23, MMP2, HTRA1, PGCP, CYLD, SQSTM1, PLAUR, RAB5A, DUSP5, NEU1, NT5E, RRAGC, RAB1A, RND3, RHOQ, ATP2B1, RRAS2, GBE1, HMOX1, PTPN12, MANBA, DDAH2, NAV3, INPP1, GNAI1, ARL1,
Category	Term	Count	%	PValue	Genes	List Total	Pop Hits	Pop Total	Fold Enrichment	Bonferroni	Benjamini	FDR
GOTERM_MF_ALL	GO:0004175~endopeptidase activity	9	3.91%	0.203384856	SERPINE1, CTSO, PLAU, CRIM1, ADAMTS1, ADAM9, PRSS23, MMP2, HTRA1,	207	463	16968	1.593389051	1	0.999997325	98.30163473
SP_PIR_KEYWORDS	Zymogen	5	2.17%	0.206740045	CTSO, PLAU, ADAMTS1, PGCP, MMP2,	214	193	17599	2.130526367	1	0.978882625	97.50051323
SP_PIR_KEYWORDS	protease	9	3.91%	0.212816257	CTSO, PLAU, ADAMTS1, CYLD, ADAM9, PRSS23, PGCP, MMP2, HTRA1,	214	468	17599	1.581506111	1	0.979036113	97.7886406
SP_PIR_KEYWORDS	metalloprotease	4	1.74%	0.250159759	ADAMTS1, ADAM9, PGCP, MMP2,	214	143	17599	2.300372525	1	0.98829537	98.98034616
GOTERM_MF_ALL	GO:0008233~peptidase activity	11	4.78%	0.372609018	SERPINE1, CTSO, PLAU, CRIM1, ADAMTS1, CYLD, ADAM9, PRSS23, PGCP, MMP2, HTRA1,	207	717	16968	1.257574839	1	0.999999994	99.9764938
GOTERM_BP_ALL	GO:0006508~proteolysis	12	5.22%	0.440148549	CTSO, PLAU, CRIM1, ADAMTS1, CYLD, ADAM9, PRSS23, SQSTM1, PGCP, MMP2, PLAUR, HTRA1,	195	806	15360	1.17274289	1	0.999996042	99.9984841
GOTERM_MF_ALL	GO:0016787~hydrolase activity	30	13.04%	0.578161432	CYLD, RAB5A, HTRA1, MMP2, DUSP5, NEU1, SERPINE1, CRIM1, NT5E, RRAGC, RAB1A, RND3, ADAMTS1, RHOQ, ATP2B1, RRAS2, GBE1, PGCP, HMOX1, PTPN12, MANBA, DDAH2, CTSO, PLAU, NAV3, ADAM9, PRSS23, INPP1, GNAI1, ARL1,	207	2438	16968	1.008667118	1	1	99.99998089
SP_PIR_KEYWORDS	hydrolase	16	6.96%	0.747623505	CYLD, ADAMTS1, ATP2B1, PGCP, HTRA1, MMP2, DUSP5, PTPN12, NEU1, DDAH2, CTSO, PLAU, ADAM9, PRSS23, NT5E, INPP1,	214	1422	17599	0.925325657	1	0.999999437	99.99999997
Functional Group 67	Median: 0.5508096259730946	Geo: 0.3576198963823082	GCLM, DDAH2, PGM3, NQO1, GFPT1, FOXC1, PTX3, UGDH, OAZ2, IGFBP3, P4HA2, AKR1C2, SH3GLB1, ATF3,
Category	Term	Count	%	PValue	Genes	List Total	Pop Hits	Pop Total	Fold Enrichment	Bonferroni	Benjamini	FDR
GOTERM_BP_ALL	GO:0006807~nitrogen compound metabolic process	11	4.78%	0.098477813	GCLM, DDAH2, PGM3, NQO1, GFPT1, FOXC1, PTX3, UGDH, OAZ2, IGFBP3, P4HA2,	195	496	15360	1.746898263	1	0.98581195	86.23723469
GOTERM_BP_ALL	GO:0009064~glutamine family amino acid metabolic process	3	1.30%	0.110492888	GCLM, DDAH2, GFPT1,	195	45	15360	5.251282051	1	0.989147679	89.35278122
GOTERM_BP_ALL	GO:0009308~amine metabolic process	9	3.91%	0.225114127	GCLM, DDAH2, PGM3, GFPT1, FOXC1, UGDH, OAZ2, IGFBP3, P4HA2,	195	459	15360	1.544494721	1	0.999197309	99.23943777
GOTERM_BP_ALL	GO:0006519~amino acid and derivative metabolic process	6	2.61%	0.513987608	GCLM, DDAH2, GFPT1, OAZ2, IGFBP3, P4HA2,	195	376	15360	1.25695581	1	0.999999535	99.9998987
GOTERM_BP_ALL	GO:0019752~carboxylic acid metabolic process	8	3.48%	0.587631644	GCLM, DDAH2, AKR1C2, GFPT1, SH3GLB1, ATF3, UGDH, IGFBP3,	195	572	15360	1.101667563	1	0.99999995	99.99999563
GOTERM_BP_ALL	GO:0006082~organic acid metabolic process	8	3.48%	0.593192644	GCLM, DDAH2, AKR1C2, GFPT1, SH3GLB1, ATF3, UGDH, IGFBP3,	195	575	15360	1.095919732	1	0.999999959	99.99999663
GOTERM_BP_ALL	GO:0006520~amino acid metabolic process	4	1.74%	0.746196132	GCLM, DDAH2, GFPT1, IGFBP3,	195	306	15360	1.029663147	1	1	100
GOTERM_BP_ALL	GO:0032787~monocarboxylic acid metabolic process	3	1.30%	0.816942216	AKR1C2, ATF3, UGDH,	195	244	15360	0.968474149	1	1	100
Functional Group 68	Median: 0.36359484889512017	Geo: 0.3645015543411846	GFPT1, ATF3, UGDH, GBE1, PGM3, FOXC1, LAMP2, MANBA, MMP2,
Category	Term	Count	%	PValue	Genes	List Total	Pop Hits	Pop Total	Fold Enrichment	Bonferroni	Benjamini	FDR
GOTERM_BP_ALL	GO:0016051~carbohydrate biosynthetic process	4	1.74%	0.184237881	GFPT1, ATF3, UGDH, GBE1,	195	117	15360	2.692965155	1	0.997709288	97.96659552
GOTERM_BP_ALL	GO:0044262~cellular carbohydrate metabolic process	7	3.04%	0.280771703	PGM3, GFPT1, FOXC1, ATF3, UGDH, GBE1, LAMP2,	195	350	15360	1.575384615	1	0.999776433	99.81723929
GOTERM_BP_ALL	GO:0019318~hexose metabolic process	4	1.74%	0.349972726	PGM3, GFPT1, ATF3, UGDH,	195	165	15360	1.90955711	1	0.999959051	99.97361182
GOTERM_BP_ALL	GO:0005996~monosaccharide metabolic process	4	1.74%	0.363594849	PGM3, GFPT1, ATF3, UGDH,	195	170	15360	1.853393665	1	0.999971336	99.98240233
GOTERM_BP_ALL	GO:0005975~carbohydrate metabolic process	9	3.91%	0.379595788	MANBA, PGM3, GFPT1, FOXC1, ATF3, UGDH, GBE1, LAMP2, MMP2,	195	543	15360	1.305567361	1	0.999981636	99.98918817
GOTERM_BP_ALL	GO:0006006~glucose metabolic process	3	1.30%	0.440613202	PGM3, ATF3, UGDH,	195	118	15360	2.002607562	1	0.99999591	99.99850799
GOTERM_BP_ALL	GO:0006066~alcohol metabolic process	4	1.74%	0.776484184	PGM3, GFPT1, ATF3, UGDH,	195	322	15360	0.978499761	1	1	100
Functional Group 69	Median: 0.3776012403825547	Geo: 0.38266297592016546	PTRF, STCH, HMOX1, SH3GLB1,
Category	Term	Count	%	PValue	Genes	List Total	Pop Hits	Pop Total	Fold Enrichment	Bonferroni	Benjamini	FDR
SP_PIR_KEYWORDS	microsome	3	1.30%	0.376680031	PTRF, STCH, HMOX1,	214	108	17599	2.284397715	1	0.998561375	99.94628738
GOTERM_CC_ALL	GO:0005792~microsome	4	1.74%	0.37760124	PTRF, SH3GLB1, STCH, HMOX1,	201	175	15857	1.803212509	1	0.998950794	99.93616231
GOTERM_CC_ALL	GO:0042598~vesicular fraction	4	1.74%	0.393952014	PTRF, SH3GLB1, STCH, HMOX1,	201	180	15857	1.753123273	1	0.999196138	99.95776204
Functional Group 70	Median: 0.3651588781559501	Geo: 0.3867994965732674	ARHGAP29, ARHGEF10, DNMBP, TRIO, DLC1, ARL2BP, RRAS2,
Category	Term	Count	%	PValue	Genes	List Total	Pop Hits	Pop Total	Fold Enrichment	Bonferroni	Benjamini	FDR
GOTERM_BP_ALL	GO:0007266~Rho protein signal transduction	4	1.74%	0.187413115	ARHGAP29, ARHGEF10, DNMBP, TRIO,	195	118	15360	2.670143416	1	0.997888408	98.1127777
GOTERM_MF_ALL	GO:0005083~small GTPase regulator activity	6	2.61%	0.217165433	DLC1, ARHGAP29, ARHGEF10, DNMBP, TRIO, ARL2BP,	207	264	16968	1.862977602	1	0.999997847	98.75778462
GOTERM_MF_ALL	GO:0005089~Rho guanyl-nucleotide exchange factor activity	3	1.30%	0.244557405	ARHGEF10, DNMBP, TRIO,	207	78	16968	3.152731327	1	0.999999292	99.34393453
GOTERM_BP_ALL	GO:0035023~regulation of Rho protein signal transduction	3	1.30%	0.30085734	ARHGEF10, DNMBP, TRIO,	195	87	15360	2.716180371	1	0.999876241	99.89369167
GOTERM_MF_ALL	GO:0005088~Ras guanyl-nucleotide exchange factor activity	3	1.30%	0.307525207	ARHGEF10, DNMBP, TRIO,	207	92	16968	2.672967864	1	0.999999914	99.86212527
GOTERM_BP_ALL	GO:0007265~Ras protein signal transduction	5	2.17%	0.42279255	RRAS2, ARHGAP29, ARHGEF10, DNMBP, TRIO,	195	262	15360	1.503229595	1	0.999994334	99.99728158
GOTERM_MF_ALL	GO:0030695~GTPase regulator activity	6	2.61%	0.550800189	DLC1, ARHGAP29, ARHGEF10, DNMBP, TRIO, ARL2BP,	207	404	16968	1.217391304	1	1	99.99994105
GOTERM_MF_ALL	GO:0005085~guanyl-nucleotide exchange factor activity	3	1.30%	0.597827112	ARHGEF10, DNMBP, TRIO,	207	165	16968	1.490382082	1	1	99.99999188
GOTERM_BP_ALL	GO:0046578~regulation of Ras protein signal transduction	3	1.30%	0.714190643	ARHGEF10, DNMBP, TRIO,	195	197	15360	1.199531433	1	1	100
GOTERM_BP_ALL	GO:0051056~regulation of small GTPase mediated signal transduction	3	1.30%	0.81871926	ARHGEF10, DNMBP, TRIO,	195	245	15360	0.964521193	1	1	100
Functional Group 71	Median: 0.8026791945700675	Geo: 0.39768833990894614	TLN2, LAMC1, VCL, EIF2AK3, PTRF, LOX,
Category	Term	Count	%	PValue	Genes	List Total	Pop Hits	Pop Total	Fold Enrichment	Bonferroni	Benjamini	FDR
GOTERM_BP_ALL	GO:0007028~cytoplasm organization and biogenesis	3	1.30%	0.042293903	TLN2, LAMC1, VCL,	195	26	15360	9.088757396	1	0.884947079	56.25022536
GOTERM_BP_ALL	GO:0006461~protein complex assembly	4	1.74%	0.723546625	EIF2AK3, TLN2, LAMC1, VCL,	195	295	15360	1.068057366	1	1	100
GOTERM_BP_ALL	GO:0022607~cellular component assembly	6	2.61%	0.881811764	PTRF, EIF2AK3, TLN2, LOX, LAMC1, VCL,	195	602	15360	0.78507539	1	1	100
GOTERM_BP_ALL	GO:0065003~macromolecular complex assembly	5	2.17%	0.926939214	PTRF, EIF2AK3, TLN2, LAMC1, VCL,	195	560	15360	0.703296703	1	1	100
Functional Group 72	Median: 0.5126587501689632	Geo: 0.40623782955594473	EIF2AK3, SNAI2, CDKN1A, TCF7L1, CDKN1C, MID1, IGFBP3, LIMA1, GSN, ARID5B,
Category	Term	Count	%	PValue	Genes	List Total	Pop Hits	Pop Total	Fold Enrichment	Bonferroni	Benjamini	FDR
GOTERM_BP_ALL	GO:0009892~negative regulation of metabolic process	10	4.35%	0.102507468	EIF2AK3, SNAI2, CDKN1A, TCF7L1, CDKN1C, MID1, IGFBP3, LIMA1, GSN, ARID5B,	195	436	15360	1.806633733	1	0.986931849	87.36756318
GOTERM_BP_ALL	GO:0031324~negative regulation of cellular metabolic process	7	3.04%	0.364416673	EIF2AK3, SNAI2, CDKN1A, TCF7L1, CDKN1C, IGFBP3, ARID5B,	195	387	15360	1.424766448	1	0.99997087	99.982832
GOTERM_BP_ALL	GO:0045892~negative regulation of transcription, DNA-dependent	4	1.74%	0.51265875	SNAI2, TCF7L1, CDKN1C, ARID5B,	195	215	15360	1.465474061	1	0.999999535	99.99989327
GOTERM_BP_ALL	GO:0016481~negative regulation of transcription	4	1.74%	0.734029867	SNAI2, TCF7L1, CDKN1C, ARID5B,	195	300	15360	1.05025641	1	1	100
GOTERM_BP_ALL	GO:0045934~negative regulation of nucleobase, nucleoside, nucleotide and nucleic acid metabolic process	4	1.74%	0.787056601	SNAI2, TCF7L1, CDKN1C, ARID5B,	195	328	15360	0.960600375	1	1	100
Functional Group 73	Median: 0.693128413510127	Geo: 0.43666637372746847	CCL2, NQO1, SPRY1, ADM, GREM1, EIF2AK3, NRP1, SNAI2, SPRY2, LAMB2, ATXN1, PGF, PMP22, MPZL1,
Category	Term	Count	%	PValue	Genes	List Total	Pop Hits	Pop Total	Fold Enrichment	Bonferroni	Benjamini	FDR
GOTERM_BP_ALL	GO:0007267~cell-cell signaling	14	6.09%	0.076215982	CCL2, NQO1, SPRY1, ADM, GREM1, EIF2AK3, NRP1, SNAI2, SPRY2, LAMB2, ATXN1, PGF, PMP22, MPZL1,	195	661	15360	1.668334691	1	0.96616812	78.05337203
GOTERM_BP_ALL	GO:0019226~transmission of nerve impulse	5	2.17%	0.644066329	EIF2AK3, NQO1, LAMB2, ATXN1, PMP22,	195	348	15360	1.131741821	1	0.999999995	99.99999974
GOTERM_BP_ALL	GO:0007268~synaptic transmission	4	1.74%	0.742190498	NQO1, LAMB2, ATXN1, PMP22,	195	304	15360	1.036437247	1	1	100
GOTERM_BP_ALL	GO:0050877~neurological system process	7	3.04%	0.997945818	EIF2AK3, SNAI2, NQO1, LAMB2, SPRY2, ATXN1, PMP22,	195	1185	15360	0.465303473	1	1	100
Functional Group 74	Median: 0.49675566636691104	Geo: 0.4392498226138931	TNFRSF12A, SLC5A3, TIMP2, GREM1, EIF2AK3, NRP1, CRIM1, FOXC1, CDKN1C, RCAN1, RTN4, JAG1, PMP22, THBS1, LIMA1, VCL,
Category	Term	Count	%	PValue	Genes	List Total	Pop Hits	Pop Total	Fold Enrichment	Bonferroni	Benjamini	FDR
GOTERM_BP_ALL	GO:0007399~nervous system development	14	6.09%	0.188080313	TNFRSF12A, SLC5A3, TIMP2, GREM1, EIF2AK3, NRP1, CRIM1, FOXC1, CDKN1C, RCAN1, RTN4, JAG1, PMP22, THBS1,	195	780	15360	1.413806706	1	0.997866412	98.14220096
GOTERM_BP_ALL	GO:0048858~cell projection morphogenesis	5	2.17%	0.346307389	NRP1, TNFRSF12A, RTN4, LIMA1, VCL,	195	235	15360	1.67594108	1	0.999957292	99.97061509
GOTERM_BP_ALL	GO:0030030~cell projection organization and biogenesis	5	2.17%	0.346307389	NRP1, TNFRSF12A, RTN4, LIMA1, VCL,	195	235	15360	1.67594108	1	0.999957292	99.97061509
GOTERM_BP_ALL	GO:0032990~cell part morphogenesis	5	2.17%	0.346307389	NRP1, TNFRSF12A, RTN4, LIMA1, VCL,	195	235	15360	1.67594108	1	0.999957292	99.97061509
GOTERM_BP_ALL	GO:0030182~neuron differentiation	5	2.17%	0.391688844	NRP1, TNFRSF12A, CDKN1C, RTN4, TIMP2,	195	250	15360	1.575384615	1	0.999987696	99.99258077
GOTERM_BP_ALL	GO:0048666~neuron development	4	1.74%	0.441587798	NRP1, TNFRSF12A, CDKN1C, RTN4,	195	193	15360	1.632522917	1	0.999995856	99.99855694
GOTERM_BP_ALL	GO:0048699~generation of neurons	5	2.17%	0.496755666	NRP1, TNFRSF12A, CDKN1C, RTN4, TIMP2,	195	289	15360	1.36278946	1	0.999999283	99.99980272
GOTERM_BP_ALL	GO:0007409~axonogenesis	3	1.30%	0.526311045	NRP1, TNFRSF12A, RTN4,	195	139	15360	1.70005534	1	0.999999632	99.99993802
GOTERM_BP_ALL	GO:0022008~neurogenesis	5	2.17%	0.555041836	NRP1, TNFRSF12A, CDKN1C, RTN4, TIMP2,	195	312	15360	1.262327416	1	0.999999848	99.99998128
GOTERM_BP_ALL	GO:0048667~neuron morphogenesis during differentiation	3	1.30%	0.556566776	NRP1, TNFRSF12A, RTN4,	195	147	15360	1.607535322	1	0.999999849	99.99998247
GOTERM_BP_ALL	GO:0048812~neurite morphogenesis	3	1.30%	0.556566776	NRP1, TNFRSF12A, RTN4,	195	147	15360	1.607535322	1	0.999999849	99.99998247
GOTERM_BP_ALL	GO:0000904~cellular morphogenesis during differentiation	3	1.30%	0.595898251	NRP1, TNFRSF12A, RTN4,	195	158	15360	1.495618306	1	0.999999956	99.99999703
GOTERM_BP_ALL	GO:0031175~neurite development	3	1.30%	0.626103532	NRP1, TNFRSF12A, RTN4,	195	167	15360	1.415016122	1	0.999999988	99.99999933
Functional Group 75	Median: 0.45658135041189485	Geo: 0.4538628931641632	CDKN1A, SH3GLB1, NUPR1, IGFBP3, HMOX1,
Category	Term	Count	%	PValue	Genes	List Total	Pop Hits	Pop Total	Fold Enrichment	Bonferroni	Benjamini	FDR
GOTERM_BP_ALL	GO:0043068~positive regulation of programmed cell death	5	2.17%	0.404751167	CDKN1A, SH3GLB1, NUPR1, IGFBP3, HMOX1,	195	256	15360	1.538461538	1	0.99999082	99.99510202
GOTERM_BP_ALL	GO:0043065~positive regulation of apoptosis	5	2.17%	0.40719211	CDKN1A, SH3GLB1, NUPR1, IGFBP3, HMOX1,	195	254	15360	1.550575409	1	0.999991201	99.99547229
GOTERM_BP_ALL	GO:0006917~induction of apoptosis	4	1.74%	0.50597059	CDKN1A, SH3GLB1, NUPR1, HMOX1,	195	213	15360	1.479234381	1	0.999999481	99.99986147
GOTERM_BP_ALL	GO:0012502~induction of programmed cell death	4	1.74%	0.508845538	CDKN1A, SH3GLB1, NUPR1, HMOX1,	195	214	15360	1.47232207	1	0.999999513	99.99987611
Functional Group 76	Median: 0.5386896661931632	Geo: 0.4665517587567815	MT1X, ADAMTS1, ASPH, SRPX2, HMOX1, P4HA2,
Category	Term	Count	%	PValue	Genes	List Total	Pop Hits	Pop Total	Fold Enrichment	Bonferroni	Benjamini	FDR
GOTERM_MF_ALL	GO:0005506~iron ion binding	6	2.61%	0.349963059	MT1X, ADAMTS1, ASPH, SRPX2, HMOX1, P4HA2,	207	323	16968	1.522681384	1	0.999999993	99.95561872
GOTERM_MF_ALL	GO:0046906~tetrapyrrole binding	3	1.30%	0.538689666	ADAMTS1, SRPX2, HMOX1,	207	148	16968	1.661574618	1	1	99.99990503
GOTERM_MF_ALL	GO:0020037~heme binding	3	1.30%	0.538689666	ADAMTS1, SRPX2, HMOX1,	207	148	16968	1.661574618	1	1	99.99990503
Functional Group 77	Median: 0.4537019545400746	Geo: 0.4717932521245749	LRP1, RAB5A, PTX3, MRC2, SH3GLB1,
Category	Term	Count	%	PValue	Genes	List Total	Pop Hits	Pop Total	Fold Enrichment	Bonferroni	Benjamini	FDR
GOTERM_BP_ALL	GO:0010324~membrane invagination	4	1.74%	0.453701955	LRP1, RAB5A, PTX3, MRC2,	195	197	15360	1.599375244	1	0.999996967	99.99905143
GOTERM_BP_ALL	GO:0006897~endocytosis	4	1.74%	0.453701955	LRP1, RAB5A, PTX3, MRC2,	195	197	15360	1.599375244	1	0.999996967	99.99905143
GOTERM_BP_ALL	GO:0016044~membrane organization and biogenesis	5	2.17%	0.510168776	LRP1, RAB5A, PTX3, SH3GLB1, MRC2,	195	295	15360	1.335071708	1	0.999999512	99.99988234
Functional Group 78	Median: 0.4733267704615272	Geo: 0.4770946916072245	SERPINE1, PLAU, PRSS23, HTRA1,
Category	Term	Count	%	PValue	Genes	List Total	Pop Hits	Pop Total	Fold Enrichment	Bonferroni	Benjamini	FDR
GOTERM_MF_ALL	GO:0004252~serine-type endopeptidase activity	4	1.74%	0.394175101	SERPINE1, PLAU, PRSS23, HTRA1,	207	188	16968	1.744064138	1	0.999999997	99.98744247
SP_PIR_KEYWORDS	serine protease	3	1.30%	0.435825882	PLAU, PRSS23, HTRA1,	214	122	17599	2.022253715	1	0.999464851	99.98902485
INTERPRO	IPR001254:Peptidase S1 and S6, chymotrypsin/Hap	3	1.30%	0.446715798	PLAU, PRSS23, HTRA1,	213	127	17845	1.979039592	1	1	99.99894979
GOTERM_MF_ALL	GO:0008236~serine-type peptidase activity	4	1.74%	0.47332677	SERPINE1, PLAU, PRSS23, HTRA1,	207	211	16968	1.553952881	1	1	99.99897894
GOTERM_MF_ALL	GO:0017171~serine hydrolase activity	4	1.74%	0.47383266	SERPINE1, PLAU, PRSS23, HTRA1,	207	212	16968	1.546622915	1	0.999999999	99.99899638
SMART	SM00020:Tryp_SPc	3	1.30%	0.546915828	PLAU, PRSS23, HTRA1,	143	127	9899	1.635207312	1	1	99.99917972
UP_SEQ_FEATURE	active site:Charge relay system	3	1.30%	0.597712066	PLAU, PRSS23, HTRA1,	181	134	12056	1.491217943	1	1	99.99999974
Functional Group 79	Median: 0.5471541672246173	Geo: 0.4792152264147792	CCL2, ILK, EPAS1, NUAK1, SGK1, CDKN1A, PIM1, EIF2AK3, NRP1, TGFBR2, CRIM1, TRIO, BMPR2, PIP4K2A, PLAUR, PLAU, DUSP5, PTPN12, INPP1, IGFBP3, HERPUD1, QSOX1, CYLD, CBLB, GALNT1, MID1, LOX, P4HA2, MANBA, NID1, GALNT10, ASPH, SH3GLB1, CHSY1, NNMT, GFPT1, UPP1, GBE1, UGCG, DHRS7, NEU1, MYO1B, ATP2B1, STCH, NAV3, RAB1A,
Category	Term	Count	%	PValue	Genes	List Total	Pop Hits	Pop Total	Fold Enrichment	Bonferroni	Benjamini	FDR
GOTERM_MF_ALL	GO:0004672~protein kinase activity	13	5.65%	0.132230351	CCL2, ILK, EPAS1, NUAK1, SGK1, CDKN1A, PIM1, EIF2AK3, NRP1, TGFBR2, CRIM1, TRIO, BMPR2,	207	687	16968	1.551125456	1	0.999952544	92.12965323
INTERPRO	IPR008271:Serine/threonine protein kinase, active site	8	3.48%	0.144181405	EIF2AK3, ILK, SGK1, NUAK1, TGFBR2, PIM1, TRIO, BMPR2,	213	364	17845	1.841304236	1	1	95.09848473
SP_PIR_KEYWORDS	Serine/threonine-protein kinase	8	3.48%	0.183382077	EIF2AK3, ILK, SGK1, NUAK1, TGFBR2, PIM1, TRIO, BMPR2,	214	383	17599	1.71777165	1	0.972655546	96.03171914
GOTERM_MF_ALL	GO:0016773~phosphotransferase activity, alcohol group as acceptor	14	6.09%	0.19018405	PIP4K2A, CCL2, ILK, EPAS1, NUAK1, SGK1, CDKN1A, PIM1, EIF2AK3, NRP1, TGFBR2, CRIM1, TRIO, BMPR2,	207	813	16968	1.411554985	1	0.99999467	97.71984327
GOTERM_MF_ALL	GO:0016301~kinase activity	16	6.96%	0.253055703	PIP4K2A, CCL2, ILK, EPAS1, SGK1, NUAK1, CDKN1A, PIM1, PLAUR, EIF2AK3, NRP1, PLAU, TGFBR2, CRIM1, TRIO, BMPR2,	207	1016	16968	1.290882118	1	0.999999341	99.46434567
GOTERM_MF_ALL	GO:0004674~protein serine/threonine kinase activity	8	3.48%	0.303206229	EIF2AK3, ILK, SGK1, NUAK1, TGFBR2, PIM1, TRIO, BMPR2,	207	449	16968	1.460508053	1	0.999999932	99.84587139
SP_PIR_KEYWORDS	kinase	12	5.22%	0.352907821	PIP4K2A, EIF2AK3, ILK, SGK1, NUAK1, PLAU, CDKN1A, TGFBR2, PIM1, TRIO, PLAUR, BMPR2,	214	785	17599	1.257146259	1	0.998108132	99.90250234
INTERPRO	IPR000719:Protein kinase, core	8	3.48%	0.432225138	EIF2AK3, ILK, SGK1, NUAK1, TGFBR2, PIM1, TRIO, BMPR2,	213	529	17845	1.266984389	1	1	99.99826722
GOTERM_BP_ALL	GO:0006793~phosphorus metabolic process	15	6.52%	0.436586517	PIP4K2A, CCL2, ILK, NUAK1, SGK1, CDKN1A, PIM1, DUSP5, PTPN12, EIF2AK3, TGFBR2, INPP1, IGFBP3, TRIO, BMPR2,	195	1036	15360	1.14048114	1	0.999995689	99.99828856
GOTERM_BP_ALL	GO:0006796~phosphate metabolic process	15	6.52%	0.436586517	PIP4K2A, CCL2, ILK, NUAK1, SGK1, CDKN1A, PIM1, DUSP5, PTPN12, EIF2AK3, TGFBR2, INPP1, IGFBP3, TRIO, BMPR2,	195	1036	15360	1.14048114	1	0.999995689	99.99828856
GOTERM_MF_ALL	GO:0016772~transferase activity, transferring phosphorus-containing groups	16	6.96%	0.482797997	PIP4K2A, CCL2, ILK, EPAS1, SGK1, NUAK1, CDKN1A, PIM1, PLAUR, EIF2AK3, NRP1, PLAU, TGFBR2, CRIM1, TRIO, BMPR2,	207	1193	16968	1.099359792	1	0.999999999	99.99926244
GOTERM_BP_ALL	GO:0006464~protein modification process	24	10.43%	0.51432452	CCL2, HERPUD1, ILK, SGK1, QSOX1, NUAK1, CYLD, CBLB, PIM1, GALNT1, MID1, LOX, DUSP5, P4HA2, PTPN12, MANBA, EIF2AK3, TGFBR2, NID1, GALNT10, IGFBP3, ASPH, TRIO, BMPR2,	195	1804	15360	1.047927682	1	0.999999515	99.99990003
GOTERM_BP_ALL	GO:0006468~protein amino acid phosphorylation	10	4.35%	0.53351916	CCL2, EIF2AK3, ILK, SGK1, NUAK1, TGFBR2, PIM1, IGFBP3, TRIO, BMPR2,	195	704	15360	1.118881119	1	0.999999712	99.99995378
GOTERM_BP_ALL	GO:0016310~phosphorylation	12	5.22%	0.53820069	CCL2, PIP4K2A, EIF2AK3, ILK, SGK1, NUAK1, CDKN1A, TGFBR2, PIM1, IGFBP3, TRIO, BMPR2,	195	867	15360	1.090231568	1	0.99999975	99.99996189
UP_SEQ_FEATURE	domain:Protein kinase	7	3.04%	0.556107645	EIF2AK3, SGK1, NUAK1, TGFBR2, PIM1, TRIO, BMPR2,	181	401	12056	1.162728538	1	1	99.99999776
SMART	SM00220:S_TKc	7	3.04%	0.565382862	ILK, SGK1, NUAK1, TGFBR2, PIM1, TRIO, BMPR2,	143	421	9899	1.150989153	1	1	99.99955677
GOTERM_BP_ALL	GO:0043412~biopolymer modification	24	10.43%	0.595088612	CCL2, HERPUD1, ILK, SGK1, QSOX1, NUAK1, CYLD, CBLB, PIM1, GALNT1, MID1, LOX, DUSP5, P4HA2, PTPN12, MANBA, EIF2AK3, TGFBR2, NID1, GALNT10, IGFBP3, ASPH, TRIO, BMPR2,	195	1877	15360	1.007171837	1	0.999999957	99.99999692
GOTERM_MF_ALL	GO:0016740~transferase activity	25	10.87%	0.597913485	ILK, PIM1, SH3GLB1, PLAUR, NRP1, CRIM1, CHSY1, BMPR2, PIP4K2A, CCL2, EPAS1, NUAK1, NNMT, SGK1, CDKN1A, GFPT1, UPP1, GALNT1, GBE1, EIF2AK3, TGFBR2, PLAU, GALNT10, TRIO, UGCG,	207	2040	16968	1.004546746	1	1	99.99999191
INTERPRO	IPR002290:Serine/threonine protein kinase	4	1.74%	0.607333984	SGK1, NUAK1, PIM1, TRIO,	213	263	17845	1.274210536	1	1	99.99999863
UP_SEQ_FEATURE	binding site:ATP	7	3.04%	0.62009152	EIF2AK3, SGK1, NUAK1, TGFBR2, PIM1, TRIO, BMPR2,	181	428	12056	1.08937884	1	1	99.99999992
SP_PIR_KEYWORDS	transferase	17	7.39%	0.629655713	PIP4K2A, ILK, SGK1, NUAK1, NNMT, GFPT1, PIM1, UPP1, GALNT1, GBE1, EIF2AK3, TGFBR2, CHSY1, GALNT10, TRIO, UGCG, BMPR2,	214	1398	17599	1.000036768	1	0.999983792	99.99998655
UP_SEQ_FEATURE	active site:Proton acceptor	8	3.48%	0.708998219	EIF2AK3, SGK1, NUAK1, TGFBR2, PIM1, DHRS7, NEU1, BMPR2,	181	544	12056	0.979525512	1	1	100
GOTERM_BP_ALL	GO:0043687~post-translational protein modification	17	7.39%	0.814634965	CCL2, ILK, SGK1, QSOX1, NUAK1, CYLD, CBLB, PIM1, MID1, DUSP5, PTPN12, EIF2AK3, TGFBR2, NID1, IGFBP3, TRIO, BMPR2,	195	1522	15360	0.87981401	1	1	100
SP_PIR_KEYWORDS	atp-binding	12	5.22%	0.834268546	PIP4K2A, EIF2AK3, ILK, MYO1B, SGK1, NUAK1, TGFBR2, PIM1, ATP2B1, STCH, TRIO, BMPR2,	214	1156	17599	0.853684959	1	0.999999988	100
GOTERM_MF_ALL	GO:0005524~ATP binding	14	6.09%	0.943671571	PIP4K2A, MYO1B, ILK, NUAK1, SGK1, PIM1, ATP2B1, STCH, EIF2AK3, TGFBR2, NAV3, RAB1A, TRIO, BMPR2,	207	1548	16968	0.741339924	1	1	100
GOTERM_MF_ALL	GO:0032559~adenyl ribonucleotide binding	14	6.09%	0.949428796	PIP4K2A, MYO1B, ILK, NUAK1, SGK1, PIM1, ATP2B1, STCH, EIF2AK3, TGFBR2, NAV3, RAB1A, TRIO, BMPR2,	207	1567	16968	0.732351119	1	1	100
UP_SEQ_FEATURE	nucleotide phosphate-binding region:ATP	7	3.04%	0.967256209	EIF2AK3, SGK1, NUAK1, TGFBR2, PIM1, TRIO, BMPR2,	181	736	12056	0.633497478	1	1	100
GOTERM_MF_ALL	GO:0030554~adenyl nucleotide binding	14	6.09%	0.968446496	PIP4K2A, MYO1B, ILK, NUAK1, SGK1, PIM1, ATP2B1, STCH, EIF2AK3, TGFBR2, NAV3, RAB1A, TRIO, BMPR2,	207	1647	16968	0.696778508	1	1	100
Functional Group 80	Median: 0.529677811622431	Geo: 0.49280299135329203	CALD1, CDKN1C, RRBP1, VCL,
Category	Term	Count	%	PValue	Genes	List Total	Pop Hits	Pop Total	Fold Enrichment	Bonferroni	Benjamini	FDR
UP_SEQ_FEATURE	repeat:3	4	1.74%	0.425050925	CALD1, CDKN1C, RRBP1, VCL,	181	158	12056	1.686271767	1	1	99.99938817
UP_SEQ_FEATURE	repeat:1	4	1.74%	0.529677812	CALD1, CDKN1C, RRBP1, VCL,	181	185	12056	1.440167239	1	1	99.99999215
UP_SEQ_FEATURE	repeat:2	4	1.74%	0.53157832	CALD1, CDKN1C, RRBP1, VCL,	181	187	12056	1.424764381	1	1	99.99999281
Functional Group 81	Median: 0.8410964941944505	Geo: 0.5081938035715314	AMIGO2, IL6ST, SEMA3C, TRIO, MICA, MPZL1, GBE1, PALLD,
Category	Term	Count	%	PValue	Genes	List Total	Pop Hits	Pop Total	Fold Enrichment	Bonferroni	Benjamini	FDR
UP_SEQ_FEATURE	domain:Ig-like C2-type	4	1.74%	0.101662639	AMIGO2, IL6ST, SEMA3C, TRIO,	181	75	12056	3.552412523	1	1	90.2241512
SP_PIR_KEYWORDS	immunoglobulin domain	6	2.61%	0.83825773	AMIGO2, IL6ST, SEMA3C, MICA, TRIO, MPZL1,	214	583	17599	0.846363476	1	0.999999989	100
INTERPRO	IPR013783:Immunoglobulin-like fold	8	3.48%	0.843935258	AMIGO2, IL6ST, SEMA3C, MICA, GBE1, TRIO, MPZL1, PALLD,	213	801	17845	0.836747493	1	1	100
INTERPRO	IPR007110:Immunoglobulin-like	6	2.61%	0.927404897	AMIGO2, SEMA3C, MICA, TRIO, MPZL1, PALLD,	213	709	17845	0.708993027	1	1	100
Functional Group 82	Median: 0.657104458997874	Geo: 0.511177196445443	RAB5A, LEPROT, MMP2, CD59, NRP1, CRIM1, NT5E, KCTD12, DKK1, PMP22, RIT1, IL6ST, ATP2B1, RRAS2, GNG12, HMOX1, GPNMB, AMIGO2, PTRF, LRP1, TLN2, CAP2, RAP2C, LPP, SDC2, GNAI1, FER1L3, MPZL1, ILK, LIMS1, PIM1, SLC5A3, PLAUR, NEU1, MICA, AMOTL2, LIMA1, DAB2, BMPR2, IL13RA1, TNFRSF12A, RHOQ, SLC30A1, PARVA, CTGF, RFTN1, ITGB5, ITGAV, ADAM9, SPRY2, JAG1, LAMP2, VCL, GALNT1, GOLT1B, DRAM, SH3GLB1, CREB3L…
Category	Term	Count	%	PValue	Genes	List Total	Pop Hits	Pop Total	Fold Enrichment	Bonferroni	Benjamini	FDR
GOTERM_CC_ALL	GO:0005886~plasma membrane	53	23.04%	0.047406777	RAB5A, LEPROT, MMP2, CD59, NRP1, CRIM1, NT5E, KCTD12, DKK1, PMP22, RIT1, IL6ST, ATP2B1, RRAS2, GNG12, HMOX1, GPNMB, AMIGO2, PTRF, LRP1, TLN2, CAP2, RAP2C, LPP, SDC2, GNAI1, FER1L3, MPZL1, ILK, LIMS1, PIM1, SLC5A3, PLAUR, NEU1, MICA, AMOTL2, LIMA1, DAB2, BMPR2, IL13RA1, TNFRSF12A, RHOQ, SLC30A1, PARVA, CTGF, RFTN1, ITGB5, ITGAV, ADAM9, SPRY2, JAG1, LAMP2, VCL,	201	3314	15857	1.261677431	1	0.878497573	52.92828608
GOTERM_CC_ALL	GO:0044459~plasma membrane part	32	13.91%	0.153290749	ILK, LIMS1, RAB5A, SLC5A3, LEPROT, MICA, KCTD12, AMOTL2, PMP22, LIMA1, DAB2, BMPR2, IL13RA1, IL6ST, ATP2B1, PARVA, GNG12, HMOX1, ITGB5, GPNMB, AMIGO2, PTRF, LRP1, TLN2, ITGAV, ADAM9, LPP, JAG1, GNAI1, SDC2, MPZL1, VCL,	201	2037	15857	1.239321312	1	0.983863447	92.43457754
SP_PIR_KEYWORDS	transmembrane protein	10	4.35%	0.372480889	LRP1, ITGAV, MICA, ATP2B1, GALNT1, LAMP2, SDC2, PMP22, ITGB5, BMPR2,	214	639	17599	1.286984628	1	0.998670757	99.94022464
GOTERM_CC_ALL	GO:0005887~integral to plasma membrane	18	7.83%	0.404358209	IL6ST, ATP2B1, SLC5A3, LEPROT, ITGB5, GPNMB, AMIGO2, LRP1, ITGAV, MICA, ADAM9, KCTD12, JAG1, PMP22, SDC2, MPZL1, BMPR2, IL13RA1,	201	1246	15857	1.139670827	1	0.999292393	99.96771468
GOTERM_CC_ALL	GO:0031226~intrinsic to plasma membrane	18	7.83%	0.425316295	IL6ST, ATP2B1, SLC5A3, LEPROT, ITGB5, GPNMB, AMIGO2, LRP1, ITGAV, MICA, ADAM9, KCTD12, JAG1, PMP22, SDC2, MPZL1, BMPR2, IL13RA1,	201	1262	15857	1.125221752	1	0.999453923	99.98147931
SP_PIR_KEYWORDS	membrane	66	28.70%	0.454617721	GOLT1B, RAB5A, DRAM, SH3GLB1, LEPROT, CREB3L2, SEC22B, CD59, CRIM1, NT5E, CHSY1, PMP22, MRC2, RIT1, HERPUD1, IL6ST, SPRY1, ATP2B1, RRAS2, GNG12, GPNMB, AMIGO2, PTRF, LRP1, NAV3, CAP2, RAP2C, LPP, GALNT10, SDC2, FER1L3, HEG1, MPZL1, PIM1, SLC5A3, PLAUR, RRBP1, OSTM1, NEU1, MICA, RND3, TRAM2, ASPH, DAB2, BMPR2, IL13RA1, TNFRSF12A, RHOQ, SLC30A1, SEC23A, FNDC3B, GALNT1, RFTN1, ITGB5, EIF2AK3, ITGAV,…	214	5272	17599	1.029538879	1	0.999501206	99.99360162
GOTERM_CC_ALL	GO:0016020~membrane	93	40.43%	0.504552214	TMEM9B, GOLT1B, RAB5A, DRAM, SH3GLB1, LEPROT, CREB3L2, SEC22B, MMP2, CD59, NRP1, CRIM1, NT5E, KCTD12, DKK1, RAB1A, CHSY1, MRC2, PMP22, RIT1, SRPX, HERPUD1, IL6ST, SPRY1, ATP2B1, RRAS2, GNG12, TMEM127, HMOX1, GPNMB, AMIGO2, PTRF, LRP1, FBN1, TLN2, RHBDF1, NAV3, RAP2C, CAP2, LPP, GALNT10, GNAI1, SDC2, MPZL1, FER1L3, HEG1, ILK, QSOX1, LIMS1, PIM1, SLC5A3, FBLN5, RRBP1, PLAUR, NEU1, OSTM1, MICA, AMOT…	201	7262	15857	1.01030307	1	0.999872139	99.99814629
GOTERM_CC_ALL	GO:0044425~membrane part	72	31.30%	0.809656704	TMEM9B, GOLT1B, RAB5A, DRAM, SH3GLB1, LEPROT, CREB3L2, SEC22B, NRP1, CRIM1, KCTD12, CHSY1, PMP22, MRC2, HERPUD1, IL6ST, ATP2B1, GNG12, TMEM127, HMOX1, GPNMB, AMIGO2, PTRF, LRP1, RHBDF1, TLN2, FBN1, NAV3, LPP, GALNT10, GNAI1, SDC2, FER1L3, HEG1, MPZL1, ILK, QSOX1, LIMS1, SLC5A3, RRBP1, PLAUR, OSTM1, MICA, AMOTL2, RND3, ASPH, TRAM2, LIMA1, DAB2, BMPR2, IL13RA1, TNFRSF12A, SLC30A1, ARFIP1, SEC23A, P…	201	6065	15857	0.936540709	1	0.999999981	100
SP_PIR_KEYWORDS	transmembrane	43	18.70%	0.977551796	GOLT1B, DRAM, SLC5A3, LEPROT, CREB3L2, SEC22B, RRBP1, OSTM1, CRIM1, MICA, CHSY1, ASPH, PMP22, TRAM2, MRC2, BMPR2, IL13RA1, HERPUD1, IL6ST, TNFRSF12A, SLC30A1, ATP2B1, FNDC3B, GALNT1, ITGB5, GPNMB, AMIGO2, EIF2AK3, LRP1, ITGAV, TGFBR2, ADAM9, FAM18B, CREB3L1, GALNT10, JAG1, RTN4, LAMP2, SDC2, MPZL1, FER1L3, HEG1, UGCG,	214	4452	17599	0.794305405	1	1	100
UP_SEQ_FEATURE	topological domain:Cytoplasmic	27	11.74%	0.992089749	SLC5A3, RRBP1, OSTM1, CRIM1, MICA, CHSY1, ASPH, IL13RA1, BMPR2, IL6ST, SLC30A1, ATP2B1, GALNT1, ITGB5, AMIGO2, GPNMB, EIF2AK3, LRP1, ITGAV, TGFBR2, ADAM9, GALNT10, RTN4, JAG1, SDC2, LAMP2, FER1L3,	181	2554	12056	0.704153814	1	1	100
GOTERM_CC_ALL	GO:0016021~integral to membrane	51	22.17%	0.99728554	TMEM9B, GOLT1B, DRAM, LEPROT, CREB3L2, SEC22B, NRP1, CRIM1, KCTD12, CHSY1, PMP22, MRC2, HERPUD1, IL6ST, ATP2B1, TMEM127, AMIGO2, GPNMB, LRP1, RHBDF1, FBN1, GALNT10, SDC2, HEG1, FER1L3, MPZL1, QSOX1, SLC5A3, PLAUR, RRBP1, OSTM1, MICA, TRAM2, ASPH, IL13RA1, BMPR2, TNFRSF12A, SLC30A1, FNDC3B, GALNT1, ITGB5, EIF2AK3, ITGAV, TGFBR2, ADAM9, FAM18B, CREB3L1, RTN4, JAG1, LAMP2, UGCG,	201	5357	15857	0.751058038	1	1	100
GOTERM_CC_ALL	GO:0031224~intrinsic to membrane	51	22.17%	0.997593165	TMEM9B, GOLT1B, DRAM, LEPROT, CREB3L2, SEC22B, NRP1, CRIM1, KCTD12, CHSY1, PMP22, MRC2, HERPUD1, IL6ST, ATP2B1, TMEM127, AMIGO2, GPNMB, LRP1, RHBDF1, FBN1, GALNT10, SDC2, HEG1, FER1L3, MPZL1, QSOX1, SLC5A3, PLAUR, RRBP1, OSTM1, MICA, TRAM2, ASPH, IL13RA1, BMPR2, TNFRSF12A, SLC30A1, FNDC3B, GALNT1, ITGB5, EIF2AK3, ITGAV, TGFBR2, ADAM9, FAM18B, CREB3L1, RTN4, JAG1, LAMP2, UGCG,	201	5378	15857	0.748125309	1	1	100
UP_SEQ_FEATURE	topological domain:Extracellular	19	8.26%	0.998116614	IL6ST, SLC30A1, ATP2B1, SLC5A3, ITGB5, OSTM1, GPNMB, AMIGO2, LRP1, ITGAV, CRIM1, TGFBR2, MICA, ADAM9, JAG1, SDC2, FER1L3, BMPR2, IL13RA1,	181	2092	12056	0.604945966	1	1	100
UP_SEQ_FEATURE	transmembrane region	32	13.91%	0.998995522	SLC5A3, LEPROT, RRBP1, OSTM1, CRIM1, MICA, CHSY1, PMP22, TRAM2, ASPH, IL13RA1, BMPR2, IL6ST, SLC30A1, ATP2B1, GALNT1, ITGB5, GPNMB, AMIGO2, EIF2AK3, LRP1, ITGAV, TGFBR2, ADAM9, FAM18B, GALNT10, RTN4, JAG1, SDC2, LAMP2, FER1L3, UGCG,	181	3211	12056	0.663795551	1	1	100
Functional Group 83	Median: 0.5941717346723306	Geo: 0.511214268903033	DNAJB6, DNAJB4, SH3GLB1, MID1, MMP2, P4HA2, CRIM1, SAMD4A, SQSTM1, HERPUD1, NUAK1, SGK1, BAG3, GBE1, PTPN12, GSN, PTRF, IGFBP3, GALNT10, TRIO, DSTN, ILK, QSOX1, CYLD, PIM1, CBLB, LOX, HTRA1, PLAUR, RRBP1, DUSP5, ASPH, LIMA1, BMPR2, CCL2, DNAJB1, ADAMTS1, PPIC, GALNT1, PGCP, MANBA, EIF2AK3, TGFBR2, PLAU, CTSO, ADAM9, PRSS23, PHLDA1, NID1, LAMP2, TLN2, LAMC1, VCL, PGM3, TSC22D2, CREB3L2, LARP6, FHL…
Category	Term	Count	%	PValue	Genes	List Total	Pop Hits	Pop Total	Fold Enrichment	Bonferroni	Benjamini	FDR
GOTERM_BP_ALL	GO:0044260~cellular macromolecule metabolic process	50	21.74%	0.250851758	DNAJB6, DNAJB4, SH3GLB1, MID1, MMP2, P4HA2, CRIM1, SAMD4A, SQSTM1, HERPUD1, NUAK1, SGK1, BAG3, GBE1, PTPN12, GSN, PTRF, IGFBP3, GALNT10, TRIO, DSTN, ILK, QSOX1, CYLD, PIM1, CBLB, LOX, HTRA1, PLAUR, RRBP1, DUSP5, ASPH, LIMA1, BMPR2, CCL2, DNAJB1, ADAMTS1, PPIC, GALNT1, PGCP, MANBA, EIF2AK3, TGFBR2, PLAU, CTSO, ADAM9, PRSS23, PHLDA1, NID1, LAMP2,	195	3534	15360	1.114448653	1	0.999512093	99.60143396
GOTERM_BP_ALL	GO:0019538~protein metabolic process	51	22.17%	0.30921535	DNAJB6, DNAJB4, SH3GLB1, MID1, MMP2, P4HA2, CRIM1, SAMD4A, SQSTM1, HERPUD1, NUAK1, SGK1, BAG3, PTPN12, GSN, PTRF, TLN2, IGFBP3, GALNT10, TRIO, DSTN, ILK, QSOX1, CYLD, PIM1, CBLB, LOX, HTRA1, PLAUR, RRBP1, DUSP5, LAMC1, ASPH, LIMA1, BMPR2, CCL2, DNAJB1, ADAMTS1, PPIC, GALNT1, PGCP, MANBA, EIF2AK3, CTSO, TGFBR2, PLAU, ADAM9, PRSS23, PHLDA1, NID1, VCL,	195	3691	15360	1.08838547	1	0.999900102	99.91554027
GOTERM_BP_ALL	GO:0044267~cellular protein metabolic process	48	20.87%	0.327285049	ILK, DNAJB6, QSOX1, CYLD, CBLB, DNAJB4, PIM1, SH3GLB1, MID1, LOX, MMP2, RRBP1, PLAUR, HTRA1, DUSP5, P4HA2, CRIM1, SAMD4A, SQSTM1, ASPH, LIMA1, BMPR2, CCL2, DNAJB1, HERPUD1, SGK1, NUAK1, ADAMTS1, PPIC, BAG3, GALNT1, PGCP, GSN, PTPN12, PTRF, MANBA, EIF2AK3, CTSO, PLAU, TGFBR2, ADAM9, PRSS23, PHLDA1, NID1, GALNT10, IGFBP3, TRIO, DSTN,	195	3482	15360	1.085848098	1	0.99993796	99.94913318
GOTERM_BP_ALL	GO:0006464~protein modification process	24	10.43%	0.51432452	CCL2, HERPUD1, ILK, SGK1, QSOX1, NUAK1, CYLD, CBLB, PIM1, GALNT1, MID1, LOX, DUSP5, P4HA2, PTPN12, MANBA, EIF2AK3, TGFBR2, NID1, GALNT10, IGFBP3, ASPH, TRIO, BMPR2,	195	1804	15360	1.047927682	1	0.999999515	99.99990003
GOTERM_BP_ALL	GO:0043170~macromolecule metabolic process	91	39.57%	0.593254857	PGM3, DNAJB6, TSC22D2, DNAJB4, SH3GLB1, MID1, CREB3L2, LARP6, MMP2, FHL2, P4HA2, ZFP36L2, FOSL2, CRIM1, NT5E, SAMD4A, SQSTM1, RAB1A, CEBPD, HERPUD1, NFIL3, EPAS1, SGK1, NUAK1, GFPT1, BACH1, BAG3, FOSL1, GBE1, KLF7, GSN, ARID5B, PTPN12, PTRF, TLN2, MAFF, ATF3, GALNT10, IGFBP3, XBP1, TRIO, TCF7L2, DSTN, RBMS1, ILK, QSOX1, CYLD, CBLB, PIM1, ELL2, LOX, RRBP1, PLAUR, HTRA1, LAMC1, DUSP5, HBP1, GADD45A…	195	7216	15360	0.993348115	1	0.999999956	99.99999664
GOTERM_BP_ALL	GO:0043412~biopolymer modification	24	10.43%	0.595088612	CCL2, HERPUD1, ILK, SGK1, QSOX1, NUAK1, CYLD, CBLB, PIM1, GALNT1, MID1, LOX, DUSP5, P4HA2, PTPN12, MANBA, EIF2AK3, TGFBR2, NID1, GALNT10, IGFBP3, ASPH, TRIO, BMPR2,	195	1877	15360	1.007171837	1	0.999999957	99.99999692
GOTERM_BP_ALL	GO:0044237~cellular metabolic process	103	44.78%	0.665428061	PGM3, DNAJB6, TSC22D2, NQO1, LARP6, CREB3L2, FHL2, ZFP36L2, FOSL2, PTX3, SQSTM1, HERPUD1, NUAK1, BAG3, PTPN12, DDAH2, PTRF, PHLDA2, AKR1C2, ATF3, XBP1, IGFBP3, TRIO, ILK, QSOX1, CYLD, ELL2, LOX, HTRA1, PLAUR, RRBP1, DUSP5, GADD45A, HBP1, SNAI2, FOXC1, ASPH, CLIP1, BMPR2, PIP4K2A, GCLM, CCL2, DNAJB1, ADAMTS1, CDKN1A, SERTAD2, UPP1, UGDH, GALNT1, CTGF, MANBA, TGFBR2, PRSS23, CREB3L1, LAMP2, DNAJB4,…	195	8269	15360	0.981162265	1	0.999999998	99.99999992
GOTERM_BP_ALL	GO:0044238~primary metabolic process	103	44.78%	0.679993851	PGM3, DNAJB6, TSC22D2, LARP6, CREB3L2, FHL2, ZFP36L2, FOSL2, SQSTM1, HERPUD1, NUAK1, BAG3, PTPN12, DDAH2, PTRF, LRP1, PHLDA2, AKR1C2, ATF3, XBP1, IGFBP3, TRIO, ILK, QSOX1, CYLD, ELL2, LOX, HTRA1, PLAUR, RRBP1, DUSP5, GADD45A, HBP1, SNAI2, FOXC1, ASPH, CLIP1, BMPR2, PIP4K2A, GCLM, CCL2, DNAJB1, ADAMTS1, SERTAD2, UPP1, UGDH, GALNT1, CTGF, MANBA, TGFBR2, PRSS23, CREB3L1, LAMP2, DNAJB4, SH3GLB1, MID1…	195	8291	15360	0.978558771	1	0.999999999	99.99999997
GOTERM_BP_ALL	GO:0008152~metabolic process	113	49.13%	0.745175957	PGM3, DNAJB6, TSC22D2, NQO1, LARP6, CREB3L2, FHL2, ZFP36L2, FOSL2, PTX3, SQSTM1, HERPUD1, NUAK1, BAG3, PTPN12, DDAH2, PTRF, LRP1, PHLDA2, AKR1C2, ATF3, XBP1, IGFBP3, TRIO, ILK, QSOX1, CYLD, ELL2, LOX, HTRA1, PLAUR, RRBP1, DUSP5, NEU1, GADD45A, HBP1, SNAI2, FOXC1, ASPH, CLIP1, BMPR2, PIP4K2A, GCLM, CCL2, DNAJB1, ADAMTS1, CDKN1A, SERTAD2, UPP1, UGDH, GALNT1, CTGF, MANBA, TGFBR2, PRSS23, CREB3L1, LA…	195	9181	15360	0.969493854	1	1	100
GOTERM_BP_ALL	GO:0043283~biopolymer metabolic process	64	27.83%	0.784332498	TSC22D2, MID1, LARP6, CREB3L2, MMP2, FHL2, P4HA2, ZFP36L2, FOSL2, NT5E, SQSTM1, RAB1A, CEBPD, EPAS1, NFIL3, HERPUD1, SGK1, NUAK1, BACH1, FOSL1, GBE1, KLF7, ARID5B, PTPN12, PTRF, MAFF, ATF3, GALNT10, XBP1, IGFBP3, TCF7L2, TRIO, RBMS1, ILK, QSOX1, CYLD, CBLB, PIM1, ELL2, LOX, DUSP5, GADD45A, HBP1, SNAI2, FOXC1, RRAGC, CDKN1C, ASPH, CLIP1, BMPR2, TSC22D3, CCL2, SERTAD2, GALNT1, CTGF, SMAD7, MANBA, E…	195	5361	15360	0.94035269	1	1	100
Functional Group 84	Median: 0.4448671507702594	Geo: 0.5126664243381955	CD59, NT5E, PLAUR, C6orf145, SH3GLB1, RRAGC,
Category	Term	Count	%	PValue	Genes	List Total	Pop Hits	Pop Total	Fold Enrichment	Bonferroni	Benjamini	FDR
SP_PIR_KEYWORDS	gpi-anchor	3	1.30%	0.42755423	CD59, NT5E, PLAUR,	214	120	17599	2.055957944	1	0.999408697	99.98616124
GOTERM_MF_ALL	GO:0048503~GPI anchor binding	3	1.30%	0.441524569	CD59, NT5E, PLAUR,	207	123	16968	1.999293036	1	0.999999999	99.99707966
GOTERM_MF_ALL	GO:0035091~phosphoinositide binding	4	1.74%	0.444867151	C6orf145, CD59, NT5E, PLAUR,	207	202	16968	1.623188406	1	0.999999999	99.99737756
GOTERM_MF_ALL	GO:0005543~phospholipid binding	4	1.74%	0.624651374	C6orf145, CD59, NT5E, PLAUR,	207	264	16968	1.241985068	1	1	99.99999764
GOTERM_MF_ALL	GO:0008289~lipid binding	6	2.61%	0.675087795	C6orf145, CD59, NT5E, SH3GLB1, RRAGC, PLAUR,	207	468	16968	1.050910442	1	1	99.99999982
Functional Group 85	Median: 0.5044661142871814	Geo: 0.5175503010585304	MT1X, ADAMTS1, ASPH, SRPX2, HMOX1, P4HA2, AKR1C2, NQO1, DHRS7, UGDH, LOX,
Category	Term	Count	%	PValue	Genes	List Total	Pop Hits	Pop Total	Fold Enrichment	Bonferroni	Benjamini	FDR
GOTERM_MF_ALL	GO:0005506~iron ion binding	6	2.61%	0.349963059	MT1X, ADAMTS1, ASPH, SRPX2, HMOX1, P4HA2,	207	323	16968	1.522681384	1	0.999999993	99.95561872
GOTERM_MF_ALL	GO:0016705~oxidoreductase activity, acting on paired donors, with incorporation or reduction of molecular oxygen	3	1.30%	0.473864466	ASPH, HMOX1, P4HA2,	207	131	16968	1.877198805	1	0.999999999	99.99899746
SP_PIR_KEYWORDS	oxidoreductase	8	3.48%	0.535067762	AKR1C2, NQO1, DHRS7, UGDH, ASPH, LOX, HMOX1, P4HA2,	214	567	17599	1.160328998	1	0.999873028	99.99949644
SP_PIR_KEYWORDS	iron	3	1.30%	0.808583974	ASPH, HMOX1, P4HA2,	214	250	17599	0.986859813	1	0.999999956	100
Functional Group 86	Median: 0.4979140267499246	Geo: 0.5308889656405941	SH3GLB1, DNMBP, TRIO, STAM,
Category	Term	Count	%	PValue	Genes	List Total	Pop Hits	Pop Total	Fold Enrichment	Bonferroni	Benjamini	FDR
SP_PIR_KEYWORDS	SH3 domain	4	1.74%	0.478863093	SH3GLB1, DNMBP, TRIO, STAM,	214	213	17599	1.544381554	1	0.999627388	99.99689903
INTERPRO	IPR001452:Src homology-3	4	1.74%	0.497914027	SH3GLB1, DNMBP, TRIO, STAM,	213	224	17845	1.496059691	1	1	99.99983986
SMART	SM00326:SH3	4	1.74%	0.627545716	SH3GLB1, DNMBP, TRIO, STAM,	143	224	9899	1.236138861	1	1	99.99995481
Functional Group 87	Median: 0.746637452230645	Geo: 0.5701571485620589	EIF2AK3, CDKN1A, CBLB, TPM1, SLC5A3, HMOX1,
Category	Term	Count	%	PValue	Genes	List Total	Pop Hits	Pop Total	Fold Enrichment	Bonferroni	Benjamini	FDR
GOTERM_BP_ALL	GO:0051239~regulation of multicellular organismal process	6	2.61%	0.308010289	EIF2AK3, CDKN1A, CBLB, TPM1, SLC5A3, HMOX1,	195	292	15360	1.618545838	1	0.999900128	99.91267668
GOTERM_BP_ALL	GO:0045321~leukocyte activation	3	1.30%	0.746637452	CDKN1A, CBLB, HMOX1,	195	210	15360	1.125274725	1	1	100
GOTERM_BP_ALL	GO:0001775~cell activation	3	1.30%	0.805951164	CDKN1A, CBLB, HMOX1,	195	238	15360	0.992889463	1	1	100
Functional Group 88	Median: 0.6653303020658462	Geo: 0.584654333325276	IL6ST, FNDC3B, MID1, IL13RA1,
Category	Term	Count	%	PValue	Genes	List Total	Pop Hits	Pop Total	Fold Enrichment	Bonferroni	Benjamini	FDR
INTERPRO	IPR008957:Fibronectin, type III-like fold	4	1.74%	0.393320634	IL6ST, FNDC3B, MID1, IL13RA1,	213	190	17845	1.763775636	1	1	99.99374496
INTERPRO	IPR003961:Fibronectin, type III	3	1.30%	0.665330302	IL6ST, FNDC3B, MID1,	213	191	17845	1.315905907	1	1	99.99999994
SMART	SM00060:FN3	3	1.30%	0.763683635	IL6ST, FNDC3B, MID1,	143	191	9899	1.087284443	1	1	99.99999995
Functional Group 89	Median: 0.5968573028034407	Geo: 0.5944656900495928	NT5E, INPP1, HMOX1, DUSP5, PTPN12, CYLD,
Category	Term	Count	%	PValue	Genes	List Total	Pop Hits	Pop Total	Fold Enrichment	Bonferroni	Benjamini	FDR
GOTERM_MF_ALL	GO:0016791~phosphoric monoester hydrolase activity	5	2.17%	0.371447933	NT5E, INPP1, HMOX1, DUSP5, PTPN12,	207	254	16968	1.613602647	1	0.999999995	99.97570176
GOTERM_MF_ALL	GO:0042578~phosphoric ester hydrolase activity	5	2.17%	0.596857303	NT5E, INPP1, HMOX1, DUSP5, PTPN12,	207	341	16968	1.201921034	1	1	99.99999152
GOTERM_MF_ALL	GO:0016788~hydrolase activity, acting on ester bonds	6	2.61%	0.947571357	CYLD, NT5E, INPP1, HMOX1, DUSP5, PTPN12,	207	736	16968	0.668241966	1	1	100
Functional Group 90	Median: 0.7842792378860447	Geo: 0.6698992804260421	CDKN1A, TCF7L1, FOXC1, CDKN1C, FOSL1, CLIP1,
Category	Term	Count	%	PValue	Genes	List Total	Pop Hits	Pop Total	Fold Enrichment	Bonferroni	Benjamini	FDR
GOTERM_BP_ALL	GO:0000278~mitotic cell cycle	6	2.61%	0.374444027	CDKN1A, TCF7L1, FOXC1, CDKN1C, FOSL1, CLIP1,	195	318	15360	1.486211901	1	0.999978832	99.98733507
GOTERM_BP_ALL	GO:0022403~cell cycle phase	5	2.17%	0.661651436	CDKN1A, TCF7L1, CDKN1C, FOSL1, CLIP1,	195	356	15360	1.106309421	1	0.999999998	99.9999999
GOTERM_BP_ALL	GO:0007067~mitosis	3	1.30%	0.784279238	TCF7L1, FOSL1, CLIP1,	195	227	15360	1.04100305	1	1	100
GOTERM_BP_ALL	GO:0000087~M phase of mitotic cell cycle	3	1.30%	0.788370687	TCF7L1, FOSL1, CLIP1,	195	229	15360	1.03191132	1	1	100
GOTERM_BP_ALL	GO:0000279~M phase	3	1.30%	0.880704476	TCF7L1, FOSL1, CLIP1,	195	287	15360	0.82337175	1	1	100
Functional Group 91	Median: 0.6109637563482806	Geo: 0.7172533516294932	TMEM9B, GOLT1B, CBLB, TOB1, FBLN5, PLAUR, RRBP1, NRP1, CRIM1, MICA, DKK1, MRC2, THBS1, STAM, SH3BP5, BMPR2, IL13RA1, CCL2, EPAS1, IL6ST, TNFRSF12A, GNG12, HMOX1, ITGB5, SMAD7, LRP1, RHBDF1, ITGAV, FBN1, TGFBR2, GNAI1,
Category	Term	Count	%	PValue	Genes	List Total	Pop Hits	Pop Total	Fold Enrichment	Bonferroni	Benjamini	FDR
GOTERM_MF_ALL	GO:0004871~signal transducer activity	31	13.48%	0.610963756	TMEM9B, GOLT1B, CBLB, TOB1, FBLN5, PLAUR, RRBP1, NRP1, CRIM1, MICA, DKK1, MRC2, THBS1, STAM, SH3BP5, BMPR2, IL13RA1, CCL2, EPAS1, IL6ST, TNFRSF12A, GNG12, HMOX1, ITGB5, SMAD7, LRP1, RHBDF1, ITGAV, FBN1, TGFBR2, GNAI1,	207	2557	16968	0.993782342	1	1	99.99999552
GOTERM_MF_ALL	GO:0060089~molecular transducer activity	31	13.48%	0.610963756	TMEM9B, GOLT1B, CBLB, TOB1, FBLN5, PLAUR, RRBP1, NRP1, CRIM1, MICA, DKK1, MRC2, THBS1, STAM, SH3BP5, BMPR2, IL13RA1, CCL2, EPAS1, IL6ST, TNFRSF12A, GNG12, HMOX1, ITGB5, SMAD7, LRP1, RHBDF1, ITGAV, FBN1, TGFBR2, GNAI1,	207	2557	16968	0.993782342	1	1	99.99999552
GOTERM_MF_ALL	GO:0004872~receptor activity	17	7.39%	0.988523193	IL6ST, TNFRSF12A, FBLN5, RRBP1, PLAUR, ITGB5, LRP1, NRP1, ITGAV, RHBDF1, FBN1, CRIM1, TGFBR2, MICA, MRC2, BMPR2, IL13RA1,	207	2113	16968	0.659492308	1	1	100
Functional Group 92	Median: 0.7582398360661913	Geo: 0.7183276641974301	SNAI2, SPRY2, PMP22, EIF2AK3, NQO1, LAMB2, ATXN1,
Category	Term	Count	%	PValue	Genes	List Total	Pop Hits	Pop Total	Fold Enrichment	Bonferroni	Benjamini	FDR
GOTERM_BP_ALL	GO:0007605~sensory perception of sound	3	1.30%	0.514613737	SNAI2, SPRY2, PMP22,	195	136	15360	1.737556561	1	0.999999493	99.99990117
GOTERM_BP_ALL	GO:0050954~sensory perception of mechanical stimulus	3	1.30%	0.518533854	SNAI2, SPRY2, PMP22,	195	137	15360	1.724873666	1	0.999999519	99.99991537
GOTERM_BP_ALL	GO:0050877~neurological system process	7	3.04%	0.997945818	EIF2AK3, SNAI2, NQO1, LAMB2, SPRY2, ATXN1, PMP22,	195	1185	15360	0.465303473	1	1	100
GOTERM_BP_ALL	GO:0007600~sensory perception	3	1.30%	0.999827126	SNAI2, SPRY2, PMP22,	195	856	15360	0.276060388	1	1	100
Functional Group 93	Median: 0.7569777101125982	Geo: 0.7220511261306795	MID1, SPRY2, CLIP1, PEA15, ARL2BP,
Category	Term	Count	%	PValue	Genes	List Total	Pop Hits	Pop Total	Fold Enrichment	Bonferroni	Benjamini	FDR
SP_PIR_KEYWORDS	microtubule	3	1.30%	0.625030756	MID1, SPRY2, CLIP1,	214	174	17599	1.41790203	1	0.999983412	99.99998362
GOTERM_CC_ALL	GO:0015630~microtubule cytoskeleton	5	2.17%	0.75697771	PEA15, MID1, SPRY2, CLIP1, ARL2BP,	201	406	15857	0.971558464	1	0.999999822	99.99999997
GOTERM_CC_ALL	GO:0005874~microtubule	3	1.30%	0.795645058	MID1, SPRY2, CLIP1,	201	233	15857	1.015758119	1	0.999999967	100
Functional Group 94	Median: 0.7495978775436366	Geo: 0.7791328493079906	EIF2AK3, CYLD, GFPT1, SAMD4A, PHLDA1, GALNT1, ATF3, UGDH, GALNT10, GBE1, RRBP1, GCLM, NQO1, ADM, SH3GLB1, DDAH2, PTX3, UGCG,
Category	Term	Count	%	PValue	Genes	List Total	Pop Hits	Pop Total	Fold Enrichment	Bonferroni	Benjamini	FDR
GOTERM_BP_ALL	GO:0009059~macromolecule biosynthetic process	11	4.78%	0.723424044	EIF2AK3, CYLD, GFPT1, SAMD4A, PHLDA1, GALNT1, ATF3, UGDH, GALNT10, GBE1, RRBP1,	195	913	15360	0.949026877	1	1	100
GOTERM_BP_ALL	GO:0009058~biosynthetic process	18	7.83%	0.749597878	GCLM, CYLD, GFPT1, NQO1, ADM, SH3GLB1, GALNT1, UGDH, GBE1, RRBP1, DDAH2, EIF2AK3, PTX3, SAMD4A, PHLDA1, ATF3, GALNT10, UGCG,	195	1533	15360	0.924883336	1	1	100
GOTERM_BP_ALL	GO:0044249~cellular biosynthetic process	12	5.22%	0.872194328	GCLM, DDAH2, EIF2AK3, CYLD, NQO1, PTX3, SAMD4A, ADM, SH3GLB1, ATF3, UGDH, RRBP1,	195	1156	15360	0.817673676	1	1	100
Functional Group 95	Median: 0.9257245951422621	Geo: 0.8322362412102543	NAV3, RTN4, FER1L3, SH3GLB1, ARL2BP,
Category	Term	Count	%	PValue	Genes	List Total	Pop Hits	Pop Total	Fold Enrichment	Bonferroni	Benjamini	FDR
GOTERM_CC_ALL	GO:0005635~nuclear envelope	3	1.30%	0.671730658	NAV3, RTN4, FER1L3,	201	182	15857	1.300393636	1	0.99999648	99.99999688
GOTERM_CC_ALL	GO:0031967~organelle envelope	5	2.17%	0.925724595	NAV3, SH3GLB1, RTN4, FER1L3, ARL2BP,	201	559	15857	0.705639958	1	1	100
GOTERM_CC_ALL	GO:0031975~envelope	5	2.17%	0.926964068	NAV3, SH3GLB1, RTN4, FER1L3, ARL2BP,	201	561	15857	0.703124307	1	1	100
Functional Group 96	Median: 0.8340460010628064	Geo: 0.84920227180114	DDAH2, CYLD, NT5E, UPP1, SQSTM1, HMOX1, ZFP36L2, MMP2,
Category	Term	Count	%	PValue	Genes	List Total	Pop Hits	Pop Total	Fold Enrichment	Bonferroni	Benjamini	FDR
GOTERM_BP_ALL	GO:0044248~cellular catabolic process	7	3.04%	0.768710899	DDAH2, CYLD, NT5E, UPP1, SQSTM1, HMOX1, ZFP36L2,	195	596	15360	0.925141972	1	1	100
GOTERM_BP_ALL	GO:0043285~biopolymer catabolic process	4	1.74%	0.810128993	CYLD, SQSTM1, MMP2, ZFP36L2,	195	342	15360	0.921277553	1	1	100
GOTERM_BP_ALL	GO:0030163~protein catabolic process	3	1.30%	0.830733584	CYLD, SQSTM1, MMP2,	195	252	15360	0.937728938	1	1	100
GOTERM_BP_ALL	GO:0009056~catabolic process	8	3.48%	0.837358418	DDAH2, CYLD, NT5E, UPP1, SQSTM1, HMOX1, MMP2, ZFP36L2,	195	746	15360	0.84471025	1	1	100
GOTERM_BP_ALL	GO:0009057~macromolecule catabolic process	4	1.74%	0.921654358	CYLD, SQSTM1, MMP2, ZFP36L2,	195	443	15360	0.711234589	1	1	100
GOTERM_BP_ALL	GO:0044265~cellular macromolecule catabolic process	3	1.30%	0.939308886	CYLD, SQSTM1, ZFP36L2,	195	352	15360	0.671328671	1	1	100
Functional Group 97	Median: 0.9136941425917895	Geo: 0.8834306980015677	PIP4K2A, SH3GLB1, UGCG, ADM, AKR1C2, LRP1,
Category	Term	Count	%	PValue	Genes	List Total	Pop Hits	Pop Total	Fold Enrichment	Bonferroni	Benjamini	FDR
GOTERM_BP_ALL	GO:0006643~membrane lipid metabolic process	3	1.30%	0.755968475	PIP4K2A, SH3GLB1, UGCG,	195	214	15360	1.104241553	1	1	100
GOTERM_BP_ALL	GO:0008610~lipid biosynthetic process	3	1.30%	0.869336897	ADM, SH3GLB1, UGCG,	195	278	15360	0.85002767	1	1	100
GOTERM_BP_ALL	GO:0044255~cellular lipid metabolic process	5	2.17%	0.958051388	PIP4K2A, AKR1C2, ADM, SH3GLB1, UGCG,	195	624	15360	0.631163708	1	1	100
GOTERM_BP_ALL	GO:0006629~lipid metabolic process	6	2.61%	0.967407262	PIP4K2A, LRP1, AKR1C2, ADM, SH3GLB1, UGCG,	195	764	15360	0.618606524	1	1	100
Functional Group 98	Median: 0.9206213535447344	Geo: 0.9303424361898333	KLF2, SNAI2, KLF7, CLIP1,
Category	Term	Count	%	PValue	Genes	List Total	Pop Hits	Pop Total	Fold Enrichment	Bonferroni	Benjamini	FDR
INTERPRO	IPR013087:Zinc finger, C2H2-type/integrase, DNA-binding	3	1.30%	0.877967699	KLF2, SNAI2, KLF7,	213	303	17845	0.829498443	1	1	100
UP_SEQ_FEATURE	zinc finger region:C2H2-type 1	4	1.74%	0.882126309	KLF2, SNAI2, CLIP1, KLF7,	181	336	12056	0.792949224	1	1	100
UP_SEQ_FEATURE	zinc finger region:C2H2-type 2	4	1.74%	0.913419896	KLF2, SNAI2, CLIP1, KLF7,	181	365	12056	0.729947779	1	1	100
UP_SEQ_FEATURE	zinc finger region:C2H2-type 3	4	1.74%	0.920621354	KLF2, SNAI2, CLIP1, KLF7,	181	373	12056	0.714292062	1	1	100
INTERPRO	IPR015880:Zinc finger, C2H2-like	3	1.30%	0.948488298	KLF2, SNAI2, KLF7,	213	391	17845	0.642808256	1	1	100
SMART	SM00355:ZnF_C2H2	3	1.30%	0.979876238	KLF2, SNAI2, KLF7,	143	397	9899	0.523101584	1	1	100
INTERPRO	IPR007087:Zinc finger, C2H2-type	4	1.74%	0.996634208	KLF2, SNAI2, CLIP1, KLF7,	213	803	17845	0.41733172	1	1	100
Functional Group 99	Median: 0.9351831947562014	Geo: 0.9371126014469766	EPAS1, ELL2, ATXN1, HMOX1, RCN1, P4HA2, ARL2BP, NEU1, SMAD7, NAV3, FOXC1, RTN4, FER1L3,
Category	Term	Count	%	PValue	Genes	List Total	Pop Hits	Pop Total	Fold Enrichment	Bonferroni	Benjamini	FDR
GOTERM_CC_ALL	GO:0043233~organelle lumen	9	3.91%	0.908665767	EPAS1, ELL2, ATXN1, HMOX1, RCN1, P4HA2, ARL2BP, NEU1, SMAD7,	201	934	15857	0.760187286	1	1	100
GOTERM_CC_ALL	GO:0031974~membrane-enclosed lumen	9	3.91%	0.908665767	EPAS1, ELL2, ATXN1, HMOX1, RCN1, P4HA2, ARL2BP, NEU1, SMAD7,	201	934	15857	0.760187286	1	1	100
GOTERM_CC_ALL	GO:0044428~nuclear part	9	3.91%	0.961700623	EPAS1, NAV3, FOXC1, ELL2, ATXN1, RTN4, HMOX1, FER1L3, SMAD7,	201	1061	15857	0.669194086	1	1	100
GOTERM_CC_ALL	GO:0031981~nuclear lumen	5	2.17%	0.971222827	EPAS1, ELL2, ATXN1, HMOX1, SMAD7,	201	667	15857	0.591383413	1	1	100
Functional Group 100	Median: 0.9827343933953789	Geo: 0.9569537080810347	SGK1, SLC30A1, SLC5A3, ATP2B1, KCTD12, PEA15, COL5A2, LRP1, RRAGC, MRC2,
Category	Term	Count	%	PValue	Genes	List Total	Pop Hits	Pop Total	Fold Enrichment	Bonferroni	Benjamini	FDR
GOTERM_BP_ALL	GO:0030001~metal ion transport	5	2.17%	0.814732654	SGK1, SLC30A1, SLC5A3, ATP2B1, KCTD12,	195	443	15360	0.889043237	1	1	100
GOTERM_MF_ALL	GO:0046873~metal ion transmembrane transporter activity	3	1.30%	0.905083302	SLC30A1, ATP2B1, KCTD12,	207	322	16968	0.763705104	1	1	100
GOTERM_BP_ALL	GO:0006812~cation transport	5	2.17%	0.921854367	SGK1, SLC30A1, SLC5A3, ATP2B1, KCTD12,	195	552	15360	0.713489409	1	1	100
GOTERM_BP_ALL	GO:0015672~monovalent inorganic cation transport	3	1.30%	0.933940382	SGK1, SLC5A3, KCTD12,	195	344	15360	0.686940966	1	1	100
GOTERM_MF_ALL	GO:0022804~active transmembrane transporter activity	3	1.30%	0.951835755	PEA15, SLC5A3, ATP2B1,	207	389	16968	0.632167207	1	1	100
GOTERM_MF_ALL	GO:0008324~cation transmembrane transporter activity	4	1.74%	0.973515331	SLC30A1, SLC5A3, ATP2B1, KCTD12,	207	579	16968	0.56629371	1	1	100
GOTERM_BP_ALL	GO:0006811~ion transport	6	2.61%	0.982734393	SGK1, SLC30A1, COL5A2, SLC5A3, ATP2B1, KCTD12,	195	837	15360	0.564653984	1	1	100
SP_PIR_KEYWORDS	ion transport	3	1.30%	0.986375768	SLC30A1, SLC5A3, ATP2B1,	214	510	17599	0.48375481	1	1	100
GOTERM_MF_ALL	GO:0022891~substrate-specific transmembrane transporter activity	5	2.17%	0.996542749	PEA15, SLC30A1, SLC5A3, ATP2B1, KCTD12,	207	921	16968	0.445010936	1	1	100
GOTERM_MF_ALL	GO:0015075~ion transmembrane transporter activity	4	1.74%	0.997113045	SLC30A1, SLC5A3, ATP2B1, KCTD12,	207	800	16968	0.409855072	1	1	100
GOTERM_MF_ALL	GO:0022892~substrate-specific transporter activity	6	2.61%	0.998300465	PEA15, LRP1, SLC30A1, SLC5A3, ATP2B1, KCTD12,	207	1127	16968	0.436402917	1	1	100
GOTERM_MF_ALL	GO:0022857~transmembrane transporter activity	5	2.17%	0.998735119	PEA15, SLC30A1, SLC5A3, ATP2B1, KCTD12,	207	1022	16968	0.401032361	1	1	100
GOTERM_MF_ALL	GO:0005215~transporter activity	8	3.48%	0.998991175	PEA15, LRP1, SLC30A1, SLC5A3, ATP2B1, KCTD12, RRAGC, MRC2,	207	1438	16968	0.456027897	1	1	100
Functional Group 101	Median: 0.9731470720227706	Geo: 0.9772853258574222	EPAS1, ELL2, ATXN1, HMOX1, SMAD7,
Category	Term	Count	%	PValue	Genes	List Total	Pop Hits	Pop Total	Fold Enrichment	Bonferroni	Benjamini	FDR
GOTERM_CC_ALL	GO:0031981~nuclear lumen	5	2.17%	0.971222827	EPAS1, ELL2, ATXN1, HMOX1, SMAD7,	201	667	15857	0.591383413	1	1	100
GOTERM_CC_ALL	GO:0044451~nucleoplasm part	3	1.30%	0.973147072	EPAS1, ELL2, SMAD7,	201	428	15857	0.552971126	1	1	100
GOTERM_CC_ALL	GO:0005654~nucleoplasm	3	1.30%	0.987567461	EPAS1, ELL2, SMAD7,	201	497	15857	0.476200487	1	1	100
