# Supplementary material for: A Molecular Function Map of Ewing's Sarcoma
Source: PLoS One. 2009 Apr 30;4(4):e5415. doi: 10.1371/journal.pone.0005415 (PMC2671847; doi:10.1371/journal.pone.0005415)
Supplement: Table S4 — pGSEA Analysis. Output from pGSEA analysis. (0.16 MB XLS) [file pone.0005415.s006.xls]

## Sheet: C1
ET	KD	genes	MSigDB.dataset
-6.98622	6.66928	ABCD3,BXDC5,CDC7,MTF2,TTF2,FNBP1L,GNG5,RPL5,ARHGAP29,BCL10,CNN3,CYR61,DDAH1,DNTTIP2,GBP1,LMO4,LRRC8D,SH3GLB1,CSDE1,DR1,PGM1,PKN2,SSX2IP	chr1p22 na
-5.47502	6.33275	LMNB1,RAD50,FBN2,PPP2CA,RNF14,SNX24,EGR1,CDO1,CSNK1G3,GRAMD3,LOX,PPIC,PRRC1,TNFAIP8,UBE2B,CAMLG,COMMD10,SEMA6A,SNX2	chr5q23 na
-4.94734	4.55691	CIAPIN1,COQ9,NUDT21,NUP93,GPR56,ARL2BP,CNGB1,MMP2,MT1E,MT1F,MT1H,MT1L,MT1X,KIFC3,LAT,MT3,POLR2C	chr16q13 na
4.14053	-4.35103	ACACA,ACLY,ATP5G1,BRCA1,C1QL1,CBX1,CCDC56,CDK5RAP3,CNP,DDX52,DHX8,DLX4,G6PC,G6PC3,HAP1,HOXB13,HOXB7,MAPT,NBR1,NGFR,NME1,PDK2,PHB,PSMC3IP,RND2,RPL27,RSAD1,SFRS1,SNF8,TOP2A,TUBG1,UBE2Z,UBTF,UTP18,ZNHIT3,APPBP2,ATP6V0A1,COL1A1,FZD2,GOSR2,HDAC5,JUP,NKIRAS2,RAB5C,SLC35B1,STAT3,SUPT4H1,TBC1D3,AKAP1,CALCOCO2,CDC6,FAM117A,ITGB3,MLX,SC65,SP2,SPAG9,SPOP,BECN1,COPZ2,HOXB2,ITGA3,LRRC59,NFE2L1,PLEKHM1,PTRF,SN…	chr17q21 na
4.87909	-4.41734	ATAD2,BOP1,CPSF1,CYC1,DDEF1,DGAT1,EEF1D,EXOSC4,FAM49B,FBXL6,GPAA1,GSDMDC1,KHDRBS3,LY6E,OPLAH,PTP4A3,RAD21,RECQL4,SCRIB,SLC39A4,TSTA3,VPS28,WDR67,CYHR1,DENND3,EIF2C2,GPR172A,GRINA,JRK,PLEC1,SQLE,TG,TRMT12,ZNF16,ARC,HSF1,MYC,DERL1,ENPP2,EXT1,FOXH1,NDRG1,NOV,ZHX2,KIAA0196,NIBP,TAF2	chr8q24 na
4.21671	-5.15177	IGBP1,ITM2A,KIF4A,MED12,NONO,NSBP1,PGK1,PIN4,PJA1,TAF9B,ATP7A,OGT,TMEM28,XIST,YIPF6,DLG3,GDPD2,GJB1,SH3BGRL,STARD8	chrxq13 na
4.62682	-4.7493	AHCY,DHX35,GSS,KIAA0406,MAFB,NDRG3,PHF20,PXMP4,RALY,RBM12,TGIF2,TM9SF4,TPX2,ZNF335,KIAA1219,KIF3B,NCOA6,OSBPL2,ASXL1,CPNE1,GDF5,MAPRE1,OVOL2,BLCAP,CTNNBL1,DLGAP4,DYNLRB1,E2F1,EDEM2,HMG4L,ID1,ITCH,LOC388796,PLAGL2,REM1,SCAND1,SNTA1	chr20q11 na
5.16964	-4.5912	ANAPC5,ARL6IP4,ATP6V0A2,CIT,COX6A1,DDX54,DYNLL1,FBXO21,HIP1R,IFT81,KNTC1,MAPKAPK5,MPHOSPH9,OAS1,OAS3,OGFOD2,PEBP1,POLE,POLR3B,POP5,PPP1CC,PUS1,PXMP2,RAN,RFC5,RIMBP2,RNF34,RPLP0,SCARB1,SFRS9,SH2B3,SSH1,TBX5,TPCN1,U1SNRNPBP,UNC119B,AACS,ARPC3,CCDC92,CHFR,DIABLO,EP400,ERP29,GIT2,GOLGA3,NCOR2,P2RX4,TBX3,TMED2,ULK1,VPS37B,WSB2,ZNF26,CAMKK2,HSPB8,PTPN11,PXN,STX2,ALDH2,CDK2AP1,GLTP,HSP90B1,KIAA0152,KIAA…	chr12q24 na
4.7187	-6.17944	ADRA1D,CDC25B,CENPB,CSNK2A1,FKBP1A,NOL5A,NRSN2,SIRPA,SLC23A2,SLC24A3,SNRPB,SOX12,VPS16,SMOX,CDS2,PSMF1,FASTKD5,NSFL1C,PRNP,RBCK1,ATRN,IDH3B,MGC3260,PANK2,PTPRA,TRIB3	chr20p13 na
5.00367	-7.25173	ACADVL,ANKFY1,ARRB2,ATP2A3,AURKB,C1QBP,CHD3,DRG2,DVL2,EFNB3,FAM64A,GEMIN4,GPS2,KIAA0664,MIS12,MPDU1,MYBBP1A,NUP88,PFAS,PFN1,PITPNA,PRPF8,RNMTL1,SENP3,SLC25A11,SPAG7,SRR,TMEM93,TP53,TSR1,VAMP2,WDR79,YWHAE,ABR,CHRNE,MNT,MYO1C,PAFAH1B1,PLD2,POLR2A,ZZEF1,ATP1B2,EIF5A,GAS7,MYH10,P2RX1,RABEP1,SERPINF1,TNFSF13,ALOXE3,CTNS,FAM57A,JMJD3,NDEL1,PLSCR3,TAX1BP3,CENTB1,CRK,DERL2,DULLARD,EIF4A1,GABARAP,ITGAE,KI…	chr17p13 na
8.34987	-4.21643	BID,CECR5,DDT,GP1BB,HTF9C,MIF,MRPL40,POM121L1,PRAME,RANBP1,SEPT5,SLC25A1,SMARCB1,SNAP29,THAP7,UBE2L3,XRCC6,YPEL1,BCR,DGCR14,DGCR6,DGCR8,HIC2,MMP11,MN1,PPM1F,UFD1L,MAPK1,USP18,COMT,IL17RA,TXNRD2,BCL2L13,CDC45L,CLTCL1,CRKL,DGCR2,GGT1,GSTT1,HIRA,IGL@,KLHL22,SDF2L1,SNRPD3,TBX1	chr22q11 na
5.86974	-7.19787	CKAP2,CPB2,DLEU1,DLEU2,INTS6,LCP1,MRPS31,PCDH17,PCDH8,POU4F1,RB1,RNASEH2B,SLC25A15,TDRD3,ZC3H13,KPNA3,RCBTB2,CYSLTR2,NEK3,NUFIP1,PHF11,RCBTB1,TRIM13,FNDC3A,PCDH9,TSC22D1,DNAJC15,ESD,NUDT15	chr13q14 na
7.49422	-7.43722	AES,ASF1B,ATP13A1,ATP5D,BSG,BTBD2,CD320,CD97,CHAF1A,CHERP,CIRBP,CLPP,DAZAP1,DDX39,DHPS,DNMT1,ECSIT,FAM108A1,FSD1,FZR1,GADD45GIP1,GAMT,GCDH,GPSN2,GTPBP3,HMG20B,HNRPM,IFI30,ILF3,ILVBL,ISYNA1,KEAP1,LOC90379,LPHN1,LSM4,MAP1S,MAP2K2,MATK,MBD3,MRPL34,MRPL4,NDUFA7,NDUFB7,NFIC,NOTCH3,OAZ1,PDE4A,PGLS,PIAS4,PIN1,POLR2E,POLRMT,PPAN,PRDX2,PTBP1,QTRT1,RAB3A,RAB8A,RAD23A,RNASEH2A,RNF126,RPL18A,RPL36,SAFB,STK11…	chr19p13 na
7.04674	-8.23098	ACIN1,APEX1,CCNB1IP1,EFS,FLJ10357,GMPR2,KIAA1305,METT11D1,METTL3,PABPN1,PARP2,PIGH,PSMB5,PSME1,RBM23,SALL2,SLC7A8,SUPT16H,THTPA,WDR23,CHD8,CHMP4A,MMP14,PSME2,RNASE1,COCH,DHRS1,NDRG2,NP,OXA1L,KIAA0323,LRP10,MAP4K5,TM9SF1,BCL2L2,IPO4,NFATC4,NGDN,PRKD1,RABGGTA,TRA@,ZNF409	chr14q11 na
10.5086	-8.68859	AKT1,BAG5,BCL11B,CDCA4,CKB,CRIP2,DICER1,EVL,JAG2,MARK3,MOAP1,MTA1,PAPOLA,PPP1R13B,RCOR1,TDP1,TRAF3,VRK1,CDC42BPB,DYNC1H1,HSP90AA1,KIAA0329,CRIP1,IGHG3,ITPK1,LGMN,ZFYVE21,AMN,EIF5,EML1,KIAA0284,WARS,DDX24,IGHA1,PACS2,RAGE,SETD3	chr14q32 na
11.3952	-8.86362	ARHGEF1,BAX,BCKDHA,CA11,CALM3,CAPNS1,CD79A,CEACAM6,CLEC11A,CNOT3,DBP,ECH1,EGLN2,ERF,ETFB,EXOSC5,FBL,FBXO46,FCGBP,FCGRT,FUZ,GLTSCR2,GPI,GYS1,HNRPUL1,IRF3,ISOC2,KIAA0841,KLK1,LIG1,LTBP4,NDUFA3,NOVA2,NUP62,PAFAH1B3,PEG3,PNKP,POLD1,PPFIA3,PRMT1,PRPF31,PTOV1,RCN3,RPL13A,RPL28,RPS9,RUVBL2,SAE1,SLC17A7,SLC27A5,SNRP70,SNRPA,SNRPD2,STRN4,TGFB1,TMEM147,TMEM149,TMEM160,TNNT1,TOMM40,TRAPPC6A,TRPM4,TSEN34,UBE…	chr19q13 na

## Sheet: C2
ET	KD	genes	MSigDB.dataset
-23.0874	7.62357	CDH11,CEBPB,CES1,DKK2,EFS,FLRT2,GAS1,GSTM3,IRS2,MAFB,MEIS1,NPY1R,PDE4DIP,PEG10,PLTP,PTPN13,RCN3,STEAP1,TSPAN8,WNT5A,APOE,COL1A1,DDR2,HOXC6,MEG3,OGT,TIMP1,TRO,AEBP1,AGL,ALDH1A1,BASP1,CD302,CFD,CRIP1,CXCL12,DZIP1,EGFR,ELOVL2,EMP3,FMOD,GAS7,GDF10,GSTM5,HSPB8,IGF1,LAMA2,NET1,OLFML3,PLA2G4A,SCARA3,SERPINF1,TNFAIP6,TWIST1,AKR1C1,AKR1C2,ANK2,AXL,CAPN6,CD44,CDO1,COL16A1,COL3A1,COL5A1,COL5A2,COL6A1,COL6A2…	BOQUEST_CD31PLUS_VS_CD31MINUS_DN na
-13.6335	12.7341	ADD2,FLJ14213,FZD1,HOXB7,IQGAP2,KIAA1462,LIFR,LRRFIP1,MAFB,NGFRAP1,NLGN4X,PTPN13,RPL37,SIPA1L1,STEAP1,TGFB1,TLE3,ZNF711,CASK,COL1A1,F2R,IGFBP4,KIAA0746,MAN2A1,PLAG1,PLD3,SOCS3,TDO2,TES,TRIB2,ALDH6A1,BACE2,CPE,DPYSL3,ETV6,ITGB3,LBH,PAWR,SERINC5,ACTA2,ANTXR1,ATP10D,ATP9A,ATXN1,BCAT1,BMPR2,CALD1,CBLB,CD55,CLEC2B,COL3A1,COL5A1,COPS8,CYBRD1,CYLD,DCN,EPAS1,FAM102A,FHL2,FN1,GRB10,GULP1,HEG1,IFIT2,IFIT3,…	BAF57_BT549_UP na
-14.6987	10.9804	ARAF,ATP2A3,BTBD3,CALCRL,CALM1,CD97,CEBPB,CITED2,CXCR4,DAAM2,DKK2,DLEU2,DPYSL2,E2F5,EBAG9,EFNB1,FLI1,FRYL,GMDS,GPSM3,GRK5,HISPPD1,IARS2,ICAM2,INPP4A,ITPKB,ITSN1,JAK1,JARID2,KIAA1462,KIF1B,LIFR,LMO2,LRRFIP1,LYPLA1,LZTFL1,MAFB,MAPT,MERTK,MYO10,MYOM2,NCOR1,NXT2,PBX2,PCDH17,PDE4DIP,PHF20,PPP1R13B,PUM2,RANBP9,RPS6KA5,RREB1,SELT,SH2B3,SIRPA,STAG2,TBC1D1,TCF25,TEX2,TSPAN8,UBE2V2,ANKS1A,ARHGEF18,ARMC8,AT…	POD1_KO_DN na
-14.7619	8.6396	DBP,HIPK1,ID2,RDH11,SH3GL3,TOM1L1,BAIAP2,CHORDC1,ELOVL6,GLRX,HMGCR,MKNK2,RASL11B,WWC1,BTG2,FOS,GCH1,IER2,IGF2,JUNB,LSS,NR2F6,PER2,TNFAIP6,ACSL1,ACTA2,ANGPTL4,ATF3,BAG3,CD47,CLU,CRABP2,CRYAB,CYB5R1,DCN,DDIT3,DNAJB1,DNAJB9,DUSP1,FHL2,FOXF2,GADD45B,HMOX1,HSPA1A,HSPA1B,HTATIP2,ID3,IFRD1,NRP1,PEA15,PIM1,PLAT,PLAUR,PRNP,PTX3,RGS16,RGS2,RNH1,SAT1,USP36,BCKDHB,GLA,NSDHL,TMEM45A,TRIB3,XDH	GERY_CEBP_TARGETS na
-12.5182	10.669	ARG2,CASP1,EDG4,EFNB1,G0S2,GAS1,HMGN3,HNRPH1,ITPR3,LGALS8,LRP8,LRRFIP1,MBOAT2,MDH1,ODC1,PHACTR4,PNMA2,SKP2,TIA1,ZNF273,CSNK1D,DUSP6,EPHA4,FLNB,FLRT3,HIST1H2AC,HOXC6,LYN,MEG3,MMP14,MYD88,OXSR1,PTPRE,SLC16A3,SRRM2,STX1A,TBX3,TIMP1,AKAP12,BCL6,DDX17,EGR1,FGFR2,FOS,HK2,IER2,JUNB,KCNN4,NOLC1,RUNX1,SDC4,SFN,SLC20A1,TOR1AIP1,TRIB1,UAP1,ANGPTL4,ATP2B1,CALU,CCNL1,CD55,CYP1B1,DUSP1,DUSP5,EHD1,ELK3,EPAS1,EP…	RAS_ONCOGENIC_SIGNATURE na
-11.3672	11.078	AATF,CDH11,CLDN1,DPP3,FLJ20323,GGA2,ITPR3,PRUNE,RAD54L,RBP1,RPL35,RPL35A,RPS25,UBE2Z,B3GAT3,CKAP4,COL1A1,CRELD2,GPR56,HOMER3,ITM2C,MAP4,MMP11,PDIA4,PLOD3,PXDN,RPS27L,SOCS3,SPON1,SSR4,TIMP1,AEBP1,C1R,LHFP,SERPING1,VARS,ANTXR1,ANXA1,ANXA2,ARHGAP1,ASNS,AXL,CALU,CCL2,CDC42EP1,CDO1,COL3A1,COL5A1,CXCL14,CYFIP1,DEGS1,DRAM,ECOP,FBN1,FER1L3,FEZ2,FHL1,FN1,GPNMB,KIAA0644,LOXL1,LUM,MFGE8,MGLL,MRAS,NNMT,NOV,N…	AGEING_KIDNEY_SPECIFIC_UP na
-11.8877	10.2628	NOTCH3,FSCN1,FOS,NFKBIA,ACTA2,COL6A1,CTGF,DUSP1,FER1L3,IER3,IGFBP3,IGFBP7,LOX,LOXL1,MICAL2,NNMT,NR4A2,RGS2,SERPINE1,SPARC,SPTBN1,SULF1,TGFBI,TMSB4X,TPM2,COL1A2	CROONQUIST_IL6_STROMA_UP na
-13.8394	8.29094	ABCC4,ACLY,ARHGDIB,BAX,CD320,CDC2,CENTD3,CEP55,CES1,CLEC3B,CPVL,CTSH,CYP26B1,DKK2,DLG7,EZH2,F11R,FLI1,FRZB,G0S2,GPR64,HBA2,HLA-DMA,HLA-DPB1,HNRPM,HOXB7,ICAM2,IGSF3,ITM2A,JAG2,KIAA0101,KIAA1462,KL,LMO2,LTBP4,MAFB,MELK,MYO10,NELL2,NPY1R,NR1H3,NRN1,PAPPA,PCDH17,PEG3,PGK1,PIK3C2B,PKP4,PLTP,PODXL,RPL26L1,RPS6KA5,RRM2,SCARB1,SH2B3,SLC1A1,SLC43A1,SLCO4A1,SMAD1,SSH1,ST6GAL1,STC1,TMEM70,TMPO,TOMM40,TOP2A,…	BOQUEST_CD31PLUS_VS_CD31MINUS_UP na
-13.2104	8.55975	CCNB1IP1,CDC37L1,HYAL2,IRS2,RERE,SLCO4A1,ZBTB16,LAMB1,ZNF189,ADFP,BCL6,BTG2,DIXDC1,FKBP5,GLUL,MAPRE2,METTL7A,NFKBIA,TIMP3,TIPARP,ATF3,CALD1,CDC42EP4,CDKN1A,CEBPD,CHST3,CLU,CTGF,CYR61,DDIT4,DOCK9,FHL1,FLNC,FNDC3B,FOSL2,GADD45B,IER5,JUN,KCNK1,KLF2,MT1H,MT1X,MTHFD2,MYOM1,NFIL3,NID1,PIK3R1,RND3,RRAS2,SERPINE1,SLC38A2,SNAI2,TSC22D3,VCL,ZBTB20,ZFAND5,ZNF364,AMD1,ELF1,MFAP4,PER1,TCAP	LVAD_HEARTFAILURE_UP na
-10.9016	10.2245	STC1,COL1A1,AKAP12,ITGB3,ACVR1,ATP1B1,CD44,CRYAB,DUSP5,GNG11,GSN,PHLDA2,SERPINE1,SMAD7,SPARC,TFPI2,THBS1,GRIK1	DORSEY_DOXYCYCLINE_UP na
-10.4101	10.6949	ARHGDIB,CAPG,CHST1,CXCR4,ENO2,GLCE,ICAM2,ITM2A,LDHB,MCM5,PFKM,PLTP,RAC2,RGS10,SLC1A1,SLC6A8,SORD,STAT6,CYFIP2,IGF2BP3,IL32,ISG15,ITGA5,MLLT11,MMP1,MMP14,NISCH,NRCAM,PKIA,UCHL1,BASP1,BTG2,CTSC,MAPKAPK3,NMT2,PLA2G4A,RRAS,SLC38A6,SMAD3,UAP1,ACTA2,ALDH2,ANXA6,ARL4C,ARL6IP5,ATP1B1,AXL,CAP2,CCL2,CD44,CD59,CDC42EP3,CDKN1A,CLU,COL6A1,DFNA5,DKK1,EPS8,EXT1,FHL2,GADD45A,IER3,IL8,ITGAV,ITGB5,JUN,KLHL21,LAMC2…	IRITANI_ADPROX_VASC na
-7.92327	13.0703	ITGB4,LAMB3,LMNB1,THBS4,ACTB,COL1A1,INA,LAMB1,COL5A3,LAMA2,ACTG1,COL3A1,COL4A1,COL4A2,COL5A1,COL5A2,COL6A1,COL6A2,FN1,GJA1,GJB3,GJD2,KRT18,LAMB2,LAMC1,LAMC2,LMNA,THBS1,TNC,VIM,COL1A2,GJB1,ITGA6,KRT10,KRT17,LAMA5,TNXB	HSA01430_CELL_COMMUNICATION na
-9.24869	11.6602	DICER1,EVL,FLRT2,JAK1,PDXK,PGLS,COL1A1,DNAJB2,GPR56,SOX4,TMEPAI,ULK1,ACVR1B,JUNB,LBH,TIMP3,ADAM19,ATP2B4,BHLHB2,BMP1,C8orf4,CALD1,CCL2,CHST3,COL4A1,COL4A2,COL5A1,DFNA5,GABARAPL1,GADD45B,GLIPR1,HSPB1,IGFBP3,IGFBP7,ITGAV,JUN,LAMP2,MATN2,MGEA5,MUC3B,NCK2,P4HA2,RSU1,SERPINE1,SERPINE2,SPARC,ST5,TAGLN,TGFB2,TGFBI,TPM1,TUFT1,COL7A1,ECE1,MSC,SNAI1	CORDERO_KRAS_KD_VS_CONTROL_UP na
-11.3485	8.59281	CAPN1,ID2,WEE1,ETS2,SLC20A1,TNFAIP6,ADM,BAG3,CDR2,CDR2L,CEBPD,CTGF,CYR61,DNAJB1,DNAJB4,DNAJB6,DUSP1,ID3,IER3,MAP2K3,PHLDA1,PPP1R15A,RGS2,SEMA3C,SERPINE1,THBS1,ZFP36,ID1	ADIP_DIFF_CLUSTER2 na
-12.7673	6.56069	ATP1A1,CPVL,CTSH,FUCA1,HRSP12,IMPA2,IQGAP2,LDB2,MERTK,PDXK,PLCG2,PODXL,SLC35A3,SLC37A4,TOM1L1,ZNF124,ALCAM,APOE,LYN,MAN2A1,RGL1,SC4MOL,SSFA2,TGOLN2,TRIM2,ALDH1A1,ALDH6A1,BRP44,CAV2,CREBL2,CRYZ,CYB5A,ENPEP,ETS2,IQCK,OXCT1,PDE8A,PEX7,PRPS2,SDHD,SERINC5,SERPINF1,TBC1D9,TSPO,ACSL1,AHNAK,AKR1C3,AMOTL2,ANXA4,ASAH1,ATP10D,ATP1B1,AXL,BLVRB,BPGM,CARD10,CAST,CD2AP,CDKN1C,CEBPD,CLU,CRIM1,CRYAB,CTDSPL,CTSO,D…	LI_FETAL_VS_WT_KIDNEY_UP na
-10.4461	8.26815	ISL1,SLC6A8,SP3,UNG,ELN,SDC4,ADORA2B,CCL2,COL6A1,GEM,IGFBP3,KRT18,MEST,MGP,MMP2,NNMT,RGS5,RHOB,SAT1,TFPI2,THY1,VCAM1,BGN,COL1A2,GSTT1,SGCE	VEGF_MMMEC_6HRS_UP na
-8.3419	10.3193	CALM1,CCNC,CITED2,CUL1,FDX1,ID2,KIT,PARVB,PSPH,RAMP2,RCOR1,TCERG1,TST,AMFR,EPHB4,FLRT3,FURIN,GANAB,GRINA,HOXC6,IGFBP4,LAMB1,PDIA3,PTPN9,PXDN,TMED2,ZYX,ENPEP,FUT8,GLUL,LGMN,LMBRD1,MDFIC,SERPING1,TIMP3,AMOTL2,ANXA2,ARF4,ATP1B1,BACH1,CALU,CDC42EP1,CLU,COL4A1,COL4A2,CREB3L1,CRYAB,CST3,CYR61,DDAH1,DYRK2,EFEMP2,EPAS1,EXT1,FKBP9,FNDC3A,FNDC3B,GALNT2,GNS,HERPUD1,HSPA5,ITGB1,LAMC1,LPP,LRPAP1,MAN1A2,MBNL2,…	ELONGINA_KO_UP na
-10.8079	7.84431	ALDH7A1,ANP32A,APEX1,ATXN10,AURKA,CASP1,CBR4,CDC25B,CDC40,CEP68,CIRBP,CIT,CITED2,CLK2,COG4,CPSF1,CSTF1,CTPS,DDT,ETFB,GAS1,GPSM3,GSTA4,HMGB2,HNRPDL,ID2,KIAA0101,KIF11,KIF23,KIFC1,LDB2,LRP8,MAP2K6,MEIS1,MGMT,MLH1,MPG,NCAPH,NDUFB7,NIT1,NR1H3,PAIP1,PIAS3,POLD2,PTPN13,RAD17,RBM10,RBM16,RP4-691N24.1,SIP1,SIPA1L1,SNUPN,SSH1,STARD13,TBC1D8,TOM1L1,TPX2,TSPYL5,UBE2C,UMPS,WEE1,WNT5A,XPC,ZBTB24,ABCC10,ARHGEF…	CMV_HCMV_TIMECOURSE_ALL_DN na
-9.92978	8.14791	NDUFS1,AKAP12,BTG2,ELN,MYC,NFKBIA,RBM3,SFN,ANGPTL4,CDKN1A,COL3A1,CYR61,DUSP1,KLF6,LITAF,LOX,MCL1,NR4A1,OSMR,PTX3,TGFBI,TNC,TPM1,TXNRD1,ZFP36,CSTB	NI2_MOUSE_UP na
-10.7101	6.8289	ABCB6,ALDOC,BNIP3,CDC2L6,CEBPB,CLPB,ENO2,GPI,HCFC1R1,PGK1,WSB1,CCNI,FNBP1L,GOSR2,JMJD1A,JMJD2B,MXI1,NOL3,ADFP,FAM13A1,HIG2,HK2,PDK1,SOD2,TIPARP,ADM,ANGPTL4,ASPH,ATF3,BHLHB2,CEBPD,CTTN,ELL2,FAM119B,FOXD1,GADD45A,GBE1,INSIG1,INSIG2,KLF7,KLHL24,LARP6,LOX,MAFF,NDRG1,NFIL3,OSMR,P4HA1,P4HA2,PFKFB3,PLOD2,PPP1R15A,PPP3CA,RIOK3,SLC2A3,STC2,UFM1,BNIP3L,DIDO1,EGLN1,MED6,PEX13,PRPSAP1,SCD	MENSE_HYPOXIA_UP na
-11.3049	5.36472	ACADVL,AIF1,ANP32A,ARHGEF6,C1QA,C3AR1,CASP1,CCDC41,CCND1,CES1,CIRBP,CSTF3,CXCR4,DECR1,DHCR7,DMXL2,DPYSL2,FADS1,FASTKD1,FCHSD2,FDX1,FKBP4,FLJ10357,FNBP1,FYB,G6PC3,GGH,GOT2,GRSF1,GSR,HADHA,HDAC2,HDDC2,HOMER2,ICAM2,IMPA2,IQGAP2,JAK1,KMO,LMNB1,LMO2,LTA4H,LXN,MAFB,MATK,MCM5,MDH1,MMP9,MRPL35,MSRB2,MTX2,MYO15B,NARF,NDUFS2,NFATC2IP,NR1H3,PDXK,PIGP,PLTP,PRKCB1,PSMB5,PTP4A3,QPRT,RAB11FIP1,RAMP1,RASGRP2,RDH…	RUTELLA_HEMATOGFSNDCS_DIFF na
-9.53504	6.65202	ACADM,BAX,CACYBP,CKS1B,EVL,ID2,ITM2A,LCP1,MCM3,MCM5,MCM7,PCNA,RBP1,SCG2,SMAD1,SMC2,TUBB,APOE,COL18A1,COL1A1,GNAI2,IGFBP4,LAPTM5,ANGPTL2,CDC6,CFD,CRIP1,CRTAP,CSRP1,EED,ELN,NFKBIA,RBBP7,SERPINF1,ACTA2,ACTG1,ADH5,ANXA1,ANXA2,APLP2,CD47,CD9,CDC42,CDKN1C,CDO1,CLK1,CNN3,COL3A1,COL4A1,COL5A2,COL6A2,CYFIP1,DAB2,DCN,DNAJA1,DSTN,EMP1,ENPP2,GADD45B,GAS6,GJA1,GSN,IGFBP5,ITGB1,ITM2B,LAPTM4A,LGALS1,LIMS1,LMNA,…	IGLESIAS_E2FMINUS_UP na
-9.16484	6.938	GAS1,PHGDH,SRM,DDR2,ISG15,LAMB1,ADA,PTGS1,RRAS,ASNS,COL6A1,COL6A2,CYP1B1,DAB2,DCN,HIF1A,HTRA1,IFIT3,IRF7,MMP2,MTHFD2,PCOLCE,PMP22,PPIC,SDC2,SLC3A2,SPARC,TNC,UPP1,VIM,VLDLR,B2M,IFITM3,RNASET2,SNAI1,STAT1,TNXB	EMT_UP na
-8.6741	7.3861	AASDHPPT,AIF1,ARMCX2,ATXN10,B3GNT1,CACNB2,CASP1,CHD3,CITED2,CXADR,FBXO21,FNBP1,GAS1,GMDS,GRK5,GSTA4,HMGN1,HMGN3,HNRPDL,IQGAP2,LANCL1,LETMD1,LRIG1,MCM6,MSH2,MTX2,NAB1,NAPG,NBN,NMI,OAS1,PAPSS1,PARP1,PLCG2,PNMA2,PODXL,PRKCI,RBBP4,RDX,RGS10,RSBN1,SET,SMARCC1,SRGAP2,TAPBP,TBC1D9B,TEAD4,TOMM20,UNG,XRCC5,YWHAE,CANX,CLIC5,CTBP1,DYRK1A,F2R,FLNA,FNBP1L,GMFB,HSP90AA1,IGFBP2,ISG15,KBTBD11,KIAA0232,KLHL9,LASS…	DIAB_NEPH_DN na
-10.7141	5.28644	ANAPC10,CCNC,CEBPB,CXCR4,DAPK1,EEF1E1,MAZ,NMI,OAS1,PTP4A3,RB1,SOX2,AP1S2,GRB2,SC4MOL,SOCS3,STAT3,TMF1,AGPAT7,BCL6,CAV2,DYRK3,EPB41L2,GATM,IER2,JUNB,LOH11CR2A,PLSCR1,PTPN11,SRPK2,ATP2B4,BHLHB2,CCL2,CD44,DNAJB9,DUSP5,EIF5,ELL2,FAM3C,GADD45A,GADD45B,GALNAC4S-6ST,GAS6,HEG1,HSPA1A,ID3,IFNGR1,IL6ST,JUN,LDLR,LITAF,LTBP1,MAFF,MAPKAPK2,MARCKS,MCL1,MT1X,MYLK,PCTK2,PIM1,PLEKHB2,PTP4A1,PTPRG,RALA,RGS16,RHOBT…	BROCKE_IL6 na
-10.7141	5.28644	ANAPC10,CCNC,CEBPB,CXCR4,DAPK1,EEF1E1,MAZ,NMI,OAS1,PTP4A3,RB1,SOX2,AP1S2,GRB2,SC4MOL,SOCS3,STAT3,TMF1,AGPAT7,BCL6,CAV2,DYRK3,EPB41L2,GATM,IER2,JUNB,LOH11CR2A,PLSCR1,PTPN11,SRPK2,ATP2B4,BHLHB2,CCL2,CD44,DNAJB9,DUSP5,EIF5,ELL2,FAM3C,GADD45A,GADD45B,GALNAC4S-6ST,GAS6,HEG1,HSPA1A,ID3,IFNGR1,IL6ST,JUN,LDLR,LITAF,LTBP1,MAFF,MAPKAPK2,MARCKS,MCL1,MT1X,MYLK,PCTK2,PIM1,PLEKHB2,PTP4A1,PTPRG,RALA,RGS16,RHOBT…	KRETZSCHMAR_IL6_DIFF na
-8.92641	6.90024	CXCR4,ENPP1,GRK5,HES1,ITM2A,OPN3,PLCG2,PTPRF,STC1,TNFRSF14,CASK,COL18A1,DUSP6,MXI1,SOX4,WASF2,ZNF292,ACVR1B,BCL6,GDF10,PTGS1,RASSF2,RRAS,ADM,ANGPTL4,AXL,BHLHB2,CCNG2,CDKN1C,COL4A1,COL4A2,COL5A1,CREB3L2,EDN1,FKBP9,GADD45B,HIVEP2,IGFBP3,LEPR,LIMS1,LOX,LOXL2,MAFF,MEF2A,NDRG1,P4HA2,PAM,PGF,PLOD2,RGS3,RPS6KA2,SHOX2,STC2,TCF7L1,TLE1,TNFRSF10B,TRIO,TXNIP,VLDLR,ZBTB1,ZHX2,COL1A2,EGLN1,EPOR,NFATC4,NOTCH4,…	MANALO_HYPOXIA_UP na
-7.01262	8.6866	COL9A3,MFAP1,PPFIA1,DGCR6,TIMP1,FMOD,COL16A1,COL5A1,COL6A1,CTGF,DCN,FBLN5,FN1,ILK,LUM,P4HA2,P4HB,PLOD2,TFPI2,COL7A1,ITGA6	PASSERINI_EM na
-5.44491	10.1905	BSG,DVL1,EPHB3,ITGB2,MTA1,EPHB4,FGD1,IGF2R,IGFBP2,IGFBP4,ITGA5,JUP,LAMB1,MARCKSL1,MMP1,MMP11,MMP14,NEO1,SEMA3F,SMO,TIMP1,ZYX,ARHGDIA,ITGB3,PXN,ADAM9,ARHGAP1,CD44,CD59,COL16A1,COL3A1,COL6A1,CTNNA1,CTNNB1,DVL3,EPHA2,FN1,IGFBP3,IGFBP5,ITGA3,ITGB5,LRP1,LRRC17,MMP2,NID1,NOTCH2,PLAT,RAC1,RHOA,RHOB,RHOG,RHOQ,RND3,SERPINE1,SPARC,TCF7L2,THBS1,TNC,TNFRSF1A,COL1A2,DSP,ICAM1,ITGA4,PAK2	TGFBETA_ALL_UP na
-10.1092	5.38419	ABCC4,C1QA,C3AR1,CAMK1,CASP1,CPVL,CTSG,DMXL2,G0S2,IFI30,MAFB,MEIS1,NGFRAP1,PHKA2,QPRT,SMC4,SNX10,TTC27,HIST1H1C,HIST2H2BE,HOMER3,IGF2R,LAPTM4B,SECTM1,SLC16A3,BASP1,BCL6,CAT,CXCL10,ETS2,GCH1,ITGB3,NFKBIA,NINJ1,PLA2G4A,RUNX1,SCO2,SOD2,TCIRG1,TRIB1,ACSL1,AKR1C2,CAST,CLU,CTSD,CYP1B1,EPB41L3,GALNAC4S-6ST,GDF15,GNS,HMOX1,HNMT,HOXA10,HOXA9,HOXB2,IER3,JAG1,LMNA,LTBP1,MARCKS,MMP2,MVP,PBX3,PHLDA1,PLAUR,PRD…	VERHAAK_AML_NPM1_MUT_VS_WT_UP na
-9.58525	5.82857	FOLR1,MCM5,POU4F1,CKAP4,EPHA4,GLRX,MEGF9,SF3A2,ADFP,ARL4A,ETS2,UAP1,AKR1C1,BTG1,IGFBP3,IL8,KLF5,NFIL3,PELO,PTX3,RAB27A,RGS2,RGS4,SEMA3C,SLC30A1,TNFAIP8,UGCG,FAS,IL4R,NQO2	HALMOS_CEBP_UP na
-8.08834	7.30473	CD97,GAS2L1,HES1,ID2,ELF3,ARHGAP29,ARL4C,CTGF,CYR61,DUSP10,DYRK2,FZD7,GADD45A,PLAU,RBPMS,RGS3,RHOB,SMAD6,SMAD7,STC2,TOB1,TRIO,TSC22D3,CEBPA,CHKA,SCNN1A	HALMOS_CEBP_DN na
-6.2127	9.15094	BSG,DVL1,EPHB3,ITGB2,IGF2R,IGFBP2,JUP,MARCKSL1,MMP14,TIMP1,ZYX,ARHGDIA,PXN,ADAM9,CD44,CD59,COL3A1,COL6A1,FN1,IGFBP3,IGFBP5,ITGA3,ITGB5,LRP1,LRRC17,NID1,NOTCH2,PLAT,RHOA,RHOB,RHOG,RHOQ,RND3,SERPINE1,SPARC,TCF7L2,COL1A2,ICAM1	TGFBETA_EARLY_UP na
-6.2413	8.81612	COL9A3,SCYE1,ZNF133,KRR1,SLC7A5,BASP1,IER2,SMAD3,SRPK2,ACTG2,CYR61,GDF15,IGFBP3,ITGA3,LOX,NT5E,RGS4,SERPINE1,SERPINE2,STK38L,TPM1,MYH11,TMEM47	ADIPOGENESIS_HMSC_CLASS8_DN na
-8.78778	6.25095	DLEU2,FUCA1,SLC6A8,SP3,ELN,SDC4,CCL2,GEM,IGFBP3,MEST,MGP,MMP2,NNMT,RHOB,SAT1,TFPI2,THY1,VCAM1,BGN,COL1A2,SGCE	VEGF_MMMEC_12HRS_UP na
-8.12341	6.81472	ADD2,DLEU2,DYNLL1,FUCA1,GGH,ISL1,MRPL19,PRKCI,RBX1,SLC6A8,SP3,UNG,IGF2BP3,IL32,MMP1,NAGK,RANGAP1,TRIM23,ELN,NP,PIR,SDC4,ADORA2B,CCL2,CD9,COL6A1,GALNT1,GEM,HEXA,IGFBP3,KRT18,MEST,MGP,MMP2,NNMT,NR4A1,PGF,PIM1,RALA,RGS5,RHOB,SAT1,TFPI2,THY1,VCAM1,BGN,COL1A2,EMR1,GSTT1,NDUFA1,PDE4B,SGCE	VEGF_MMMEC_ALL_UP na
-9.24813	5.53807	ABI2,ANAPC10,BNIP1,EIF2B5,FUS,GINS1,HTATIP,LSM5,MKLN1,NLE1,NMI,OAS1,PFDN4,PLK4,PPAT,PRPF4B,RAD51AP1,RBM13,RCHY1,SIP1,TAF1A,UBE2V2,WEE1,ZRF1,BAZ2B,BET1,CREM,DUSP8,DYRK1A,E2F6,FBXO28,ISG15,KIAA0256,KRR1,NHLH2,OTUD3,PDE4D,RNMT,RRS1,SLC2A3P1,TGDS,THUMPD1,USP9X,YTHDC1,ZNF189,ZNF264,ZNF292,ZNF516,AK2,BCL6,BST2,CETN3,IFITM1,KIAA0157,LSM6,MX2,NFKBIA,NRAS,NUP98,PAWR,PIR,PLSCR1,RAB21,TAF5,TBC1D9,TDRD7,TIAL…	REOVIRUS_HEK293_UP na
-7.13125	7.57163	GP1BB,HMMR,ITGB4,LAMB3,SV2A,SV2B,THBS4,COL1A1,ITGA5,LAMB1,COL5A3,ITGB3,LAMA2,SDC4,CD44,CD47,COL3A1,COL4A1,COL4A2,COL5A1,COL5A2,COL6A1,COL6A2,FN1,FNDC3A,FNDC4,GP1BA,ITGA3,ITGA7,ITGAV,ITGB1,ITGB5,LAMB2,LAMC1,LAMC2,SDC2,THBS1,TNC,AGRN,COL1A2,ITGA4,ITGA6,LAMA5,SDC1,TNXB	HSA04512_ECM_RECEPTOR_INTERACTION na
-7.4894	7.12939	FSCN1,FOS,ACTA2,CD81,CTGF,DUSP1,GJA1,IGFBP3,IGFBP7,NR4A2,NUPR1,SPARC,SULF1,TGFBI,TMSB4X,TPM2,COL1A2	CROONQUIST_RAS_STROMA_DN na
-8.03314	6.54653	ARHGDIB,C1QL1,C3AR1,CAPG,CPVL,CTSH,CXCR4,FAM49B,FYB,G0S2,IFI30,ITGB2,LCP1,LY96,MMP9,PTP4A3,RAC2,THBS4,TMEM149,UCP2,APOC1,APOE,CD74,CTSB,CYBA,FCER1G,GLRX,HBB,IGFBP4,KIAA0746,LAPTM5,LCP2,LYN,MMP1,PECAM1,REEP1,RNASE1,SOCS3,SSR4,TIMP1,ANGPTL2,CFD,CTSC,CXCL12,KPNA2,PTGER4,SCO2,SLC1A4,SOD2,TNFAIP6,TRIB1,ACSL1,ADM,ARPC1B,CCL2,CD44,CD55,CEBPD,CLEC2B,GPNMB,IER3,IL1RN,IL8,LRCH4,MGP,MT1G,MT1X,MTHFD2,NFIL3,N…	CARIES_PULP_UP na
-8.55169	5.98112	ADSS,GAS1,PHGDH,SRM,DDR2,ADA,PTGS1,RRAS,ASNS,COL6A1,COL6A2,CYP1B1,DAB2,DCN,HIF1A,IFIT1,IRF7,MMP2,MTHFD2,PCOLCE,PMP22,PPIC,SDC2,SLC3A2,SPARC,TNC,UPP1,VIM,VLDLR,B2M,IFITM3,RNASET2,SNAI1,STAT1	JECHLINGER_EMT_UP na
-9.62416	4.75273	CTSG,ISYNA1,LXN,LY6E,MEIS1,OAS1,OAS3,RPS6KA5,TPSAB1,APOC1,F2R,HBB,IGFBP4,ISG15,LTBP3,SOX4,ALDH1A1,DHRS3,GCH1,GPR124,IFITM1,MTSS1,MX2,MYH10,TNFAIP6,USP18,AMMECR1,AUTS2,CLEC2B,DDIT4,DLC1,ENPP2,FAT,FHL2,FOXC1,GBP1,GDF15,GJA1,HOXA9,IFI6,IFIT1,IFIT2,IFIT3,IFIT5,IRF7,KRT18,MEF2C,NR4A2,PALLD,PCDH9,PRSS23,RBPMS,REXO2,SPOCK1,THBS1,TSC22D1,TUBB2A,BDNF,DDX58,HERC5,HOXA7,IFI44,LGALS3BP,PRKAR2B,STAT1	TAKEDA_NUP8_HOXA9_8D_UP na
-5.59336	8.76614	ARPC5,BCL2,C1QA,CEACAM6,CYTL1,FYB,HIPK1,ITM2A,MMP9,PADI2,PTCD1,RHOH,SFRS6,TCERG1,UTS2,AMFR,AP1S2,CTSB,IGF2R,LCP2,MMP1,MMP14,NKTR,RAPGEF2,RNASE1,SLCO2B1,TDO2,ZMYM2,ABI1,BCL6,HSD11B1,LGMN,NDRG2,NEK1,NIPBL,SLC11A1,ADAM19,ADAM9,AKAP13,ALDH2,ANTXR1,ATP10D,CD9,CDC42,CLU,COLEC12,DAB2,DFNA5,DOCK4,EMP1,ENC1,EPAS1,EXT1,GPNMB,GPR137B,HTRA1,IFNGR1,JUN,KLF2,MAF,NRP1,PRDM2,PRNP,RAP1A,RPS6KA2,SRPX,STAC,TGFBI,CA…	TAKEDA_NUP8_HOXA9_8D_DN na
-9.40566	4.90996	SLC7A5,TRIM33,C10orf10,DHRS3,ATF3,BHLHB2,DDIT4,HERPUD1,HSPA2,KLF7,LDLR,NRIP1,SEMA3C,TncRNA	FERRARI_4HPR_UP na
-7.94128	6.30695	BCL2,CCND1,CDH11,GAS1,ID2,MATK,PABPC1,PTPN13,TSPAN6,WEE1,XPC,COL1A1,DDR2,FLNA,HSD17B2,IGF1R,MN1,ORMDL2,PAFAH1B1,C1R,CFD,CXCL12,IGF2,RUNX1,TIMP3,ABL1,ACTA2,ADM,ANXA1,CNN2,COL3A1,COL5A2,COL6A2,CYP1B1,FAM46A,HIVEP2,IGFBP5,LAMB2,MYLK,NR3C1,SERPINB6,SERPINE1,TGFBR3,THBS1,TNFRSF1A,TPM1,TPM2,TRAM2,ACO1,CHN1,COL1A2,GPX1,RAB13	CMV_24HRS_DN na
-7.23349	6.95808	ANAPC1,ANP32A,BCL2,CCND1,CDC25B,CDH11,GAS1,ID2,ITSN1,MATK,PABPC1,PTPN13,TSPAN6,USP4,WEE1,XPC,COL1A1,DDR2,ENG,FLNA,HSD17B2,IGF1R,IGFBP2,MMP1,MN1,ORMDL2,PAFAH1B1,RALGDS,TFAP2A,ZFP36L1,C1R,CFD,CXCL12,IGF2,RUNX1,TIMP3,ABL1,ACTA2,ACVR2A,ADM,ANXA1,CEBPD,CNN2,COL3A1,COL5A2,COL6A2,CYP1B1,DDIT4,FAM46A,FBLN1,HIVEP2,HNMT,IGFBP5,LAMB2,MARCKS,MYH9,MYLK,NR3C1,SERPINB6,SERPINE1,TCF7L2,TGFBR3,THBS1,TNFRSF1A,TPM1…	CMV_ALL_DN na
-8.77974	5.37517	CEBPB,ODC1,RAC2,RREB1,TAPBP,DUSP2,GLRX,ITGA5,MARCKSL1,NAB2,PKM2,PTPRE,SOCS3,CD83,ETS2,JUNB,NFKBIA,SLC11A1,ACTG1,ADORA2B,BCL10,BHLHB2,CD44,CDC42EP4,DUSP1,EHD1,FOSL1,GADD45A,GADD45B,HERPUD1,IER3,IL1RN,NFKB1,PCDH7,PDGFA,PDLIM7,PHLDA1,PIM1,PLAUR,RHOB,SQSTM1,SRPR,TMEM49,TNFAIP3,TNFSF9,TNIP1,TSC22D1,TXNIP,CCRN4L,ICAM1,NFKB2,SCD,UBB	GALINDO_ACT_UP na
-7.83419	6.31749	KIT,IGF1R,POLR2B,GDF5,IGF2,CTGF,EDN1,FGF2,IFRD1,LTBP1,NOV,NR4A1,PDGFRL,PGF,TGFB2,TGFBR2,BDNF	PASSERINI_GROWTH na
-7.33927	6.79581	ARHGDIB,GLCE,ICAM2,LDHB,PFKM,STAT6,IGF2BP3,IL32,ITGA5,MLLT11,MMP14,NRCAM,EMP3,MAPKAPK3,PLA2G4A,RRAS,SLC38A6,ANXA6,ARL6IP5,AXL,CAP2,CCL2,CD44,CD59,NNMT,NRP1,NUAK1,PDLIM4,PLAU,PRNP,RGS4,SERPINE1,SMURF2,SRPX,TANK,TPM1,TRAM2,TRIM22,ZNF238,PRKACB,TFEC	IRITANI_ADPROX_DN na
-6.46783	7.60814	ARHGDIB,RAC2,IGFBP4,BST2,TIMP3,AKR1C3,COL5A2,FN1,GBP1,GLIPR1,HNMT,IGFBP5,PGCP,PTX3,SPARC,TAGLN,IFI16,SMARCA4	GILDEA_BLADDER_UP na
-6.02572	7.95221	FDXR,RPL38,EGR1,RCBTB1,CYP1B1,DDIT3,DKK1,EDN1,GDF15,HMOX1,HSPA1B,JUN,MT1H,MT1X,NQO1,PPP2CB,PSMD12,FAS,LRP6	OXSTRESS_BREASTCA_UP na
-8.99056	4.67495	CCND1,CDC2L6,CENTG2,CLASP2,DDX10,FARS2,FCHSD2,FRYL,LARS2,MDN1,MYO10,PKP4,SKIV2L2,SMCHD1,SR140,STAG1,TCF12,TDRD3,ZFYVE9,CASK,EPHA4,FLNB,G6PD,GSK3B,IGF2BP3,LASS6,MAD1L1,MNAT1,RAPGEF2,SEPT9,WWC1,ZNF148,AMPH,CXCL12,DOK5,EGFR,EHBP1,FUT8,MYC,RNGTT,RUNX1,SLC25A13,SPAG9,SRPK2,SSBP2,ASCC3,ATP2B1,ATXN1,CAP2,CBLB,CDC42BPA,COL5A2,CTBP2,CTGF,DUSP1,ENC1,EXT1,FAT,FBXL7,FGF2,FYN,GBE1,GNAQ,GULP1,IFRD1,LOC151162,L…	UVC_TTD_8HR_DN na
-7.82179	5.75307	C1QA,C3AR1,CCND1,CES1,FASTKD1,FDX1,FKBP4,GOT2,GSR,KMO,MATK,MMP9,NR1H3,PDE4DIP,PDXK,PLTP,RDH11,SNX10,TBC1D1,TRAF3,APOC1,APOE,CTSB,LAMP1,NARS,PINK1,SLC29A3,ZFYVE16,ALDH3A2,CXCL10,EMILIN1,HK2,HSD11B1,LOH11CR2A,SLC43A3,SOD2,AKR1B1,AKR1C1,AKR1C2,CCL2,CD47,CTSD,CTSK,CYP1B1,DAB2,DFNA5,EMP1,EPB41L3,FER1L3,GCLM,GM2A,GPNMB,ITPR1,MFHAS1,MT1F,MT1G,MT1H,MT1X,MT2A,NDRG1,NPC1,NQO1,NRIP3,OAZ2,RIN2,SDC2,SEC22B,SE…	RUTELLA_HEPATGFSNDCS_UP na
-8.81853	4.44591	CASP1,HLA-A,LAMB3,OAS1,OAS3,TAPBP,IL32,LGALS9,BST2,CXCL10,MX2,NFKBIA,SMAD3,SOD2,SPAG9,BPGM,CCL2,DNAJA1,DRAM,FTH1,GBP1,HLA-B,HLA-C,HLA-E,IFIT1,IL8,ITGAV,RHOB,RIPK2,SAT1,SERPINE1,TNFAIP3,TNIP1,VCAM1,ATP13A3,ICAM1,LGALS3BP,RAC3	SANA_TNFA_ENDOTHELIAL_UP na
-7.91712	5.27823	ARG2,LCP1,MMP9,PKP4,RBP1,SLC25A1,SYN1,ACTB,CYBA,GNAI2,ALDH1A1,CGGBP1,CPE,CRIP1,CSRP1,ELN,EMP3,SEPX1,SERPING1,ACTG1,ATF3,BHLHB2,BTG3,CAPZB,CD9,CLU,DSTN,ENAH,FXYD5,GADD45B,HIF1A,IGFBP5,LIMS1,MEF2A,MGP,PMP22,PTGES3,RGS2,S100A6,SAT1,TMEM59,TPM1,ARL6IP2,BGN,IL10RB,IL11RA,MYH11,RCN2	ROS_MOUSE_AORTA_DN na
-8.28238	4.64459	AES,CXCR4,FOLR1,GSTA4,TAF15,TRAPPC6A,DDR2,ISG15,SEPT6,CBS,CFD,CPE,CRIP1,MYH10,ANXA1,ANXA4,ASNS,ATF3,CARS,CCNG2,CD44,CDKN1A,CLU,CSRP2,DUSP5,GADD45A,GARS,GPNMB,IGFBP7,NUCB2,OLFML2A,PHYH,PROS1,RGS2,TGFBI,TM4SF1,TNFAIP3,UGCG,ARL6IP1,CASP9,CLIC4,EML2,NNT,OASL,PCK2	ET743_HELA_UP na
-5.85918	7.01715	AATF,APRT,ARHGDIB,ARHGEF6,BTN3A3,CARHSP1,CASP1,CD97,CDH11,CLDN1,CORO7,DDEF1,DPP3,EHBP1L1,FAM49A,FDXR,FHOD1,FLJ20323,FNBP1,FYB,IKBKB,ITGB2,ITPR3,LOC51035,NLGN4X,PFN1,PGLS,PRUNE,RAC2,RAD54L,RBP1,REEP4,RGS10,RGS19,RPL13A,RPL28,RPL35,RPL35A,RPS25,RUNX3,SNCA,STAT6,TAPBP,TCF3,APOE,CANX,COL1A1,CRELD2,FCER1G,GPR56,HLA-F,IL32,ITM2C,KIAA0746,LAPTM5,LCP2,LDLRAP1,LST1,LYN,MAP4,MMP11,PDIA4,PLEKHO1,PLOD3,PSME2…	AGEING_KIDNEY_UP na
-4.46415	8.38169	C1QA,CEACAM6,FUCA1,MMP9,PADI2,PDE4DIP,PTGER3,SLC7A8,APOE,CTSB,MMP1,RAPGEF2,RGL1,RGR,RNASE1,SLCO2B1,LGMN,SERPINF1,SLC38A6,CD59,CD9,DAB2,DFNA5,DOCK4,EMP1,FJX1,GPNMB,HEXA,ID3,KLF2,LHFPL2,MAF,MAOA,NRP1,RAP1A,RIT1,RPS6KA2,SRPX,TGFBI,TNFAIP8,A2M,CD24,ME1,SEPP1,ST14,STAB1	TAKEDA_NUP8_HOXA9_10D_DN na
-6.05512	6.768	ACTN2,AKT1,BCL2,CCND1,DIAPH1,ELK1,ITGB4,LAMB3,PARVB,PPP1CA,PPP1CC,PRKCB1,RAC2,THBS4,ACTB,COL1A1,ERBB2,FLNA,FLNB,GRB2,GSK3B,IGF1R,ITGA5,LAMB1,MRLC2,PIK3R3,PIP5K1C,SHC1,SHC2,SOS1,ZYX,CAV1,CAV2,COL5A3,EGFR,IGF1,ITGB3,LAMA2,MAPK1,MAPK8,MAPK9,PXN,VEGFB,ACTG1,ACTN1,BIRC2,CAPN2,CDC42,COL3A1,COL4A1,COL4A2,COL5A1,COL5A2,COL6A1,COL6A2,CTNNB1,FLNC,FN1,FYN,ILK,ITGA3,ITGA7,ITGAV,ITGB1,ITGB5,JUN,LAMB2,LAMC1,LA…	HSA04510_FOCAL_ADHESION na
-7.36798	5.41761	AK3L1,ALG8,ANP32A,ARMCX2,ARPC5,BNIP3,BRD8,BTBD3,CBR4,CBX6,CCT2,CDC2L5,CDH11,CITED2,CLASP2,COPS5,DICER1,DPYSL2,DUT,DYNC1I2,DYNLL1,EEF1D,FNTA,GBAS,GDI2,GNB2L1,HADH,HDGF,HIPK1,HLA-A,HMGB2,HMGN1,HMGN3,HNRPDL,HNRPK,HSPE1,IMMT,ITM2A,JTB,KHK,KIAA0372,KIAA0776,KIAA0895,LRRFIP1,MDH1,MRPS18B,MSH3,MTDH,NBN,NDUFS1,NEK4,NMI,NONO,PAPSS1,PARP1,PDCD6,PFTK1,PGK1,PHF3,PPM1B,PRKCI,PROSC,QDPR,RAB8A,RALBP1,RAN,RB1,RB…	FLECHNER_KIDNEY_TRANSPLANT_WELL_UP na
-6.87202	5.78683	CEBPB,WEE1,DLX2,ETS2,ARL4C,BAG3,CEBPD,CTGF,DNAJB4,ELL2,FOSL2,ID3,IER3,LITAF,NFIL3,PHLDA1,TSC22D1,PER1,UNC45A	IDX_TSA_UP_CLUSTER1 na
-5.78142	6.84733	ARHGDIB,ATP5A1,CALCRL,CAPNS1,CRIP2,GLCE,HDAC2,JAG2,KCNH2,LDB2,UCRC,DDR1,IGFBP4,PECAM1,SSFA2,ALDH1A1,ARL5A,CTNNAL1,SFRS7,SMYD2,ANTXR1,ANXA1,ANXA2,CDK2AP1,CLU,CTGF,DNAJB4,EPAS1,FER1L3,FHL2,KCTD12,NFIB,NQO1,NT5E,PDLIM4,PEA15,PHLDA1,RGS4,SASH1,TM4SF1,TMSB4X,TXNDC5,TXNIP,ARL6IP1,ATP1B3,BGN,ITGA6,MTUS1,PCTP,PRKACB	SANA_TNFA_ENDOTHELIAL_DN na
-7.52706	5.01289	AIF1,CCND1,CPVL,DAPK1,PDE4DIP,ENG,HBB,PHF2,PTTG1IP,RCBTB2,TIMP1,TRIM2,EPB41L2,GAS7,MTSS1,PAWR,RRAS,TACC1,TRAF5,ADCY9,ANXA1,CD63,CTBP2,CYB5R1,DLC1,DST,EMP1,FER1L3,FGF2,FGFR1,IGFBP3,KCTD12,MAF,PCDH9,PLOD2,PLXNC1,PPIC,PRSS23,RECK,RIN2,RNF11,S100A13,SCN1B,SPRY2,TCF7L2,THBS1,TMEM59,TNFAIP8,TNFRSF1A,VAMP3,WWTR1,B2M,GABARAPL2,IL3RA,KIAA0922,ME3,RAB13,RPLP1,RTN2,TCF4	BASSO_HCL_DIFF na
-6.79032	5.60502	BSG,EPHB3,ADAM9,CD44,IGFBP3,ITGA3,LRRC17,NID1,NOTCH2,PLAT,RHOB,SERPINE1,SPARC,TCF7L2	TGFBETA_C1_UP na
-7.84651	4.49278	ACTL6A,ALDH9A1,ANP32B,BCL2,EFS,FADS1,FRYL,ICAM2,ITPKB,LRIG1,MYO10,OGG1,PHF3,PODXL,RAMP1,RBL2,SMA4,TOPORS,TST,UNG,BAZ2B,CEP170,EYA1,HBB,HIST1H2AC,PECAM1,PLXNB1,PRDX6,SPON1,SSFA2,ACAA2,ADD3,CAV1,CAV2,CBS,CD302,CETN3,CSRP1,DHRS3,DPYSL3,EFHD1,ELOVL2,FGFR2,GATM,GNE,METTL7A,MTSS1,NFKBIA,NIPBL,PHLPP,RASSF2,SEPT10,SERINC5,TIPARP,TOR1AIP1,VEGFB,AHNAK,AMOTL2,BAMBI,CALD1,CAST,CEBPD,CHSY1,CLEC2B,CLK1,CREB3L2…	AGEING_BRAIN_UP na
-7.38997	4.79763	BAI2,DAPK1,SLC6A8,COL1A1,DENND4B,PLCG1,PRG2,PXDN,SEMA3F,SMG1,TMEM158,TMEPAI,ADFP,CTNNAL1,GLUL,GYPC,PIK3R4,SELENBP1,SLC2A1,CDC42EP4,CNN3,ENDOD1,FARP1,FGFR1,FHL2,HOXA10,HOXB2,IL6ST,NBL1,NFIB,NFKB1,NRP1,PBX3,PMP22,SKAP2,SRPX,TSPAN32,TUBB2A,UGCG,EML4,EMR1,GUCY1A3,NR2F2,SFTPB,TCF4	RADMACHER_AMLNORMALKARYTYPE_SIG na
-5.08024	7.06217	BAX,CAPG,CD99,PLTP,TSPAN6,USP22,F2R,NCAM1,PLD3,PLXNB2,PRAF2,SLC7A5,TES,EMP3,SERPINF1,SLC1A4,ACTA2,ANXA5,ASAH1,CAP1,DSTN,FXYD5,GBA,ITGAV,LAMP2,LEPROT,LOX,MAP1LC3B,MYH9,PDLIM7,PGCP,PRSS23,RAB31,SCPEP1,SMAD6,VCAM1,VCL,WBP5,ZFP36L2,BDNF,GNB1,MSN,NQO2,PRDX4,TMSB10	IDX_TSA_DN_CLUSTER2 na
-7.79102	4.28359	ARHGDIB,BTN3A3,CCNB1,GTF2H4,MMP9,RAC2,RPA2,TAF15,WNT5A,XPC,AP2B1,CDH3,GPR37,MMP1,MMP14,RELA,UTX,CD83,CXCL10,GCH1,MAPK9,RABEP1,SOD2,TNFAIP6,CCL2,CD9,CDKN1A,EDN1,FGF2,FN1,GADD45A,GBP1,IER3,IL1RN,IL8,LITAF,MAP1B,MAP2K3,NFKB1,PLAT,PLAU,PTX3,RAC1,SEC24A,SERPINE1,SPTBN1,TAP1,TIAM1,TNC,TNIP1,ABCC1,ARF6,CFLAR,ERCC1,GABBR1,ICAM1,IFNAR2,KRT10,MSC,NFKB2,NPR1,PNRC1,SOD1	HINATA_NFKB_UP na
-6.96236	5.08213	CDH11,FBXO21,ID2,MDK,IGF1,PPP2R1B,CYR61,ENC1,FER1L3,HTRA1,MT1F,MT1X,SHOX2,TPM1,RABGAP1L,SGCE	O6BG_RESIST_MEDULLOBLASTOMA_UP na
-6.89155	5.1297	APEX1,BIK,BNIP3,CD99,ENO1,LRP8,MIF,PFKL,PGK1,STC1,TGFB1,XRCC5,XRCC6,HDAC9,IGFBP2,L1CAM,PKM2,ENPEP,FOS,HK2,IGF2,LDHA,PFKP,PRPS1,SLC2A1,ADM,BHLHB2,CCL2,CCNG2,CDKN1A,COL5A1,DDIT3,EDN1,EPAS1,FTL,HIF1A,HK1,HMOX1,IGFBP3,IL8,JUN,NFKB1,P4HA1,PGF,PLAUR,SAT1,SLC2A3,TAGLN,TXN,VIM,ALDOA,BNIP3L,CDKN1B,GAPDH,TFRC	HYPOXIA_REVIEW na
-6.72937	5.11286	CEP68,CITED2,GAS1,ID2,MEIS1,RBM16,STARD13,WEE1,DUSP6,FZD2,KLHL9,MN1,RNF113A,CXCL12,RUNX1,TWIST1,ADM,AMOTL2,ARID5B,BACH1,CEBPD,CYR61,DDIT4,DLC1,DNMBP,GEM,KLF10,OSR2,RND3,SIAH1,SNAI2,SOCS5,ST5,TLE4,ZFP36L2,BICD1,IRS1,NR2F2,PATZ1,PDE4B,REV3L,VDR	CMV_HCMV_6HRS_DN na
-4.41615	7.37875	MAFB,SNX6,CTSB,FCER1G,FKBP5,SLC11A1,GDF15,GPNMB,HMOX1,MPEG1,NEU1	LAL_KO_3MO_UP na
-7.44398	4.22191	AURKA,BRD8,CBX3,CCNA2,CENPA,CITED2,CKS2,CSTF3,CUL1,DICER1,FADD,FBXO46,FUS,GAS1,GBAS,GINS1,HMG2L1,HMGB2,ID2,KIF23,KIF2A,LBR,LSM2,MAT2A,MFAP1,MPHOSPH6,NDUFV2,PARP1,PFTK1,PHF3,PKP4,PLK4,PODXL,POLE2,PUM2,RAD21,RARS,SFRS3,SLBP,SSH1,TARDBP,TMEM97,TOP2A,TOPBP1,TRIM32,TUBGCP3,U1SNRNPBP,UBTF,UNG,USP1,WEE1,ZBED4,ATP6V1B2,DLX2,DYRK1A,FZD2,GTF2E1,HMGA2,HMGCR,IGF2BP3,KIAA0232,KIAA0256,KRIT1,MN1,MRFAP1L1,NCK1,…	UVC_HIGH_ALL_DN na
-7.51862	4.14607	ARMCX2,BUB1B,CD97,CDC7,CEBPB,CLEC11A,CTSH,CUL1,CXADR,FYB,G0S2,GARNL1,GNB2L1,H1F0,HES1,HIST1H4C,HMG2L1,HNRPDL,IFI30,ITM2A,ITPR3,JARID2,LMO2,MELK,MLC1,NOTCH3,PRDX2,PSPH,RAP2B,RSBN1,RUNX3,SAP30,SCG2,TMSL8,TTK,USP1,WASF1,ZBTB16,ALCAM,DUSP2,DUSP6,DYNLT1,ETV5,GABPB2,GOLGA8A,HIST1H2AC,HLA-F,KBTBD11,KIAA0256,LAPTM4B,LYN,MN1,NKTR,NPTX2,PTPRE,PTTG1IP,RAB6IP1,RAPGEF2,RB1CC1,RCBTB2,SC4MOL,SFPQ,SPON1,TRIB2,TS…	CHIARETTI_T_ALL_DIFF na
-5.25273	6.34058	B3GNT1,CEBPB,CEP110,CIT,EIF4EBP1,GTF3C3,HPS5,INTS6,MGC39900,PLTP,RUNX3,STAT6,TOP3A,TUBGCP3,UBXD6,ATP6V0A1,ATP6V1G1,E2F6,HSPA4,IGF2R,KCNF1,LYN,MLLT11,OGT,PFDN5,RBM5,SLC7A5,TMF1,TSC1,UTX,ADFP,EIF2S2,PIGB,PIK3R4,SLC1A4,SRPK2,ST3GAL5,ARIH1,ASNS,ATF3,ATP10D,ATP6V0D1,BAG2,BCAS2,BCAT1,CARS,CDC42EP3,CEBPG,CLK1,CTH,DNAJA1,DNAJB6,DNTTIP2,EXT1,FHL2,GARS,GOLGB1,HEXA,IGFBP6,MAFF,MAFG,MAN1A2,MR1,MT1F,MT1G,MT1H…	STRESS_ARSENIC_SPECIFIC_UP na
-5.8311	5.68477	AGTPBP1,CAB39,CEBPB,CEP76,CHD9,INTS6,JOSD3,KIF18A,MARK3,NOC3L,PTPN2,RCHY1,SETDB1,SMCHD1,SNX5,SPATA5L1,TAF1A,TMEFF1,WAC,WDR67,YY1AP1,ZNF45,ZNF468,ZRF1,BTN2A1,CCNT2,CLK4,CREM,DLX2,DMTF1,DUSP6,DUSP8,FBXO38,FNBP4,IHPK2,JMJD1A,KIAA0241,KIAA0907,PPIG,PRKRIP1,PRPF3,RBM5,RNF111,SFPQ,SFRS12,TBX3,ZCCHC6,ZNF136,ZNF195,ZNF3,ZNF432,EGR1,ETS2,FOS,IER2,ING3,JUNB,MORC3,NEK1,NFKBIA,TIPARP,ZNF331,ARID4B,ARIH1,ASNS…	CHEN_HOXA5_TARGETS_UP na
-6.43448	4.97112	DAPK1,PFTK1,SMARCD1,TP53,CAPZA1,CYFIP2,PTPRE,RAB5C,RANGAP1,ABLIM1,AKAP12,DHRS3,DYRK3,MAPRE2,PAWR,STK24,TRIB1,ACTA2,ACTG2,ACTN1,ADCY9,ARHGAP1,ARL4C,ARL6IP5,ATP9A,AXL,BECN1,CAP2,CARD10,CDKN1C,CHUK,DUSP14,FLNC,GEM,ITGA3,ITGB5,KIDINS220,KRT18,MAP2K3,MAP4K4,MAPK6,NPC2,PMAIP1,RGS4,RGS5,STK17A,THBS1,TPM2,VCL,ATP2A2,CFLAR,MAPK14,PPP2R5C,PPP3R1,PRKD1,PTPN1,SH3BP4,SMARCA4,STAT1,TLK1,TLN1,TP53I11,TYRO3	LH_GRANULOSA_DN na
-6.43448	4.97112	DAPK1,PFTK1,SMARCD1,TP53,CAPZA1,CYFIP2,PTPRE,RAB5C,RANGAP1,ABLIM1,AKAP12,DHRS3,DYRK3,MAPRE2,PAWR,STK24,TRIB1,ACTA2,ACTG2,ACTN1,ADCY9,ARHGAP1,ARL4C,ARL6IP5,ATP9A,AXL,BECN1,CAP2,CARD10,CDKN1C,CHUK,DUSP14,FLNC,GEM,ITGA3,ITGB5,KIDINS220,KRT18,MAP2K3,MAP4K4,MAPK6,NPC2,PMAIP1,RGS4,RGS5,STK17A,THBS1,TPM2,VCL,ATP2A2,CFLAR,MAPK14,PPP2R5C,PPP3R1,PRKD1,PTPN1,SH3BP4,SMARCA4,STAT1,TLK1,TLN1,TP53I11,TYRO3	FSH_GRANULOSA_DN na
-6.83976	4.22084	FADS1,FDFT1,SLC25A1,SNCA,SULT1A1,ZBTB16,ELOVL6,HMGCR,LASS2,SC4MOL,TKT,CAT,EFHD1,EMP2,FUT8,LSS,SLC1A5,SLC2A1,TIPARP,CD55,CDKN1A,CLTB,CMTM6,FTH1,GNAI1,IL16,KCNK1,LOX,MPDZ,MT2A,MYO1B,NR4A2,PCMT1,PEA15,PIK3R1,PMP22,RNF13,TMEM30A,ADAM10,CYP51A1,DHCR24,GJB1,HMGCS1,IDI1,MAST2,MGST3,MT3,MYH11,NSDHL,PCYT2,SCD,SLC6A15	LE_MYELIN_DN na
-6.2541	4.78086	DAPK1,PFTK1,SMARCD1,TP53,CYFIP2,PTPRE,RAB5C,RANGAP1,ABLIM1,AKAP12,DHRS3,DYRK3,MAPRE2,PAWR,STK24,TRIB1,ACTA2,ACTG2,ACTN1,ADCY9,ARHGAP1,ARL4C,ARL6IP5,ATP9A,AXL,CAP2,DUSP14,FLNC,GEM,ITGA3,ITGB5,KIDINS220,KRT18,MAP4K4,NPC2,PMAIP1,RGS4,RGS5,STK17A,THBS1,TPM2,VCL,PPP3R1,PRKD1,SH3BP4,STAT1,TLK1,TP53I11,TYRO3	GN_CAMP_GRANULOSA_DN na
-6.23726	4.79068	CIRBP,ID2,KIAA0101,PTPN13,WNT5A,PLEC1,DHRS3,CEBPD,CTGF,FGF2,FOXF2,GBE1,LTBP1,MGEA5,MT1F,MT1H,MYO1B,NNMT,NT5E,STC2,TPM1,TRIO,AIM1,ATP2A2,REV3L,TRAK1	CMV_HCMV_TIMECOURSE_20HRS_DN na
-6.43712	4.56124	ATP8A2,ITPR3,PODXL,QRSL1,SH3PXD2A,CAMK2N1,IL32,LGALS9,BST2,DHRS3,EHBP1,IFITM1,IGF1,AHNAK,ANGPTL4,CCL2,CRYAB,ECM1,GDF15,ID3,MMP2,S100A13,SPARC,UPP1,IFITM2,LGALS3BP,WDR42A,ZFPM2	BRG1_SW13_UP na
-4.99907	5.96858	CITED2,FDFT1,NAB1,RGS10,SKIV2L2,SLC6A8,TAPBP,ATP6V0A1,IGF2R,POMT1,UCHL1,CAV1,HMGA1,PTGS1,ARMC9,ARPC1B,ASS1,ATP2B1,CALD1,CD9,DKK1,EHD3,EXT1,FHL1,FOXF2,FZD7,IGFBP7,KDELR3,KRT18,LUM,PAPSS2,SLC38A2,ST5,STC2,VAMP3,ANXA11,GSTT1,TRIOBP,TSPAN5	HTERT_UP na
-4.69399	6.26472	BIK,CACNA1G,EGR4,ID2,NGFR,NOTCH3,PHC1,SSX1,STC1,TUSC4,UCP2,CLDN15,HIST1H1C,MMP1,ADM,ATF3,CDKN1C,CTGF,GADD45B,GDF15,HMOX1,IL8,ING1,MBD1,TFPI2,PER1	TSA_PANC50_UP na
-6.21645	4.72723	ATP6V0E2,BEX1,DCXR,DLEU2,FXYD6,LDHB,MASP1,MPG,NDUFA7,NEUROD6,NGFR,PHB,PLTP,PSRC1,PTP4A3,RAMP2,RBMX,SH2D1A,SOX2,STK25,TCFL5,ABCC5,ABCD4,ALCAM,EFNA3,HIST1H1C,HSF2,LGALS9,MYO1C,NPTX2,RIPK5,RNF41,SNRPN,SYT11,UCHL1,BTG2,CASP7,CTSF,EGFR,ELOVL2,FOS,PAWR,SFN,SLC12A5,SLC27A3,CD55,CDKN1A,CDKN1C,CDO1,CLU,CRYAB,DUSP1,EHD1,EPHA2,FJX1,GFER,GPR137B,ID4,KIF5B,LAMB2,LDB3,LPIN1,MMP2,MYOM1,NAP1L3,PDGFA,PERP,PLOD2,P…	GAY_YY1_UP na
-4.97366	5.74863	CD97,MAGED2,NKTR,CD58,CD2,CD47,CD59,CD63,CD9,HLA-C,IFNGR1,IL16,IL6ST,MICA,TFE3,CD24,IFNAR2,IL13,IL2RB	BRENTANI_IMMUNE_FUNCTION na
-6.53469	4.15462	ANAPC10,ANKRD17,BARD1,BAZ1A,BLM,CCND1,CDC2L6,CENPA,CENPE,CENTG2,CLASP2,DAPK1,DDX10,FARS2,FCHSD2,FRYL,FUBP1,GINS1,HNRPDL,IL1RAP,IRAK1BP1,ITSN1,KIF14,KIF23,KIF2A,LARS2,LRIG1,MDN1,MELK,MPP6,MSH3,MTF2,MYO10,ORC5L,PHF3,PKP4,PPP2R2A,PTPN2,PUM2,RBM16,RBM6,SIPA1L1,SKIV2L2,SMA4,SMCHD1,SR140,SRGAP2,STAG1,STARD13,TCF12,TDRD3,TOPBP1,TUBGCP3,ZFYVE9,ZNF638,ZRF1,ANKS1A,AQR,ARFGEF1,ATXN2,BAZ2B,BTAF1,CASK,CEP170,…	UVC_TTD_ALL_DN na
-5.19066	5.37873	FYB,DUSP6,DYNLT1,MEGF9,MN1,PLXNB2,TES,MDFIC,CEBPD,HPCAL1,IL13RA1,KCTD12,MEF2A,NRP1,QPCT,SLC38A1,SPARC,TGFBI,ANXA11,CBFB,EDG2,GRHPR,IGL@,MYH11,NAGA,PGM1	ROSS_CBF_MYH na
-5.17041	5.22018	ANP32B,APEX1,APRT,ATP2A3,ATP5D,AURKA,AURKB,CCND1,CDC25B,CDK4,CEACAM6,CEBPB,CKS2,CLEC11A,COMMD4,CRIP2,CTCF,DAXX,EBP,EEF1A2,EEF1D,EZH2,FADS1,FADS2,FEN1,GPI,HSPD1,HSPE1,ITPR3,KIAA0101,LDHB,LTA4H,LY6E,MCM2,MCM7,NDUFV1,NFATC3,NME1,NRD1,OTUB1,PCBP1,PCCB,PCNA,PDXK,PFKL,PSMD10,PTTG1,RARS,SERBP1,SFRS6,SH2B3,SLC25A1,STAT6,TARDBP,TM7SF2,TMEM106C,TPX2,TSTA3,TUBB,TUBG1,UBE2C,UBE2M,XRCC5,XRCC6,AP2A2,BAIAP2,DDR…	LEI_MYB_REGULATED_GENES na
-5.32458	4.81972	KIF11,LY6E,MCM6,NOTCH3,NUP205,RPL36,HOXC6,KIFAP3,NKTR,PTPRE,CPE,GATM,LGMN,TAGLN2,ANXA1,ANXA2,ANXA5,CD63,COL4A1,COL4A2,KDELR3,LEPR,MFGE8,NDRG1,PEA15,PLAT,RGS2,THBS1,VCAM1,B4GALT6,CD24,ID1,LAMA5,SOX9	LEE_DENA_UP na
-5.63707	4.47886	AKAP9,ANKRD17,BARD1,BAZ1A,BLM,CDC2L5,CENPA,CENPE,CENTG2,CLASP2,DAPK1,DDX10,E2F5,FCHSD2,FRYL,HMG2L1,IL1RAP,IRAK1BP1,KIF2A,MARK3,MTF2,MYO10,ORC5L,PHF3,PRR3,PUM2,RBM16,RCOR1,SRGAP2,STARD13,STIL,TAF4,TOPBP1,TUBGCP3,WNT5A,ZFYVE9,ANKS1A,APPBP2,ARFGEF1,ATXN2,BAZ2B,CEP170,CEP350,CREB1,DYRK1A,EIF2C2,EPHA4,FBXW11,HELZ,IGF1R,KIAA0182,KIAA0241,MECP2,MYST3,NCK1,PAFAH1B1,PIP5K3,RAPGEF2,SETD2,SOS1,TERF1,TRIM2,T…	UVC_XPCS_4HR_DN na
-5.71559	4.20491	ABCD3,ACY1,ALDH9A1,ATIC,ATP5O,BNIP3,CD99,CDC20,CDC25B,CDK5,CDKN3,CELSR2,CIRBP,CITED2,CKAP5,CKS1B,CSNK2A1,CTPS,CTR9,CXADR,DDX1,DDX39,DUT,DYNLL1,EIF4G2,FASN,FDFT1,FNTA,GLG1,H1FX,H2AFX,HDAC1,HMGB1,HNRPK,IDH2,ITGB4,KIAA0101,MAD2L1BP,MFAP1,MLH1,MMP9,MRPS27,MTHFD1,NCAPD2,NDUFA4,OAS1,PKP1,POLD2,PPP1CC,PPP2R2A,PTPRF,R3HDM1,RAD21,RBBP8,RBP1,RCOR1,RPL3,SAFB,SDHA,SET,SFRS9,SNRPA1,SP3,STK25,TOMM20,TSTA3,UBE2…	UVB_NHEK3_ALL na
-4.68319	4.70319	FUCA1,ID2,TUBB4,CALCOCO1,FLNB,HIST1H1C,PLAG1,TSNAX,CRYL1,FOS,ANXA5,CAP1,CLU,IGFBP3,MAN1A1,MAP1LC3B,MT1G,MT1H,NEU1,PPM2C,RHBDF1,RHOB,ROCK1,SAT1,SERPINE1,SPARCL1,GABBR1,INPP5E,PTPN1	HDACI_COLON_BUT16HRS_UP na
-4.68075	-4.44338	G6PC,GSTA4,IL1RAP,MCM7,NR1H3,SLC37A4,EFNA4,GPR37,BCL6,EGFR,HSD11B1,MCM10,SELENBP1,AKR1C1,CTRC,HBP1,MAPKAPK2,NETO2,OAT,TNFRSF10B,KYNU	LEE_CIP_DN na
-4.47895	4.48694	ANP32A,APEX1,HNRPDL,LDB2,TBC1D8,ARHGEF17,DENND3,HSPA4,IGF2BP3,TRIM2,ACSL3,ADM,ARHGAP29,BAG2,BLVRB,EMP1,MID1,PMP22,SMAD6,ST5,STK17A,SYNE1,TP53I3,UBL3,FAS,IRS1,MAP3K5,NR2F2	CMV_HCMV_TIMECOURSE_14HRS_DN na
-4.35136	4.57029	ADD2,DLEU2,DYNLL1,FUCA1,GGH,ISL1,MRPL19,PRKCI,RBX1,SLC6A8,SP3,UNG,IGF2BP3,IL32,MMP1,NAGK,RANGAP1,TRIM23,ELN,NP,PIR,CCL2,CD9,GALNT1,HEXA,MGP,NNMT,NR4A1,PGF,PIM1,RALA,RHOB,SAT1,TFPI2,VCAM1,BGN,EMR1,GSTT1,NDUFA1,PDE4B	VEGF_MMMEC_3HRS_UP na
4.12537	-5.1001	ACADM,ACYP1,ADSL,ADSS,AES,ATP1A1,ATP2A3,ATP5A1,ATP5C1,ATP5O,BAT3,BID,BSG,C14orf2,CARHSP1,CKS2,CLPP,CNOT7,COX5B,COX6A1,COX7B,COX7C,CRLF3,CYC1,DBI,DDT,DFFA,DGAT1,DNAJA3,DOM3Z,EEF1A2,ENO1,ETFB,FDX1,FOXM1,GABPA,GBAS,GCDH,GPI,GRSF1,GSS,GTF2H4,GYS1,HBA1,HMGB3,HSPD1,HSPE1,ICT1,ID2,IDH2,LDHB,LRP5,LRPPRC,LSM8,MAT2B,MRPL11,MRPL13,MRPL15,MRPL20,MRPL34,MRPL39,MRPL4,MRPL40,MRPL46,MRPS17,MRPS18B,MRPS2,MRPS34,M…	PGC na
5.84	-4.40633	ATP5C1,ATP5D,ATP5F1,ATP5G1,ATP5G2,ATP5G3,ATP5H,ATP5J2,ATP5O,BCS1L,CNOT7,COX11,COX15,COX4I1,COX5A,COX5B,COX6A1,COX6A2,COX7B,COX7C,CYC1,MBD3,NDUFA3,NDUFA4,NDUFA7,NDUFA8,NDUFA9,NDUFAB1,NDUFB1,NDUFB4,NDUFB5,NDUFB6,NDUFB7,NDUFB8,NDUFC1,NDUFC2,NDUFS1,NDUFS2,NDUFS3,NDUFS4,NGFRAP1,PET112L,SDHA,SDHB,SDHC,UQCR,UQCRB,UQCRC1,UQCRFS1,UQCRH,ATP5E,ATP5I,NDUFB2,NDUFB3,NDUFS5,CYCS,NDUFA5,NDUFS7,SDHD,UQCRC2,COX7A2…	MOOTHA_VOXPHOS na
4.88283	-5.46355	AASDHPPT,BARD1,C1QBP,CAPNS1,CCT2,CDC2,DDX1,DKC1,EZH2,FIBP,KEAP1,LSM4,LSM5,MCM2,NCAPD3,PRKDC,RACGAP1,RAN,RPL26L1,SSBP1,THYN1,TYMS,ASF1A,CDC23,CHMP4A,EBNA1BP2,GPR89A,IHPK2,NOMO3,PSMD8,LAP3,TTRAP,PPP1R12A,RNF7,CHEK1,JTV1,MRPS12,NASP,NMT1,SLC16A1	MOREAUX_TACI_HI_IN_PPC_UP na
4.21476	-6.49281	ABCC4,ABCE1,AHCY,ALDH7A1,ASCC1,ASRGL1,BCKDHA,BCL2,BID,CAND1,CCDC22,CDK4,CDT1,CENPM,CHN2,CRYZL1,CTA-126B4.3,DCP2,DDX28,DHCR7,DICER1,DPH5,ELP3,FAM60A,FASTKD1,FDX1,FPGS,G6PC3,GEMIN4,GMDS,GMPS,GNPAT,GPHN,GSTM4,HMBS,IMPA2,LXN,MCM3,MLC1,MRPS27,MTHFD1,NAG,NARG2,NEK4,NUDT1,PARP1,PDXK,PET112L,PFAS,PFDN4,POLI,POLR2E,PPA1,PPAN,PPP1R13B,PRKDC,PRR3,PTGER3,QDPR,RAN,RNASEH1,RPL22,RPS20,RPS6KA5,SAC3D1,SAE1,SLC25…	HSC_EARLYPROGENITORS_ADULT na
4.37107	-6.50884	ABCC4,ABCE1,AHCY,ALDH7A1,ASCC1,ASRGL1,BCKDHA,BCL2,BID,CAND1,CCDC22,CDK4,CDT1,CENPM,CHN2,CRYZL1,CTA-126B4.3,DCP2,DDX28,DHCR7,DICER1,DPH5,ELP3,FAM60A,FASTKD1,FDX1,FPGS,G6PC3,GEMIN4,GMDS,GMPS,GNPAT,GPHN,GSTM4,HMBS,IMPA2,LXN,MCM3,MLC1,MRPS27,MTHFD1,NAG,NARG2,NEK4,NUDT1,PARP1,PDXK,PET112L,PFAS,PFDN4,POLI,POLR2E,PPA1,PPAN,PPP1R13B,PRKDC,PRR3,PTGER3,QDPR,RAN,RNASEH1,RPL22,RPS20,RPS6KA5,SAC3D1,SAE1,SLC25…	HSC_EARLYPROGENITORS_SHARED na
4.37107	-6.50884	ABCC4,ABCE1,AHCY,ALDH7A1,ASCC1,ASRGL1,BCKDHA,BCL2,BID,CAND1,CCDC22,CDK4,CDT1,CENPM,CHN2,CRYZL1,CTA-126B4.3,DCP2,DDX28,DHCR7,DICER1,DPH5,ELP3,FAM60A,FASTKD1,FDX1,FPGS,G6PC3,GEMIN4,GMDS,GMPS,GNPAT,GPHN,GSTM4,HMBS,IMPA2,LXN,MCM3,MLC1,MRPS27,MTHFD1,NAG,NARG2,NEK4,NUDT1,PARP1,PDXK,PET112L,PFAS,PFDN4,POLI,POLR2E,PPA1,PPAN,PPP1R13B,PRKDC,PRR3,PTGER3,QDPR,RAN,RNASEH1,RPL22,RPS20,RPS6KA5,SAC3D1,SAE1,SLC25…	HSC_EARLYPROGENITORS_FETAL na
5.89106	-5.0145	ACLY,AHCY,CBX3,CDC2,CDKN3,CKS2,CRIP2,E2F5,HDAC1,HSPD1,HSPE1,ILF2,KIAA0101,MCM3,MMP9,NME1,NONO,NUP205,PAFAH1B3,PAICS,PLK1,PTMA,RFC4,SDHC,SNRPE,SNRPF,SSBP1,TOP2A,TPX2,TSTA3,TUBB,UBE2S,ARMET,CANX,OGT,PSMC4,PSME2,SOX4,TRAF4,KPNA2,LDHA,COPB2,DVL3,IFNGR2,MTHFD2,COL1A2,KDELR2,MRPL3,MRPS12,NCBP2,PPP2R5C,PRDX4,RBM4,SMARCA4,SSR1,TARS	CANCER_NEOPLASTIC_META_UP na
6.04767	-5.06439	AFG3L2,ATP5A1,ATP5C1,ATP5D,ATP5F1,ATP5G1,ATP5G2,ATP5G3,ATP5H,ATP5J2,ATP5O,ATP5S,ATPIF1,COX11,COX15,COX17,COX4I1,COX5A,COX5B,COX6A1,COX6A2,COX7B,COX7C,NDUFA3,NDUFA4,NDUFA7,NDUFA8,NDUFA9,NDUFAB1,NDUFB1,NDUFB4,NDUFB5,NDUFB6,NDUFB7,NDUFB8,NDUFC1,NDUFC2,NDUFS1,NDUFS2,NDUFS3,NDUFS4,NDUFV1,NDUFV2,SDHA,SDHB,SDHC,SLC25A5,SLC25A6,UCP2,UCRC,UQCR,UQCRB,UQCRC1,UQCRFS1,UQCRH,ATP5E,ATP5I,NDUFB2,NDUFB3,NDUFS5,RN…	ELECTRON_TRANSPORT_CHAIN na
5.40628	-6.25972	AURKA,CDC2,CDC7,CEACAM6,DBI,DCK,DDX11,FADS1,FADS2,FANCG,FDPS,FEN1,G6PC,GLDC,H2AFX,HCFC1,HES1,HMGB2,HMGN3,ILF2,ITGB3BP,JARID2,KIAA0101,KIF11,KIF14,LBR,MAD2L1,MLH1,MSH6,NCAPD2,NCAPD3,NTS,NUP93,PDXK,PIN4,POLA2,POLD1,PRAME,PRKX,PTPRF,RFC5,RNASEH2A,RPA3,SCARB1,SMARCC1,SMC4,TARBP1,TELO2,TMSL8,TOMM40,TRIP13,TTK,UBE2C,ZNF589,ARMET,COL18A1,COL1A1,DYNC1H1,HIST1H1C,IGF2BP3,IGF2R,IGFBP2,IL32,KIAA0182,LYN,RGR…	CIS_XPC_UP na
4.53294	-7.14526	ARMC1,ATAD2,AURKA,BNIP3,BUB1,CCNB2,CDC25B,CENPA,CENPN,CKS2,CTPS,DCK,DEPDC1,DLG7,DTL,ECT2,EZH2,FAM64A,FBXO5,GGH,GMPS,GPSM2,HMGB3,INTS7,IVNS1ABP,KIF14,MAD2L1,MCCC1,MCM6,MELK,MMP9,MRPL13,MTDH,ORC6L,PGK1,PRAME,PRC1,PSMD2,PTDSS1,RAD21,RFC4,SMC4,STMN1,TRIP13,TSPYL5,HRB,PCTK1,RRAGD,MAPRE2,NMB,OXCT1,PFKP,PIR,PSMD7,PTPLB,SACS,UCHL5,ADM,ASNS,CDC42BPA,COL4A2,DEGS1,EXT1,GBE1,IGFBP5,MTMR2,NDRG1,PAQR3,SLC7A1,S…	BRCA_PROGNOSIS_NEG na
6.04061	-5.91622	ALG8,BAT2,CLGN,CXADR,ISYNA1,NR0B1,POMZP3,SLC6A8,TFDP2,DNAJC4,RNASE1,DDX3X,NUP98,PPP2R1B,SCML1,CRAT,COIL,KCTD13,SSX2IP	TESTIS_EXPRESSED_GENES na
4.53125	-7.49427	CDC20,CDKN3,CENPF,CKS1B,DTL,ECSIT,KIAA0101,KIF20A,MYBL2,PBK,PCNA,PLK1,RFC3,RPA3,SCYE1,SMC4,SPAG5,TRIP13,UBE2S,ACTB,CDC6,CRYAB,CYR61,ARL6IP1,ATG7,BUB3,CHAF1B,CROP	P21_ANY_DN na
6.91004	-6.07733	ADRA1D,ADRB3,C3AR1,CXCR4,GNB2L1,NPY1R,OPN3,AGTRL1,F2R,GPR27,GPR37,RGR,OR1F1,P2RY6,PTGER4,ADORA2B,CHRM5,CCR5,EDNRA,GALT,RHO,TBXA2R	GPCRDB_CLASS_A_RHODOPSIN_LIKE na
5.32419	-7.83414	BIRC5,BUB1,CDKN3,CENPA,CKS2,IDH2,NEK2,RACGAP1,RAD51,RRM2,TACC3,TOP2A,UBE2C,TCEB1,PSMD12,RTN4,S100A10,UBE2N	BREAST_DUCTAL_CARCINOMA_GENES na
4.84154	-8.83673	ABCB6,AURKA,BUB1,CCNB2,CDC2,CDKN3,CLUAP1,DBF4,EZH2,HMMR,KIF2C,MPP6,NCAPH,NEK2,NUP155,OIP5,PRAME,RAD17,RPL39L,SYCP1,TOPBP1,TMF1,HSF2BP,MLF1,STAM2,TLE4,ZMYND10,CLTCL1,COIL,IDE	HUMAN_TISSUE_TESTIS na
4.77601	-9.45548	CBX5,CDC2,DUT,FEN1,KIAA0101,MCM3,MCM5,MLH1,MSH2,MTHFD1,NCL,PCNA,POLA2,PRKDC,RAD54L,RB1,RFC2,RFC3,RFC4,RPA3,RRM1,SFRS2,TOP2A,UMPS,UNG,MYC,ID3,SLC3A2,STAM,CALM2,CALR,CDC25A,E2F3,PRPSAP1	REN_E2F1_TARGETS na
5.26319	-9.1339	ATP1A1,AURKB,BIRC5,CCNB1,CDC2,CDC20,CDCA3,CHERP,CKAP2,CLDN1,CPVL,DCK,DHFR,DLG7,DNMT1,DUT,FBXO5,FOXM1,GMNN,GTSE1,HELLS,INPP4A,ITGB4,KIF11,KIF14,KIF23,LIG1,MCM2,MCM3,MCM5,MELK,MKI67,MSH2,NOVA2,NUMA1,POU3F2,PRC1,PRIM1,PRKCB1,SFRS9,SLC29A2,TACC3,TK1,TM7SF2,TPX2,TTK,UCP2,ACAT2,APOE,AQP1,COL1A1,DLX2,IGFBP2,MDK,MGAT4B,SEPT6,SOX11,AEBP1,CDC6,CDK2,DDX17,GCH1,HMGA1,PDCL,PSAT1,ARHGEF10,ARID5B,BLVRB,CCNG2,CE…	SHEPARD_BMYB_MORPHOLINO_DN na
6.92918	-7.49514	ADRA1D,ADRB3,C3AR1,CXCR4,NPY1R,OPN3,PTGER3,AGTRL1,F2R,GPR27,GPR37,RGR,OR1F1,P2RY6,PTGER4,ADORA2B,CHRM5,FBXW2,CCR5,EDNRA,TBXA2R	GPCRS_CLASS_A_RHODOPSIN_LIKE na
4.33962	-10.7066	BUB1,BUB1B,CCNA2,CCNB1,CCNB2,CDC2,CDC20,CDC25B,CDC25C,CDC7,CDK4,E2F5,ESPL1,HDAC1,HDAC2,HDAC3,MAD2L1,MCM2,MCM3,MCM5,MCM6,MCM7,ORC3L,ORC5L,ORC6L,PCNA,PLK1,PRKDC,PTTG1,PTTG3,RB1,SKP2,TBC1D8,TFDP1,TGFB1,TP53,WEE1,E2F6,GSK3B,HDAC5,MAD1L1,CCNE2,CCNH,CDC6,CDK2,ORC2L,SMAD4,ABL1,CDKN1A,GADD45A,MPEG1,ATM,BUB3,CCND2,CCND3,CCNE1,CDC14B,CDC25A,CDC45L,CDKN2A,CHEK1,CHEK2,E2F1,E2F2,E2F3,EP300,MCM4,ORC1L,ORC4L,PT…	CELL_CYCLE_KEGG na
4.57875	-10.6296	BUB1,BUB1B,CCNA2,CCNB1,CCNB2,CDC2,CDC20,CDC25B,CDC25C,CDC7,CDK4,E2F5,ESPL1,HDAC1,HDAC2,HDAC3,MAD2L1,MCM2,MCM3,MCM5,MCM6,MCM7,ORC3L,ORC5L,ORC6L,PCNA,PRKDC,PTTG1,PTTG3,RB1,SKP2,TFDP1,TGFB1,TP53,WEE1,E2F6,GSK3B,HDAC5,MAD1L1,CCNE2,CCNH,CDC6,CDK2,ORC2L,ABL1,CDKN1A,GADD45A,ATM,BUB3,CCND2,CCND3,CCNE1,CDC25A,CDC45L,CDKN1B,CDKN2A,CHEK1,CHEK2,E2F1,E2F2,E2F3,MCM4,ORC1L,ORC4L,PKMYT1	CELL_CYCLE na
5.33319	-9.94887	BIRC5,CCNA2,CCNB1,CCT6A,CDC2,CDC20,CDKN3,CENPA,CKS1B,CKS2,DLG7,EZH2,FOXM1,GGH,GPSM2,H2AFX,HMGB2,IFI30,ILF2,KIAA0101,KIF14,KIF23,KIF2C,MAD2L1,MCM2,MCM3,MCM6,MELK,MYBL2,NCAPD2,NCAPH,NME1,NUDT1,PCNA,PSMD2,RAD21,RFC4,RPA3,SSBP1,TOP2A,TRIP13,TUBB,TUBB4,UBE2C,UBE2S,ADRM1,SLC7A5,CDC6,EIF2S2,H2AFZ,KPNA2,CEBPG,GARS,GAS6,GCLM,MTHFD2,POLR2K,TAP1,COL1A2,DPM1,PRDX4,PSMD14,SEC61B,SLC16A1,TMSB10,YBX1	CANCER_UNDIFFERENTIATED_META_UP na
4.60881	-10.8997	AURKA,BIRC5,BUB1,CCNB2,CDKN3,CKS1B,CKS2,DTL,E2F8,ECT2,FDPS,GMNN,HMGN2,KIF20A,PCNA,PLK1,RACGAP1,RRM1,TOP2A,UBE2S,CSDA,TSPAN4,UCHL5,BRCA2,CLIC4,IDI1,NUP54	YU_CMYC_UP na
6.52858	-9.19442	ATP1A1,AURKB,BIRC5,CCNB1,CDC2,CDC20,CDCA3,CKAP2,DLG7,FBXO5,FOXM1,GTSE1,KIF11,KIF14,KIF23,MELK,MKI67,NOVA2,NUMA1,POU3F2,PRC1,TACC3,TK1,TM7SF2,TPX2,TTK,UCP2,MDK,SOX11,DDX17,HMGA1,ARID5B,GOLGB1,HEY1,MT2A,NOTCH2,NR2F1,SFRP1,CDC14B,POU3F1,TNXB	SHEPARD_GENES_COMMON_BW_CB_MO na
5.73835	-10.0381	AURKA,BUB1,CCNA2,CCNB1,CCNB2,ECT2,EIF4EBP1,H2AFX,KIF11,KIF2C,KIF4A,KLHDC2,MAD2L1,MKI67,NUSAP1,PGK1,PLK4,RACGAP1,TOP2A,TTK,TYMS,EPRS,SLC7A5,FGFR2,PFKP,PTGS1,WBP5,CDKN2C	GREENBAUM_E2A_UP na
4.82507	-10.9722	ATAD2,AURKB,BUB1,CCDC99,CDC25B,CEP55,EXO1,HMGB2,KNTC1,MCM3,MCM7,NCAPD3,PBK,SMC2,TUBB4,TYMS,TUBB3,MCM4,WDHD1	P21_P53_MIDDLE_DN na
4.38506	-12.0544	ATIC,BARD1,BOP1,BRCA1,CDC2,CDC7,CHAF1A,CTPS,DDX11,DDX23,DHFR,DHX35,ELK1,HNRPDL,ILF3,MAD2L1,MAZ,MCM2,MCM3,MCM5,MCM6,MLLT10,MPHOSPH9,MRPL40,MRPL46,NEK4,NOL5A,ORC6L,PA2G4,POLD2,POLE2,POLG,POLR3K,PRC1,RB1,RFC2,RFC3,RFC5,RRM1,RRM2,SFRS2,SKP2,SNRPA1,TFAM,TRIP13,TSFM,UBE2S,UMPS,USP1,USP39,ZWINT,RRS1,CCNE2,CDC6,HNRPD,MCM10,MFN2,NOLC1,PRPS1,UCHL5,DDX18,DDX21,GTPBP4,PSME3,CCNE1,CCNF,ID1,MCM4,MRPS12,PSMD11,…	MANALO_HYPOXIA_DN na
5.17828	-11.7271	ABCD3,ABCE1,AHCY,ANP32A,ARHGDIB,ATIC,ATP5F1,ATP5O,BIRC5,BLMH,BRD8,CASP1,CBX5,CCNA2,CCNB1,CCT2,CCT6A,CCT7,CDC2,CDC20,CDC25B,CDKN3,CENPA,CENPE,CHAF1A,CKS1B,CKS2,CLCN3,COASY,COPS5,COX7B,CSE1L,CTPS,DBI,DDX39,DLG7,DTYMK,DUT,EBP,ESPL1,EWSR1,EXOSC2,EZH2,FASN,FDFT1,FDPS,FOXM1,GGH,GINS1,GLDC,GPI,HMGB2,HMMR,HSPE1,ICT1,IDH2,IFI30,IQGAP2,KIAA0101,KIF11,KIF14,KIF22,KIF23,KIF2A,KIF2C,KIFC1,KLHDC3,LBR,LDHB,LMNB…	TARTE_PLASMA_BLASTIC na
5.82026	-11.3197	AKAP9,ANP32B,AP4M1,ATP1A1,AURKB,BIRC5,BUB1B,CCNB1,CCNB2,CDC2,CDC20,CDCA3,CKAP2,CKS2,DLG7,ECT2,FBXO5,FOXM1,FUBP1,G3BP2,GAS1,GTSE1,HDAC2,HMGN3,KHDRBS1,KIF11,KIF14,KIF23,KIF2C,MELK,MKI67,MYO10,NELL2,NOVA2,NUMA1,OIP5,PHF3,PLK4,POU3F2,PRC1,RACGAP1,SHCBP1,TACC3,TK1,TM7SF2,TMPO,TPX2,TTK,UCP2,MDK,NDUFB3,PCDHGC3,PTPRO,SOX11,UTX,DDX17,DEK,DPYSL3,GDF10,HMGA1,LGMN,MBD2,ARID5B,C5orf5,CDC27,GOLGB1,HEY1,JAG1,MT…	SHEPARD_CRASH_AND_BURN_MUT_VS_WT_DN na
7.64055	-9.97746	ACAD8,ACADM,ACADVL,ACP6,ADCK2,AFG3L2,APAF1,ARG2,ATP5C1,ATP5D,ATP5F1,ATP5G1,ATP5G2,ATP5G3,ATP5H,ATP5J2,ATP5O,ATP5S,ATPIF1,BAX,BCKDHA,BCKDK,BCL2,BCS1L,BID,BIK,C14orf2,C1QBP,C2orf3,CAD,CLN3,CNOT7,COQ7,COX11,COX15,COX4I1,COX5A,COX5B,COX6A1,COX6A2,COX7B,COX7C,CYC1,DECR1,DGUOK,DUT,ENDOG,ETFB,FDX1,FDXR,FIBP,FPGS,GCDH,GOT2,HADHA,HMGCL,HSPD1,HSPE1,HTATSF1,IDH2,IMMT,LARS2,Magmas,MBD3,ME2,MPST,MRP63,MRPL11,…	MITOCHONDRIA na
5.79197	-11.9226	BUB1B,CCNB1,CCNB2,CDC2,CDC20,CDC25C,CDKN3,CENPA,EXO1,FOXM1,GALE,KIF22,KIF2C,MCM3,MKI67,MYBL2,OIP5,POLD1,UBE2C,WEE1,CDC6,SBNO2	CROONQUIST_IL6_RAS_DN na
5.82718	-12.0051	BARD1,BLM,CDC2,CDT1,CSPG5,DCK,DDX23,DHFR,DLEU1,DNAJC9,EZH2,FLAD1,FOXM1,H2AFX,HMGB2,KIAA0101,KIF11,MAD2L1,MCM2,MCM3,MCM5,MCM6,MCM7,MSH2,MYBL2,PCNA,POLA1,POLD3,PTTG1,RAD51C,RFC2,RFC3,RRM1,TFAM,TMEM106C,TOPBP1,TPX2,TYMS,UMPS,UNG,NP,BTG3,RAB27A,CASP3,CCNE1,NASP,NUP214,PPIH,RPA1,SLC29A1	CMV_IE86_UP na
8.02233	-10.7116	ABCB6,ACAD8,ACADM,ACADVL,ACP6,AFG3L2,APAF1,ARG2,ATP5C1,ATP5D,ATP5F1,ATP5G1,ATP5G2,ATP5G3,ATP5H,ATP5J2,ATP5O,ATP5S,ATPIF1,BAX,BCKDHA,BCKDK,BCL2,BCS1L,BID,BNIP3,C2orf3,CLN3,CLPP,CNOT7,COQ7,COX11,COX15,COX4I1,COX5A,COX5B,COX6A1,COX6A2,COX7B,COX7C,CYC1,DECR1,DGUOK,DUT,ENDOG,ETFB,FDX1,FDXR,FIBP,FPGS,GCAT,GCDH,GOT2,GSR,HADHA,HMGCL,HSPD1,HSPE1,HTATSF1,IDH2,IMMT,IVNS1ABP,LARS2,MBD3,MCCC1,ME2,MPST,MRP63,M…	HUMAN_MITODB_6_2002 na
6.70037	-12.107	ATAD2,AURKA,AURKB,BUB1,CCDC99,CDC2,CDC25B,CEP55,DLG7,EXO1,HMGB2,KNTC1,MCM2,MCM3,MCM6,MCM7,MKI67,NCAPD3,NCAPG,PARP2,PBK,PRC1,RACGAP1,SMC2,TPX2,TTK,TUBB4,TYMS,UBE2C,NPM1,TRIM44,TUBB3,BIRC2,CYR61,ZBTB5,MCM4,WDHD1	P21_P53_ANY_DN na
5.51827	-13.4382	AGTPBP1,BIRC5,CCNA2,CCNB1,CCNB2,CDC20,CDC25C,CDKN3,CENPM,CHAF1A,CKS1B,DLG7,DUT,EGFL7,EVL,EXO1,FAAH,FLJ14213,FOXM1,GAMT,GNB5,GPX7,HADH,HLA-DMA,HMGN3,HMMR,HOMER2,IDH2,ITM2A,KIF23,KIF2C,KIF4A,KIFC1,MAD2L1,MCM2,MECR,MKI67,MLLT3,MTHFD1,NCAPH,NXT2,OGG1,PBX2,POLD1,POLE,POLE2,POU4F1,PTTG1,PXMP2,RANBP1,RGS10,RRM2,SHCBP1,STK32B,TFDP1,TK1,TMEM106C,TNFRSF14,TPX2,TSPAN13,TUBG1,TYMS,UBE2C,UBE2G2,USP13,WASF1,XP…	ALCALAY_AML_NPMC_DN na
7.95193	-12.2833	AURKB,BUB1,CAD,CCNA2,CCNB1,CDC2,CDC20,CDC25C,EXOSC5,H2AFX,HMMR,ISYNA1,KIF20A,KIF22,MELK,NUSAP1,PRC1,PTTG1,RACGAP1,RANBP5,RRM1,SFRS1,STMN1,TK1,UBE2C,AQP1,RANGAP1,ELAVL1,XTP3TPA	ADIP_DIFF_CLUSTER5 na
7.23145	-13.4874	BUB1,BUB1B,CCNB1,CCNB2,CDC20,CDKN3,CENPA,CENPE,DHFR,FOXM1,GINS1,KIF11,KIF22,KIF2C,KIFC1,LIG1,MAD2L1,MYBL2,OIP5,PLK4,POLD1,PTTG1,RRM2,TK1,TOP2A,UBE2C,WEE1,ZWINT,CDC6,CDC45L,CHEK1,CSNK1G1	CROONQUIST_IL6_STARVE_UP na
8.3628	-12.6392	ACP1,AURKA,AURKB,BAZ1A,BAZ1B,BLM,BRCA1,BUB1B,CCNB2,CDC2,CDC20,CDC25C,CDKN3,CENPF,CHAF1A,CHST1,CIT,CKAP5,CKS1B,CKS2,CXCR4,DDX1,DDX23,DDX52,DKC1,DLG7,DNAJC9,ESPL1,EZH2,FADS1,FADS2,FEN1,ILF2,KIAA0101,KIAA0515,KIF11,KIF14,KIF23,KIF2C,KIFC1,LMNB1,MAD2L1,MCM2,MCM6,MELK,MKI67,MPHOSPH9,MSH2,MSH6,MYL6B,NELL2,NME1,NUP205,PARP1,PCNA,PLK4,PPP2R2A,PRIM1,PTTG1,RFC5,RNASEH2A,RRM1,SALL2,SMC4,SNRPA1,SPAG5,SSRP1,S…	LI_FETAL_VS_WT_KIDNEY_DN na
8.26644	-14.6705	ASF1B,ATAD2,BARD1,BUB1,CDC2,CDC20,CDCA8,CDKN3,CENPA,CENPM,DTYMK,FOXM1,GINS1,HMGB2,HMMR,KIAA0101,KIF4A,LMNB1,MAD2L1,MKI67,NCAPG,NCAPG2,OIP5,PBK,PLK1,PLK4,POLA2,PRC1,RFC4,RRM1,RRM2,TOP2A,TPX2,TYMS,NPIP,CDC6,NQO1,ABCC1,MCM4	DOX_RESIST_GASTRIC_UP na
6.94718	-16.6406	ASF1B,AURKA,BIRC5,BRCA1,BUB1,CCNB1,CCNB2,CDC2,CDC20,CDCA8,CKS1B,CKS2,CSTF2,DCK,DLG7,DTL,DTYMK,E2F8,EZH2,FEN1,HELLS,HMGB2,ILF2,IMPDH2,KIAA0101,KIF11,KIF20A,KIF22,KIF2C,KIF4A,LRP5,MAD2L1,MCM2,MCM3,MCM5,MCM7,MKI67,NCAPH,NUP85,NUSAP1,PLK1,POLA1,PRC1,PRIM1,RACGAP1,RAD51,RAD51AP1,RFC5,RRM1,RRM2,SLBP,SMC2,TACC3,TFDP1,TOPBP1,TRIP13,TTK,TYMS,USP1,AQP1,MAN2A1,CCNE2,CDC6,MCM10,TUBB6,CSRP2,GAS6,IL13RA1,KLF5,…	IDX_TSA_UP_CLUSTER3 na
7.19687	-16.9607	AATK,ACTN2,ANP32A,ANP32B,ATP5D,AURKA,AURKB,BUB1,CAPG,CAPN1,CBX1,CBX5,CCDC99,CCNA2,CCNB1,CCNB2,CDC20,CDC25C,CDCA3,CDKN3,CENPA,CENPE,CIT,CKAP5,CKS1B,CKS2,CRIP2,DBF4,DBNDD2,DLG7,DNMT1,E2F8,ECT2,EFNB3,EVL,FEN1,GPHN,H2AFX,HELLS,HES1,HMGB3,HMMR,HSPD1,KIF20A,KIF22,KIF23,KIF2C,KIF4A,KIFC1,LIG1,MCM6,MDN1,MELK,NCAPH,NEK2,NT5DC2,NUSAP1,PLK4,POLA1,PPIA,PPP1CA,PRC1,RACGAP1,RAD51,RAD54L,RAMP1,RANBP5,RFC3,RFC5,…	HOFFMANN_BIVSBII_BI_TABLE2 na
11.9724	-12.3033	AK3L1,ARHGEF1,ATP1A1,CCK,CCND1,CD79A,CD99,CDH11,CEBPB,CES1,CHN2,CITED2,CRIP2,CSPG5,DAPK1,DPYSL2,FADS1,FCGRT,FNBP1,G0S2,GLCE,GLG1,GPSM3,GRK5,GYG2,HES1,HIPK1,ID2,IL1RAP,JAK1,LY96,MAPT,MYO10,NELL2,NPTXR,OLFM1,PFTK1,PPFIA3,PRKCB1,RAP1GAP,RCOR1,RHOH,RUNX3,SH2B3,SIRPA,SLC17A7,SMARCC1,SORD,ST6GAL1,STARD13,STAT6,STEAP1,WNT5A,ZDHHC3,ATF5,IGFBP4,KIAA0746,MAN2A2,RNF113A,TRIM2,UBXD7,CAV1,CAV2,CSRP1,FOS,IFITM…	ZHANG_EFT_EWSFLI1_UP na
7.45772	-17.1883	AURKA,AURKB,BIRC5,BUB1,BUB1B,CCNA2,CCNB1,CCNB2,CDC25C,CDCA3,CDT1,CENPA,CENPE,CENPF,CLEC3B,D4S234E,DKK2,DUT,EXO1,FADS2,FARS2,FDFT1,FDPS,FEN1,FOXM1,FUS,HELLS,HMGB1,HMGB2,HMGB3,HMMR,KHDRBS1,KIF11,KIF20A,KIF22,KIF23,KIF2C,LIG1,LMNB1,LRIG1,MAD2L1,MCM3,MCM5,MCM6,MCM7,MKI67,MRPL19,MSH2,MSH3,MTCH2,MXD3,NIPSNAP1,PET112L,PLK1,PLK4,POLA1,PRC1,PTPN2,RACGAP1,RAD51AP1,RBBP4,RFC4,RIPK4,SCARB1,SFXN1,SHCBP1,SLC25…	GAY_YY1_DN na
12.9149	-11.7701	ADRB3,BCL11B,CCK,CCND1,CLEC11A,CYP26B1,DKK2,ITM2A,JAK1,NPY1R,PAPPA,PCDH8,RNF141,STEAP1,GDF10,STX5	STAEGE_EFTS_UP na
11.6668	-15.3586	AURKA,BIRC5,BUB1B,CCNB1,CCNB2,CDC2,DLG7,E2F8,EZH2,FOXM1,KIAA0101,KIF14,NEK2,NUSAP1,PRC1,RACGAP1,RFC4,RRM2,SLC19A1,TOP2A,TPX2,TRIP13,TSR1,TTK,TYMS,UBE2C,ZWILCH,BRP44,MCM10	ZHAN_MM_CD138_PR_VS_REST na
9.58787	-18.7051	ASF1B,ATAD2,AURKA,BARD1,BUB1,CCDC99,CCNA2,CCNB2,CDC2,CDC25C,CDCA8,CDKN3,CENPA,CENPF,CENPM,CKAP2,CKS1B,CKS2,DHFR,DLG7,DONSON,EXO1,EZH2,FAM64A,FANCA,FANCG,FEN1,FOXM1,GINS2,GMNN,GTSE1,H2AFX,HELLS,HMMR,HN1,ILF2,KIAA0101,KIF23,KIFC1,KNTC1,LMNB1,MAD2L1,MCM5,MCM6,MELK,MLF1IP,NCAPD3,NCAPH,PAQR4,PBK,PCNA,PLK1,PRIM1,PSRC1,PTTG1,PWP1,RAD51AP1,RECQL4,RFC2,RFC4,RRM1,RRM2,SMC4,SPAG5,TACC3,TIPIN,TOP2A,TPX2,TRIP…	SERUM_FIBROBLAST_CELLCYCLE na
12.2116	-20.6622	ATAD2,AURKA,BIRC5,BUB1,BUB1B,CCNB1,CCNB2,CD99,CDC2,CDCA3,CDKN3,CENPA,CEP55,CKS2,CPVL,DLG7,DTL,E2F8,GALNT7,GGH,GINS1,HELLS,HMGB3,HMMR,KIAA0101,KIF11,KIF14,KIF15,KIF20A,KIF2C,MCM2,MELK,MKI67,MLF1IP,MPP1,NCAPG,NEK2,NLGN4X,NUSAP1,OIP5,PBK,PRC1,PTTG1,RAD51AP1,RRM2,TFDP2,TMSL8,TOP2A,TTK,TUBB,TYMS,UBE2C,WHSC1,KIAA0182,ADA,AEBP1,MCM10,SLC1A4,TUBB2C,PALLD,SCRN1,CDC25A,E2F2,MCM4,MYB,NEIL3	LEE_TCELLS3_UP na

## Sheet: C3
ET	KD	genes	MSigDB.dataset
-9.85058	8.24059	ABCB6,ABCE1,ACADVL,AHI1,ANAPC10,ATP5A1,BLMH,BLOC1S1,BNIP3,C3AR1,CAPNS1,CHST1,CIRBP,CMAS,DIAPH1,EEF1A2,ENO1,ENO2,ETFB,FGF13,FLI1,FLJ12529,G0S2,HCFC1R1,HDAC3,IGSF3,ITGB4,KCNH2,LAMB3,MASP1,MDFI,MMP9,NDST4,NEFH,NFRKB,NME1,NRD1,NUDT11,PA2G4,PAPPA,PCDH17,PFN1,PFTK1,PHF3,POLR3E,PPP1R8,PPP2R2A,PSMA1,PSMD2,PTMS,PTPRU,RERE,RNF34,RPS20,SFRS2,SIPA1L1,SLC7A8,SLCO5A1,SNX10,SPR,STARD13,STAT6,STC1,STOML2,SV2A,SY…	TGANTCA_V$AP1_C na
-8.35281	6.47877	BTBD3,CITED2,CTCF,ID2,KBTBD2,PUM2,TLE3,EYA1,HOXC4,HOXC6,ULK1,USP34,ALDH1A2,ETHE1,IGF1,LMO3,PER2,SCML1,TAF5L,ZFX,CALD1,CDKN1A,COLEC12,DUSP1,EMP1,IER5,LMO4,LOX,MBNL2,NCDN,NEDD4,NR4A1,OSR2,PLS3,RARG,SHOX2,SLC31A1,TCF7L2,TRPS1,UBE2H,EVX1,HR,MSC,PHTF2,PNRC1,PTHR1,PURA,SNX13,TMOD3	V$FREAC4_01 na
-6.40153	7.52446	ANKRD17,CAMK1,CLCN3,DGKD,EFNB1,EI24,EIF4G2,FCGBP,H1FX,ISYNA1,KCNH2,KIF1B,MLLT10,MLLT3,MTCH2,NFYA,NR1H3,PBX2,PDK2,POLR2I,RBMX,RERE,SLC39A4,STARD13,SULT1A1,SULT1A2,TGIF2,TP53,WNT5A,ARFIP2,ARHGEF2,DDR2,HMGA2,MLF2,PCDHGC3,PIK3R3,PLXNB1,PRKAR2A,RAB6IP1,RASL11B,TRAF4,VAMP1,ZNF189,ADD3,CREBL2,GOT1,KCNN4,MPP2,MTSS1,NEK1,NFKBIA,RBBP7,SLC4A1,STAT5B,ALDH3B1,ATP1B1,BHLHB2,CDK2AP1,CRYAB,CYR61,DUSP14,EHD4,FARP…	TGGNNNNNNKCCAR_UNKNOWN na
-7.61814	6.22862	ADRBK1,AGPAT1,BACH2,BTBD3,CACNB2,CAMSAP1,CHD9,DOPEY1,DPYSL2,E2F5,FBXO11,FKBP1A,G3BP2,HISPPD1,HMGB2,ILF3,IRS2,IVNS1ABP,KIAA0664,LBR,MAPT,MAT2A,NPTXR,PHF15,PHF3,PIAS3,RAD21,RAN,RANBP5,RNF34,RSBN1,RTF1,STAG1,STC1,TARDBP,TBC1D1,TCERG1,TOM1L1,WSB1,ZNF207,ZNF468,ARFGEF2,BAIAP2,BAZ2A,BAZ2B,BRD1,C1orf63,CBX4,CHD7,CLASP1,CREB1,CUL5,DHX57,DYNC1LI2,EN1,EPHA4,GAPVD1,GOLGA8A,HIC2,HRB,HYOU1,KIAA0182,KIAA1219,L…	TGAATGT,MIR-181A,MIR-181B,MIR-181C,MIR-181D na
-6.93546	6.70128	EGR4,G3BP2,LCP1,LRP5,MEIS1,NKX2-2,PADI2,PFN1,PNKP,RRM1,SPAG7,STARD13,STX10,TLE3,UNC84B,AAK1,ACTB,CFL1,CTNND1,DUSP2,DUSP6,ERBB2IP,FLNA,MAP1A,SSH3,TADA3L,AKAP12,BCAS3,DIXDC1,EFHD1,EGR1,FOS,IER2,JUNB,RASSF2,RBBP7,STAT5B,ABL1,ACTG2,ACTN1,ACVR1,ANXA6,ARHGAP1,ARPC4,CALD1,CAP1,CNN2,CYR61,DAPK3,DNAJB4,DSTN,DUSP10,DUSP5,DVL3,FHL2,FOSL1,ITGA7,LDB3,LMCD1,LPP,LTBP1,MRCL3,MYL6,MYLK,MYO1B,NR2F1,NR4A1,PDLIM4,PD…	V$SRF_C na
-8.58565	4.7309	ACCN1,ANP32A,AP4M1,ARHGEF6,BACH2,BCL11B,BIK,BRD8,BTBD3,BUB1,CACNB2,CAD,CCND1,CITED2,CLGN,CNNM3,CTCF,DCP2,DHX8,EI24,EPHB3,EXOSC9,FEN1,FLI1,FMR1,GRK5,HIPK1,ID2,IMPDH2,ISL1,KBTBD2,KCNH2,KIF20A,KLHDC2,KLHDC3,LIFR,LRP5,MAP2K6,MCM7,MEIS1,METAP2,MPP6,NDST4,NEUROD6,NFATC3,NFYA,NPDC1,PAPPA,PDE6D,PFTK1,PHF15,PJA1,POLR2L,POU3F2,PPOX,PTMS,PTP4A3,RAD21,RANBP9,RBM16,RBM8A,RNF128,RPS6KA5,RREB1,SFRS6,SH3GLB2,SLC…	RTAAACA_V$FREAC2_01 na
-6.08418	6.7315	BLOC1S1,CITED2,EEF1B2,EGR4,G3BP2,H2AFX,MAP2K6,NKX2-2,NPM3,PADI2,PFN1,RERE,STAG2,STX10,TLE3,ABR,ACTB,ARHGEF17,CFL1,DUSP2,DUSP6,ERBB2IP,FLNA,IHPK1,JMJD1A,MAP1A,MMP14,NCOA6,SND1,SVIL,TADA3L,AKAP12,CSDA,CSRP1,DDX17,DIXDC1,EFHD1,EGR1,ELF4,FOS,IER2,JUNB,RASSF2,RBBP7,STAT5B,TAF5L,ACTG2,ACTN1,ANXA6,ARPC4,ASPH,CALD1,CTGF,DSTN,DUSP5,DVL3,EDN1,FST,GAB2,LPP,MAPKAPK2,MCL1,MEIS2,MID1,MYL6,MYLK,MYO1B,NPPA,NR2F1…	V$SRF_Q4 na
-6.67991	6.08426	ATP5G2,BTF3,CACNA1G,CKS1B,DDX23,DIAPH1,EFNB3,FGF13,FHOD1,FRAG1,HDGF,HMGB2,HOOK1,ID2,ITGB4,ITPR3,KATNB1,KCNH2,KLHDC3,LAMB3,LIFR,MLLT3,NDST4,PCBP1,PIAS3,PKP4,POGK,PPFIA1,PRKCI,PTMS,RASGRP2,TFDP2,TGIF2,WDR13,APOE,APPBP2,CDH3,DDR1,ERBB2,GDI1,JARID1A,MDK,MNT,PLXNB1,POGZ,REST,SHC1,TRAF4,ZIC1,ACSL3,ASXL1,CAV1,CDK2,CHD4,COL5A3,CPNE1,DDX3X,ELF3,FGFR2,HMGA1,MTSS1,NR4A3,OLFML3,PTPN11,RASSF2,RRAS,SLC12A5,SMA…	WGGAATGY_V$TEF1_Q6 na
-6.881	5.85531	ACP6,ALK,ARPC5,BCKDHA,BIN3,BLOC1S1,BNIP1,BZW2,C3AR1,CAPG,CDC40,CEBPB,CHN2,CITED2,CPVL,CTNNBIP1,CXADR,DBN1,DDX52,DLX4,EWSR1,FBXO11,FRAG1,HBA2,HCFC1R1,HIP1R,HIST1H4C,HMGB2,HMGN2,HMMR,HOMER2,HOXC11,HRASLS,ICT1,ISL1,KIF1B,KLHDC3,LIFR,LMO2,MASP1,MTX2,MYO10,NDST4,NDUFS2,NFRKB,NIPA2,NUMA1,PAIP2,PET112L,PFTK1,PJA1,POLG,PPOX,PRPF4B,RNF141,RPA3,RPL27A,RUNX3,SFRS1,SLC30A3,SLC37A4,SMAD1,SNX6,STAG2,TAF6,TAPBP…	TTANTCA_UNKNOWN na
-4.89778	7.76819	ARMC1,CACNA1I,CCNC,CHMP7,FMR1,G3BP2,GDF11,IQGAP2,JOSD1,MOAP1,NRF1,PITPNA,PPCS,RAD21,RNF141,RSBN1,SLC24A3,TFDP2,TRAF3,UBE2Z,ARHGEF17,BAZ2A,BAZ2B,CREB1,ELOVL4,FNBP4,GOLGA4,GOLGA8A,GPBP1L1,HERC2,ITGA5,KIAA0329,MAN2A1,NELF,NOMO2,NOMO3,NSMAF,OGT,PAFAH1B1,PCGF3,PCTK1,PIK3R3,PIP5K1C,PIP5K3,PTPRO,RAB14,RNF4,RNF44,SOX11,SOX4,SSFA2,SYNJ1,TSC1,TULP4,ADCY3,ANP32E,BTG2,CCNE2,DDX3X,DNAJB12,MORC3,N-PAC,NR4A3,PE…	GTGCAAT,MIR-25,MIR-32,MIR-92,MIR-363,MIR-367 na
-5.86841	5.66199	GYS1,ITPR3,LRFN4,PCDH8,PHF15,POLG,RCOR1,RUVBL2,STC1,TFDP2,ZFYVE9,AP1S2,CASK,CBX4,DYRK1A,HOXC10,HOXC4,ITGA5,MAGED2,PCDHGC3,USP9X,ZIC1,ACAA2,ACSL5,CTNNAL1,DDX47,H3F3B,IMPDH1,MTSS1,PLA2G4A,SPAG9,TRIB1,AP1G1,CAPN6,CCNL1,CDC42EP3,CLN5,CRIM1,DCN,DDIT3,DUSP1,ETF1,FBXW7,GARS,IGFBP5,KLF5,KLHL7,LMO4,LRP1,LUZP1,MAP2K3,MARCKS,PDGFC,PIK3R1,PIM1,PLCB1,PPM1A,RGS3,RHOB,SPTLC2,STC2,SULF1,SYNCRIP,TBL1X,TFE3,TOB1,T…	V$CEBPB_01 na
-6.34937	5.10849	CAPN1,ENO2,FLI1,H1F0,HMBS,ISL1,LMO2,MASP1,SUV39H1,TBX5,WDR23,AMFR,EN1,JMJD1A,KIAA0182,PLAG1,PPT2,CHCHD7,GATM,ICAM4,SLC4A1,TACC1,TIAL1,ADM,BIN1,BPGM,CDC42EP3,CLU,EDN1,FHL2,FOSL2,FTH1,IGFBP5,JUN,MAP4K3,PCDH9,RAP1B,RBPMS,ROBO1,TRPS1,CCRN4L,CS,EPOR,HOXB6,KIAA0999,MSX2,PLAGL2,SKIP,TNXB,USP15,XPO6	V$GATA_Q6 na
-6.78884	4.49793	ACADVL,BLMH,CAPNS1,CHST1,CMAS,ENO1,ENO2,HDAC3,ITGB4,MMP9,NUP155,PCDH17,POLR3E,RNF34,RPLP0,RPS20,SMARCD1,TAF15,TUBB4,XPOT,ABCF3,BAZ2A,EN1,GPR56,JMJD1A,MMP1,MNT,PLEC1,PPP2CA,PRKAR2A,PSMD4,SMS,SPATS2,SYNPO,USP14,AKAP1,COL5A3,CTNNAL1,DDX17,DHRS3,EIF4G1,HSPB8,NDRG2,SFN,STAT5B,TAGLN2,TIAL1,TRIB1,UBE2E3,ARIH1,ATF4,BACH1,BRD2,CALB2,CAPN6,CDKN1A,DDIT3,DUSP14,EDEM1,GABARAPL1,GADD45A,GADD45B,LAMC2,LDB3,LMNA…	V$BACH2_01 na
-5.66972	5.54002	CACNA1G,CXCR4,FCHSD2,HMGN2,LRP5,MRPS18B,NARG2,PPP2R2A,PRKAG1,RAP2B,RERE,RNF128,TCF12,DLX2,ELOVL6,LTBP3,MXI1,PDE4D,PRDX6,PRG2,RAB1B,SND1,UBE3A,ADCY3,BACE2,CPNE1,H2AFZ,HFE,NR4A3,PPP1R10,SCML1,SLC38A6,SSBP2,BMPR2,CAPN6,CDC42EP4,CNOT2,CTDSPL,CTGF,CXCL14,EPHA2,FOXC1,LOX,MAP2K1IP1,MAP4K5,MT2A,NCDN,NFIL3,NR2F1,PICALM,PON2,PRRX1,RBMS3,RCN1,RGS3,SNAPC1,BCL9,BDNF,BRD4,CACNB3,CAMLG,CD24,CDKN1B,DLG3,GPM6B,HM…	V$PR_Q2 na
-4.64886	6.31896	BLMH,CMAS,EWSR1,HDAC3,MDFI,MMP9,NEFH,NFRKB,NUDT11,POLR3E,RNF34,SLCO5A1,SNX10,SV2B,TRAPPC3,TUBB4,USP13,XPOT,ZFYVE9,ZNF207,ABCF3,ATP6V1B2,BAZ2A,CLDN15,DYRK1A,ETV5,EYA1,FBXW11,JMJD1A,KIAA0182,LAPTM5,LTBP3,MAP1A,MAP4,MARK4,MNT,PLEC1,PPP2CA,RB1CC1,RELA,SLC35B1,TBC1D17,TTC1,ULK1,HSPB8,MPP5,RBBP7,SFN,STAT5B,TIAL1,UBE2E3,AP2M1,ATP1B1,BACH1,BTG3,CALB2,CAPN6,COL16A1,EMP1,EPHA2,FLNC,FOSL1,FSTL1,GABARAPL1,GA…	V$AP1_C na
-5.80829	5.01899	BCL2,CDH11,CTCF,FAF1,HMGB1,ICT1,NDST4,NDUFS2,PTMS,SLC37A4,SNX6,TAPBP,CASK,CLASP1,DCTN4,EYA1,GSK3B,NEFL,NPTX2,PBX1,PBXIP1,PPT2,SFRS12,SLC29A3,SOX4,CGGBP1,CPNE1,DDX17,FZD4,HNRPD,NDRG2,RUNX1,SEPT10,SLC43A3,SNX17,TRIB1,TWIST1,ACVR1,AKAP2,BAMBI,BMPR2,CD2AP,CREB3,DLC1,DUSP10,FOSL2,FZD6,HIVEP2,IER5,KIAA1539,LMO4,LTBP1,MEIS2,MYLK,PDGFA,PDLIM7,PPM2C,PYY2,RBPMS,RIN2,ROBO3,RYBP,SH3BGRL3,SHOX2,SLC35A2,SULF1,…	V$PITX2_Q2 na
-5.72383	5.0159	EGR4,PFN1,STX10,CFL1,FLNA,DIXDC1,EGR1,FOS,IER2,JUNB,ACTG2,ACTN1,ANXA6,CALD1,CAP1,CNN2,FOSL1,MYL6,THBS1,TPM1,VCL,WDR1,ACTR3,MUS81,MYH11	V$SRF_01 na
-5.18117	5.49001	ACVR2B,BCKDK,BCL2,FAM20B,FGF13,FLJ12529,FOLR1,FPGS,GRK5,HDAC3,HES1,HOXC11,JARID2,MAP2K6,NR1H3,NRGN,POLR3B,PRKAG1,STAG2,SUPT16H,TLE3,ACTB,CAPZA1,GDI1,HMGA2,HOXC4,HOXC6,IGF1R,MN1,PKIA,SEMA3F,SLC26A10,STIP1,TES,TFAP2A,CPNE1,DDX17,P2RX1,PRPS2,SMYD2,ACTN1,AMMECR1,ATP6V0D1,BMPR2,CA14,CALU,COL4A3BP,CRYAB,CTGF,CXCL14,DOCK4,EPHA2,FOSL2,GPC4,HOXB2,IFRG15,IGFBP6,ITM2B,LRP1,LTBP1,LUZP1,OSR2,PDGFC,PIAS1,PMP22…	V$IK2_01 na
-5.92593	4.7342	ACACA,C21orf66,CIT,DPYSL2,FAM49B,ITSN1,KIF23,NIT1,PRPF4B,PRR3,PUM2,RERE,STMN1,TCERG1,WSB1,ZNF207,API5,BAZ2A,EFNA3,HMGCR,IGF2R,JMJD1A,MGAT4B,NCOA6,PLAG1,RBBP5,WDR26,CDK9,CGGBP1,DDX3X,GCH1,H3F3B,NUP153,PHLPP,PPP2R1B,SDC4,SFRS10,SLC12A5,SMAD4,WTAP,AMIGO2,AMMECR1,AMOTL2,AP2M1,ATF2,AZIN1,CAST,CDC42,ENAH,FTH1,GPC4,ID3,IL1RN,ITGA3,ITM2B,KCTD12,MAF,MAFG,MAP1B,MBNL2,MYLIP,NR4A1,NR4A2,NUAK1,PDLIM7,PTX3,QKI…	GTGACTT,MIR-224 na
-5.87842	4.45624	ACADVL,CMAS,ENO2,FHOD1,FLI1,HOMER2,KCNH2,LAMB3,OBFC1,RPS20,SLC30A3,SNX10,SRGAP2,STARD13,TCF12,TRAPPC3,TUBB4,USP13,XPOT,CLDN15,DDR2,DYRK1A,EN1,EYA1,JMJD1A,KIAA0182,LTBP3,MECP2,MMP1,NCOA6,PCSK1N,PPP2CA,PSMD4,RB1CC1,TTC1,UBE3A,WASF2,AKAP1,DGKA,EIF4G1,H3F3B,HSPB8,IMPDH1,NDRG2,NRAS,TRIB1,ATP1B1,BAG2,BRD2,CDKN1A,CXCL14,DUSP14,ELK3,FLNC,FOSL1,GAB2,GJB3,HSPB6,IL1RN,IRAK1,KLF5,LAMC2,LDB3,LMNA,LPP,LRCH4,NC…	V$AP1_Q2_01 na
-5.86084	4.36873	AGTPBP1,ANP32A,CAPN1,CDC25B,GTF3C3,ITGB3BP,PRKAG1,SMAD1,SOX2,TBC1D16,EYA1,HDAC9,LYN,TIAF1,TSC1,UBE3A,USP47,ZNF281,AKAP12,DPYSL3,FOS,SLC12A5,AKAP13,ASPH,CDC42EP3,DKK1,GNAS,GPC4,HOXA10,ITGA7,JUN,LMCD1,LUZP1,MBNL2,MEF2C,MLF1,MYO9A,NEDD4,RAB20,TIMP2,TPM2,ZNF238,ABCA8,ANK3,ARL6IP2,BMP7,CASQ2,GRIK1,MSX2,SH3BGRL,SMARCA1,SMARCA2,ZFPM2	V$MEF2_01 na
-5.24607	4.82585	ACTN2,BAZ1A,CBX3,CCT2,CCT8,CXCR4,DAPK1,DBI,EFNB3,EIF4G2,FKBP4,G0S2,HCFC1,HES1,HIP1R,HIPK1,HOXD13,HSPD1,HSPE1,ISYNA1,KNTC1,MARK3,MAT2A,NFATC3,NRF1,PAK1IP1,PARVB,PDE6D,PSMD10,RASGRP2,SCG2,SFRS1,SMAD1,STAG2,STARD13,STC1,WDR12,ABCC5,ATP2C1,ATP6V1A,CHORDC1,CREM,DAPP1,DMTF1,HSPA8,HSPH1,LMAN2L,OGT,PIP5K1A,PIP5K1C,PIP5K3,PLEC1,PPT2,RALGDS,ST13,STIP1,SYNJ1,TNFAIP1,USP34,ATP1B2,BCL6,CAMKK2,DDX17,ELF2,GCH1,…	RGAANNTTC_V$HSF1_01 na
-4.55323	5.39974	ABCE1,AHI1,ANAPC10,CACNA1G,CCNA2,CCND1,DAAM2,DCTN1,EEF2,IKBKB,ISL1,NDST4,P15RS,PFAS,PKP4,PPP2R2A,PRR3,PTPRU,RPL4,SCG2,SST,ABR,ATP6V0C,CCNI,CREM,FBXW11,FLRT3,GGPS1,HOXC10,KIAA0182,KIAA0913,PAFAH1B1,PBXIP1,RNF44,TRAF4,ZFP36L1,BCL6,DOK1,HSD11B1,IGF1,LDHA,LMO3,MAPRE1,N-PAC,PNMA3,TRIB1,ARID4B,ATF3,CD2AP,CDC42,CDKN1A,CHPF,CNN3,CYLD,DAAM1,DUSP1,DUSP10,EHD1,ELOVL5,EPHA2,GEM,ICA1,JUN,LMO4,MAFF,MAP1B,MBNL2…	V$ATF3_Q6 na
-4.67402	5.22855	ACP6,BACH2,CITED2,FBXO11,FGF13,HNRPK,ISL1,LIFR,MOAP1,PAIP2,RPA3,RPLP0,SFRS6,STAG2,AAK1,AP1S2,ATP6V0A1,DLX2,DYRK1A,EN1,EYA1,FNBP4,HDAC9,HOXC4,JUP,NEO1,NPTX2,PLAG1,PLEC1,PPP2CA,ZFP36L1,CHCHD7,DDX17,GRWD1,LMO3,MPP5,NFKBIA,NR4A3,RPS6KB1,AP1G1,ARHGEF7,ARL1,BAMBI,DCN,DLC1,ELK3,FBXW7,JAG1,LMO4,MEF2C,MEIS2,MID1,MYLK,NDST1,NEK7,NRP1,PIAS1,PTPRG,RIT1,RNF11,SKIL,TBL1X,ZNF423,AMD1,BCL2L2,BDNF,BUB3,CDKN2C,DCT…	V$OCT1_03 na
-5.32881	4.49256	BRD8,CNNM3,DDX46,H3F3A,HOXC11,ID2,KIF20A,LIFR,NKX2-2,PHF15,PPM1B,PTMS,PTS,RAD21,SFRS1,SH3GL3,XPO7,CIR,ETV5,MDK,PLAG1,SFRS12,TBC1D17,ULK1,UTX,ASXL1,CHCHD7,CREBL2,DHRS3,DIXDC1,DNAJB12,EIF4G1,NDUFA5,CDKN1A,CDKN1C,CSNK1G3,DDIT4,EHD1,EML1,FOSL2,FSTL1,GNAS,HBP1,HOXA10,HOXC8,IL6ST,INSIG1,JAG1,LAMC2,LMO4,MAFF,MAP4K5,MBTPS1,MEIS2,MTX1,NDRG1,NEDD4,NFIB,NR2F1,NRG1,PDGFA,PIK3C2A,PITPNC1,PSEN1,SATB2,SH2D4A,SM…	V$FOXO1_02 na
-4.42157	5.34628	BLMH,C3AR1,CAPNS1,CMAS,DIAPH1,EEF1A2,ENO1,HDAC3,MDFI,MMP9,NEFH,NFRKB,PAPPA,PFTK1,POLR3E,PSMD2,TCF12,TRAF3,UBE2C,USP13,XPOT,AP2A2,AP2B1,BAZ2A,CASK,ETV5,FBXW11,JMJD1A,LAPTM5,LTBP3,MAP1A,MAP4,PLEC1,PPP2CA,PSMD4,RB1CC1,SPATS2,TBC1D17,DHRS3,HSPB8,NDRG2,PSMD7,RBBP7,SFN,STAT5B,STX17,TAGLN2,TIAL1,TRIB1,UCHL3,ANXA7,ATP1B1,CDKN1A,CYFIP1,DCN,DSTN,ECM1,ELK3,EPHA2,FLNC,GAB2,GADD45A,GJB3,GNAI1,IDS,IL1RN,LAMC1,…	V$AP1_Q6 na
-4.17108	5.45335	ABCB6,AGPAT1,ANP32A,APTX,ARHGEF6,ARRB2,ARTN,ATP2A3,BACH2,BZW2,CACNB2,CALCA,CALM1,CALM3,CITED2,CNP,DGKD,DNAL4,FTSJ3,G3BP2,GDF1,H1F0,H1FX,HMGN2,IDH2,INHBC,IRS2,IVNS1ABP,KIT,LANCL1,LIFR,LOC51035,MAPT,MAT2A,MOAP1,MRPL40,MTCH2,NDST2,OLFM1,PABPN1,PDHA1,PGAP1,POU4F1,PRKAG1,PUM2,QRSL1,RALY,RANBP9,RPP21,RPS6KA5,SFRS2IP,SNX10,SRGAP2,SUPT16H,THAP11,TOMM22,TPI1,VAMP2,AAK1,ATP6V0C,B3GAT3,CBX4,CD2BP2,CKAP4,CLI…	TGCCAAR_V$NF1_Q6 na
-4.22334	5.03059	ACACA,ARMCX2,C14orf101,C1QL1,CBX1,CBX6,CXCR4,DIAPH1,FLI1,FNBP1,FUSIP1,GRSF1,HIPK1,HMG20A,LARP1,LPHN1,NRF1,OSBPL11,PCSK2,PGAP1,POU3F2,PPP1R13B,PRUNE,PTBP1,RAB8A,RIMS3,RNF128,SCRIB,SFRS6,SLC30A3,STARD13,STC1,TBC1D8,UBE2Z,UBE4B,WHSC1,ZNF395,ACTR1A,ALCAM,AP1S2,ARFIP2,ARHGEF17,ARHGEF2,ARPC1A,CAPZA1,CSNK1A1,CSNK1G2,DYNC1LI2,DYRK1A,ELOVL4,ERBB2IP,FAM62A,FBN2,FLRT3,FNBP1L,FURIN,HARS2,HDAC5,HIC2,HMGA2,HRB…	ACCAAAG,MIR-9 na
-4.46101	4.45914	ARHGAP17,CAMSAP1,CCDC28A,CLASP2,COX5A,DAPK1,EIF4G2,EZH2,FANCA,FBXO11,G3BP2,LARP1,MTDH,MTX2,NAB1,OSBPL11,PTPN13,RTF1,SERBP1,SLC1A1,SMAD1,TAF12,TTC13,UBE4B,WNT5A,YPEL1,BAZ2B,BCR,C12orf35,CHFR,EP400,FGD1,GSK3B,HMGA2,ITGA5,LARP4,MAN2A1,MKNK2,MXI1,OSBPL2,POM121,RNF6,SRP19,TRIB2,ULK1,USP9X,VAMP1,ZDHHC18,ACSL3,AMPH,HMGA1,IGF1,KPNA2,NARG1,PAWR,PPP3CB,PTER,SACS,SMAD4,UBE2G1,USP25,ZFX,ADAM19,ADM,AMMECR1,AR…	TACTTGA,MIR-26A,MIR-26B na
-4.33056	4.49987	CALCRL,EEF1B2,FEN1,G3BP2,HOXB7,ISL1,ITPR3,KHDRBS1,NDST2,NDUFS1,PAK1IP1,PCDH8,PPP1CC,PUM2,RANBP9,RBX1,RERE,SENP3,SFRS6,SH2D1A,TCF12,TUBB4,ZNF532,DLX2,GRB2,HOXC4,HOXC6,IHPK2,RAB1B,RANBP6,SFRS12,UBE3A,ZNF277,BCL6,EMILIN1,PXN,RBBP7,RBM3,ACBD3,BHLHB2,CDKN1A,CXCL14,CYLD,DOCK4,DSTN,DUSP10,ENPP2,EPB41L3,KLF5,LOX,LRRC17,MAP1B,MAP2K1IP1,MBNL2,NCDN,NEDD4,PRRX1,RCN1,RGS3,RNF38,SEMA4C,SKIL,SLC9A1,SYNCRIP,VCP,…	V$GR_01 na
4.35881	-4.39875	ACYP1,AP3M2,BAZ1A,BRD8,CBX5,CKS2,DGKZ,DLEU1,DLEU2,ELAC2,ESPL1,FDFT1,FDPS,GCA,GPSN2,HDAC1,HIST1H4C,KATNB1,KIF20A,KIF23,LDB2,LRP8,MAZ,MIS12,NFYA,NFYC,OGG1,PPM1B,PXMP4,RABL4,RACGAP1,RBM10,RBM14,RPA2,RPS6KA5,RREB1,SNRPA,SOX2,SPAG7,SPC25,STARD7,TAF15,TCERG1,TPP2,UBE2C,USP21,WDR23,COL1A1,DDR2,ETV5,GNAI2,GSK3B,GTF2I,HIST1H2AC,HLA-F,HOXC4,NCAM1,PBX1,WASF2,WBP2,ZNF189,BCAS3,CAT,COL5A3,FUT8,H3F3B,MRPS30,NU…	V$NFY_C na
4.52885	-4.23026	ACYP1,BUB1,CDC2,CENPF,CIT,CKS2,COX6A2,DGKZ,DLEU1,DLEU2,ELAC2,FDPS,FDXR,GCA,HDAC1,HLA-DMA,HMGB2,HNRPUL1,IMP4,JARID2,LDB2,LRP8,MAZ,MLH1,MSH2,NEK2,NFYA,NFYC,NUP37,PPM1B,PRKCB1,PTMA,PXMP4,RACGAP1,SFRS6,SLC39A4,SPAG7,STARD7,SUV39H1,TAF15,TOP2A,TTK,USP21,WDR23,ABCF2,COL1A1,COPZ1,DDR2,EPM2AIP1,GANAB,HMGA2,JARID1C,NEB,NUMB,PBX1,PCDHGA11,PIK3R3,RNF40,SON,TDO2,WASF2,AK2,ALDH6A1,H3F3B,MRPS30,SMAD2,SPAG9,CBL…	V$NFY_Q6 na
4.35089	-4.64376	ABI2,ALMS1,ARPC5,BTBD3,CBX6,CELSR2,CITED2,COPS5,CRIP2,CYP26B1,DHX30,EFNB3,EIF2C1,FAF1,FXYD6,GALNT14,HES1,HMGN3,HS2ST1,IRS2,LDB2,NDUFS4,NEK2,NONO,NRGN,PCDH17,PDE6D,PHF15,PHTF1,RAD9A,RNF141,RPP21,RREB1,RRM1,SOX2,STRN4,TBC1D16,UBE2L3,XPOT,YWHAE,EBNA1BP2,EYA1,GBF1,GTF3C1,HOXC4,HOXC6,JMJD1A,KIAA0256,MAP1A,PPT2,RGL1,ST13,ZFP36L1,AKAP1,ARL4A,BCL6,DDX17,ETS2,HNRPF,LMO3,LSM6,PPP3CB,PSMF1,SLK,STAT5B,TCEAL1…	V$EFC_Q6 na
5.8375	-4.87002	ACP1,ARL3,ARL6IP4,ARRB2,ASRGL1,BTBD3,CA11,CALM3,CBX3,CBX5,CDC5L,CDC7,CKS2,COPS5,COQ3,CSTF1,DLEU1,DLEU2,DNMT1,DVL2,EIF2B5,EIF2C1,EIF4G2,EWSR1,FANCL,GCN5L2,GPSN2,HINT1,HMMR,HNRPH1,IMMT,IPO9,KIAA0372,KLHDC3,LSM8,LYK5,MAP2K6,MCRS1,MRPL22,MRPS18B,MSH2,MXD3,NCOR1,NDUFB8,NFYA,NONO,NRF1,NUDT11,PABPC1,PAQR4,PCSK2,PHF15,POLI,POP7,PREB,PTMA,PTS,RABL4,RAD21,RALBP1,RFXANK,RPL14,RPP38,RPS6KA5,SAE1,SAFB,SDHA,SE…	TGCGCANK_UNKNOWN na
6.92507	5.31597	UBE2C,HIST1H1C,HIST1H2AC,HIST1H2BD,HIST1H2BF,HIST1H2BG,HIST2H2BE,HIST3H2A,PLXNB1,HIST1H2BK,NOTCH4	KRCTCNNNNMANAGC_UNKNOWN na
5.47283	-8.97493	ADSS,BCKDK,BRCA1,BUB1B,CA11,CDC40,CDCA3,CMAS,COX7B,COX7C,CRYZL1,DFFA,DHX30,DNAJC12,ESPL1,EXO1,FANCG,FDPS,FEN1,FKBP4,FKBPL,FTSJ1,GCN5L2,HCFC1R1,HIRIP3,HMG20A,HRSP12,IMMT,INVS,ITSN1,JARID2,KCNE4,LARS,LIG1,MAP2K6,MAPBPIP,MDH1,MPI,MRPL19,MRPL34,MRPL42,MTR,NTHL1,NUMA1,PA2G4,PABPC1,PASK,PCM1,PDE6D,PET112L,POP1,PPP1R7,PRCC,PRIM1,RALBP1,RBL2,RDH11,RNASEH2A,RPIA,RPL15,RPL6,RPL7,RPP21,RPP40,SFRS2,SKP2,SLC2…	ACTAYRNNNCCCR_UNKNOWN na
4.87883	-10.569	AP4M1,ATAD2,ATP5G2,CASP8AP2,CBX5,CDC2,CITED2,CTCF,DAXX,DCK,DCLRE1A,DDB2,DNMT1,ERF,EZH2,FANCG,FBXO5,GMNN,HMGN2,HTF9C,KIAA0101,MAZ,MCM2,MCM3,MCM6,MCM7,MELK,MXD3,NCL,NUMA1,NUP155,PAQR4,PCNA,PHF15,POLA2,POLE2,PPP1R8,PRKDC,PTMA,RAD51,RALY,RANBP1,RPS6KA5,SFRS1,SFRS2,STAG1,STAG2,STMN1,SUV39H1,TOPBP1,UNG,USP1,UXT,WEE1,ASXL2,DNAJC11,ERBB2IP,HOXC10,JMJD1A,NCOA6,PIK3R3,SFRS12,SMG1,TBX3,UCHL1,UFD1L,ANKHD1,CD…	V$E2F_Q3_01 na
5.17019	-10.6975	AP4M1,ATAD2,ATP5G2,CASP8AP2,CBX5,CDC2,CTCF,DAXX,DCK,DCLRE1A,DDB2,DNMT1,DPYSL2,ERF,EZH2,FANCG,FBXO5,GMNN,HMGN2,HTF9C,IMPDH2,KIAA0101,MAT2A,MAZ,MCM2,MCM3,MCM6,MCM7,MELK,MXD3,NCL,NUMA1,NUP155,PAQR4,PCNA,PHF15,POLA2,POLE2,PPP1R8,PRKDC,PTMA,RAD51,RALY,RANBP1,RPS6KA5,SFRS1,SFRS2,STAG1,STAG2,STMN1,SUV39H1,TOPBP1,UNG,USP1,UXT,WEE1,ASXL2,CCNT2,DNAJC11,ERBB2IP,HOXC10,JMJD1A,NCOA6,PIK3R3,SFRS12,SMG1,UCHL1,U…	V$E2F1_Q4_01 na
8.07481	-8.09419	AATF,ABCB6,ACIN1,AKR7A2,ALG6,ANP32A,ARPC5,ARRB2,ASRGL1,ATP5C1,ATP5D,ATP5G2,ATP5G3,ATP5O,BAT1,BAT3,BCKDHA,CAPNS1,CBX5,CCNA2,CDC5L,CHERP,CIRBP,CKS1B,CKS2,CLGN,CNP,COQ3,CPSF4,CSNK2B,CSTF1,CTCF,CXCR4,DAZAP1,DNAJA3,DNMT1,DPYSL2,DVL2,EBP,EGLN2,EIF2C1,EWSR1,EXOSC2,EXOSC5,EXOSC8,FADD,FBXO5,FCHSD2,FHOD1,FMR1,FTSJ3,FUS,GCN5L2,GEMIN4,GMNN,GPSN2,GRK5,GSS,GTF2E2,HINT1,HMMR,HNRPDL,HNRPH1,HSPD1,HSPE1,ILF3,ILVBL…	RCGCANGCGY_V$NRF1_Q6 na
4.48702	-12.3394	AP4M1,ATAD2,ATP5G2,CASP8AP2,CBX5,CDC5L,CNOT3,CTCF,DDB2,DLEU1,DLEU2,DNAJC9,DNMT1,ENPP1,ERF,ESPL1,EZH2,FAF1,FANCG,FBXO5,FHOD1,FLI1,FLJ12529,FZD1,GMNN,HMGN2,HNRPUL1,HTF9C,ILF3,MAZ,MCM2,MCM3,MCM6,MCM7,MRPL40,MSH2,MXD3,NCBP1,NCL,NPAT,NUMA1,PAQR4,PCNA,PHF15,POLA2,POLD3,POLE2,PPP1R8,PRKDC,PTMA,RAD51,RANBP1,SFRS1,SFRS2,SLC25A1,STAG1,STAG2,STMN1,SUV39H1,TMPO,TOPBP1,UNG,UXT,WEE1,AP1S1,ASXL2,CCNT1,DNAJC11,E…	V$E2F1_Q6_01 na
4.27473	-12.696	AP4M1,ATAD2,BAT3,CACNA1G,CASP8AP2,CBX5,CDC2,CNOT3,CTCF,CTDSP1,DCK,DDB2,DNMT1,DPYSL2,EZH2,FBXO5,FLI1,GMNN,HMGN2,HTF9C,IMPDH2,LIG1,MAT2A,MAZ,MCM2,MCM3,MCM6,MCM7,MEIS1,MXD3,NCL,PAQR4,PCNA,PEG3,PHF15,PLK4,POLA2,POLE2,PPP1CC,PPP1R8,PRKDC,RAD51,RANBP1,RBBP4,SFRS1,SFRS2,STAG2,STMN1,TCP1,TOPBP1,UNG,USP1,UXT,WEE1,ABCF2,AP1S2,DNAJC11,ERBB2IP,SFRS12,SMG1,SYT11,TBX3,UFD1L,ANKHD1,CDC6,DDX17,GCH1,H2AFZ,HNRPD,I…	V$E2F_Q3 na
4.66258	-12.333	AP4M1,ATAD2,CASP8AP2,DCK,DNAJC9,DNMT1,FANCG,FBXO5,FHOD1,GMNN,HMG2L1,HNRPUL1,HTF9C,ILF3,KIAA0101,MAZ,MCM2,MCM3,MCM6,MCM7,MRPL40,MSH2,MXD3,NCL,NUP62,PAQR4,PCNA,PHC1,PHF15,POLD1,POLD3,POLE2,PRKDC,PRPF4B,PTMA,RANBP1,RPS20,RRM2,SFRS1,STAG2,SUV39H1,TOPBP1,UNG,AP1S1,ASXL2,ATF5,HOXC10,POLR2A,AK2,ALDH6A1,CDC6,EED,FKBP5,H2AFZ,HMGA1,HNRPD,ING3,MYC,MYH10,NOLC1,PRPS1,SFRS10,SFRS7,H2AFV,HIST1H2BK,ID3,PIM1,SMAD…	SGCGSSAAA_V$E2F1DP2_01 na
4.70616	-12.9126	ANP32A,AP4M1,ARF3,ATAD2,CACNA1G,CASP8AP2,CBX5,CENPB,CTCF,CTDSP1,DAXX,DCK,DCLRE1A,DDB2,DNAJC9,DNMT1,DPYSL2,EGLN2,EIF4G2,EZH2,FANCG,FBXO5,FLJ12529,FUS,GMNN,HMGN2,HTF9C,KIAA0101,KLHDC3,KNTC1,LIG1,MAT2A,MAZ,MCM2,MCM3,MCM6,MCM7,MELK,MXD3,PAQR4,PEG3,PHF15,PLK4,POLA2,POLD1,PRIM1,PRKDC,PTMA,RAD51,RANBP1,RBBP4,RPA2,RPL28,RPS20,RPS6KA5,SFRS1,SFRS2,SLBP,SLC25A11,STAG1,STAG2,STMN1,SUV39H1,TCP1,TLE3,TOPBP1,UN…	V$E2F_03 na
6.07284	-12.517	ABCE1,ANAPC10,AP4M1,ATAD2,BAT3,CACNA1G,CASP8AP2,CDC2,CNOT3,DCK,DNAJC9,DNMT1,EIF4B,EZH2,FBXO5,FHOD1,FLI1,GMNN,GPS2,HMGN2,HNRPUL1,ILF3,KIAA0101,MAZ,MCM2,MCM3,MCM6,MCM7,MEIS1,MSH2,MXD3,NCL,NELL2,NUP62,PAQR4,PCNA,PEG3,PHC1,PHF15,PLK4,POLD1,POLD3,POLE2,RBBP4,RPS6KA5,RRM2,SFRS1,SP3,STAG2,STMN1,TCP1,TMPO,TOPBP1,USP1,ABCF2,AP1S2,ASXL2,ATF5,CCNT1,HOXC10,POLR2A,SMG1,SYT11,TBX3,AK2,ALDH6A1,ANKHD1,CDC6,CORT,…	V$E2F1_Q3 na
6.38646	-12.2055	AP4M1,ATAD2,ATP5G2,CASP8AP2,CBX5,CITED2,CTCF,DAXX,DCK,DCLRE1A,DDB2,DNMT1,DPYSL2,ERF,EZH2,FANCG,FBXO5,GMNN,GPS2,HMGN2,HTF9C,IMPDH2,KIAA0101,KNTC1,MAT2A,MAZ,MCM2,MCM3,MCM6,MCM7,MELK,MXD3,NCL,PAQR4,PCNA,PEG3,PHF15,PLK4,POLA2,POLE2,PPP1R8,PRIM1,PRKDC,PTMA,RAD51,RANBP1,RBBP4,RPS6KA5,SFRS1,SFRS2,SLBP,STAG1,STAG2,STMN1,SUV39H1,TOPBP1,UNG,UXT,WEE1,ABCF2,AP1S2,ASXL2,DNAJC11,ERBB2IP,HOXC10,JMJD1A,NCOA6,PIK…	V$E2F_Q4_01 na
5.8007	-13.4481	ABI2,AP4M1,ATAD2,CASP8AP2,CBX5,CDC2,CDT1,CTCF,DCK,DDB2,DNAJC9,DNMT1,EZH2,FBXO5,FHOD1,GMNN,HMG2L1,HMGN2,HNRPUL1,HTF9C,ILF3,KIAA0101,MAZ,MCM2,MCM3,MCM6,MCM7,MRPL40,MSH2,MXD3,NCL,NELL2,NUP62,PAQR4,PCNA,PHC1,PHF15,POLA2,POLD1,POLD3,POLE2,PPP1CC,PPP1R8,PRKDC,RAD51,RANBP1,RPS6KA5,RRM2,SFRS1,SFRS2,SP3,STAG1,STAG2,STMN1,TMPO,TOPBP1,UNG,UXT,WEE1,ASXL2,ATF5,CCNT1,DNAJC11,ERBB2IP,HOXC10,POLR2A,SFRS12,UFD1L,…	V$E2F_Q4 na
5.8137	-13.4556	AP4M1,ATAD2,CASP8AP2,CBX5,CDC2,CDT1,CTCF,DCK,DDB2,DNAJC9,DNMT1,EZH2,FBXO5,FHOD1,GMNN,HMG2L1,HMGN2,HNRPUL1,HTF9C,ILF3,KIAA0101,MAZ,MCM2,MCM3,MCM6,MCM7,MRPL40,MSH2,MXD3,NCL,NELL2,NUP62,PAQR4,PCNA,PHC1,PHF15,POLA2,POLD1,POLD3,POLE2,PPP1CC,PPP1R8,PRKDC,PRPF4B,RAD51,RANBP1,RPS6KA5,RRM2,SFRS1,SFRS2,SP3,STAG1,STAG2,STMN1,TMPO,TOPBP1,UNG,UXT,WEE1,ASXL2,ATF5,CCNT1,DNAJC11,ERBB2IP,HOXC10,POLR2A,SFRS12,UFD1…	V$E2F_Q6 na
5.71202	-13.6086	AP4M1,ATAD2,CASP8AP2,CBX3,CDC2,CDC5L,DCK,DNAJC9,DNMT1,EZH2,FANCG,FBXO5,FHOD1,GMNN,HMG2L1,HNRPUL1,HTF9C,ILF3,KIAA0101,MAPT,MAZ,MCM2,MCM3,MCM6,MCM7,MRPL40,MSH2,MXD3,NCL,NELL2,NUP62,PAQR4,PCNA,PEG3,PHC1,PHF15,POLD1,POLD3,POLE2,POU4F1,PRKDC,PRPF4B,PTMA,RANBP1,RPS20,RPS6KA5,RRM2,SFRS1,SP3,STAG1,STMN1,SUV39H1,TLE3,TMPO,TOPBP1,UNG,AP1S1,ASXL2,ATF5,CCNT1,HOXC10,POLR2A,PPIG,AK2,ALDH6A1,CDC6,CORT,EED,FKBP5…	V$E2F1DP2_01 na
5.71202	-13.6086	AP4M1,ATAD2,CASP8AP2,CBX3,CDC2,CDC5L,DCK,DNAJC9,DNMT1,EZH2,FANCG,FBXO5,FHOD1,GMNN,HMG2L1,HNRPUL1,HTF9C,ILF3,KIAA0101,MAPT,MAZ,MCM2,MCM3,MCM6,MCM7,MRPL40,MSH2,MXD3,NCL,NELL2,NUP62,PAQR4,PCNA,PEG3,PHC1,PHF15,POLD1,POLD3,POLE2,POU4F1,PRKDC,PRPF4B,PTMA,RANBP1,RPS20,RPS6KA5,RRM2,SFRS1,SP3,STAG1,STMN1,SUV39H1,TLE3,TMPO,TOPBP1,UNG,AP1S1,ASXL2,ATF5,CCNT1,HOXC10,POLR2A,PPIG,AK2,ALDH6A1,CDC6,CORT,EED,FKBP5…	V$E2F1DP1_01 na
5.71202	-13.6086	AP4M1,ATAD2,CASP8AP2,CBX3,CDC2,CDC5L,DCK,DNAJC9,DNMT1,EZH2,FANCG,FBXO5,FHOD1,GMNN,HMG2L1,HNRPUL1,HTF9C,ILF3,KIAA0101,MAPT,MAZ,MCM2,MCM3,MCM6,MCM7,MRPL40,MSH2,MXD3,NCL,NELL2,NUP62,PAQR4,PCNA,PEG3,PHC1,PHF15,POLD1,POLD3,POLE2,POU4F1,PRKDC,PRPF4B,PTMA,RANBP1,RPS20,RPS6KA5,RRM2,SFRS1,SP3,STAG1,STMN1,SUV39H1,TLE3,TMPO,TOPBP1,UNG,AP1S1,ASXL2,ATF5,CCNT1,HOXC10,POLR2A,PPIG,AK2,ALDH6A1,CDC6,CORT,EED,FKBP5…	V$E2F4DP2_01 na
5.74877	-13.6033	AP4M1,ATAD2,CASP8AP2,CBX3,CDC2,CDC5L,DCK,DNAJC9,DNMT1,EZH2,FANCG,FBXO5,FHOD1,GMNN,HMG2L1,HNRPUL1,HTF9C,ILF3,KIAA0101,MAPT,MAZ,MCM2,MCM3,MCM6,MCM7,MRPL40,MSH2,MXD3,NCL,NELL2,NUP62,PAQR4,PCNA,PEG3,PHC1,PHF15,POLD1,POLD3,POLE2,POU4F1,PRKDC,PRPF4B,PTMA,RANBP1,RPS20,RPS6KA5,RRM2,SFRS1,SP3,STAG1,STAG2,STMN1,SUV39H1,TLE3,TMPO,TOPBP1,UNG,AP1S1,ASXL2,ATF5,CCNT1,HOXC10,POLR2A,PPIG,AK2,ALDH6A1,CDC6,CORT,EED…	V$E2F_02 na
5.33935	-14.0277	AP4M1,ATAD2,CASP8AP2,CBX5,CDC2,CDT1,CTCF,CTDSP1,DCK,DDB2,DNAJC9,DNMT1,DPYSL2,EZH2,FBXO5,FHOD1,GMNN,HMGN2,HNRPUL1,ILF3,IMPDH2,KIAA0101,LIG1,MAPT,MAT2A,MAZ,MCM2,MCM3,MCM6,MCM7,MSH2,MXD3,NCL,NELL2,NUP62,PAQR4,PCNA,PEG3,PHC1,PHF15,POLA2,POLD1,POLD3,POLE2,POU4F1,PPP1CC,PPP1R8,RAD51,RPS6KA5,RRM2,SFRS1,SFRS2,SP3,STAG2,STMN1,TLE3,TMPO,TOPBP1,UNG,WEE1,ASXL2,ATF5,CCNT1,DNAJC11,HOXC10,POLR2A,PPIG,AK2,ALDH6A…	V$E2F1DP1RB_01 na
5.91189	-13.4703	AP4M1,ATAD2,CACNA1G,CASP8AP2,CBX3,CDC2,CDC5L,CDT1,CTCF,DCK,DNAJC9,DNMT1,EZH2,FANCG,FBXO5,FHOD1,FLI1,GMNN,HMG2L1,HNRPUL1,HTF9C,ILF3,KIAA0101,MAZ,MCM2,MCM3,MCM6,MCM7,MRPL40,MSH2,MXD3,NCL,NELL2,NUP62,PAQR4,PCNA,PHC1,PHF15,POLD1,POLD3,POLE2,PRKDC,PRPF4B,RANBP1,RBBP4,RPS20,RPS6KA5,RRM2,SFRS1,SP3,STAG1,STAG2,STMN1,SUV39H1,TMPO,TOPBP1,UNG,AP1S1,ASXL2,ATF5,CCNT1,ERBB2IP,HOXC10,POLR2A,SFRS12,AK2,ALDH6A1,C…	V$E2F1_Q6 na
5.72958	-14.4801	AP4M1,ATAD2,CASP8AP2,CBX3,CDC2,CDC5L,DCK,DNAJC9,DNMT1,EZH2,FANCG,FBXO5,FHOD1,GMNN,HMG2L1,HNRPUL1,HTF9C,ILF3,KIAA0101,LIG1,MAPT,MAT2A,MAZ,MCM2,MCM3,MCM6,MCM7,MRPL40,MSH2,MXD3,NCL,NELL2,NUP62,PAQR4,PCNA,PEG3,PHC1,PHF15,POLD1,POLD3,POLE2,POU4F1,PRKDC,PRPF4B,RANBP1,RPS20,RPS6KA5,RRM2,SFRS1,SP3,STAG1,STAG2,STMN1,SUV39H1,TLE3,TMPO,TOPBP1,UNG,AP1S1,ASXL2,ATF5,CCNT1,HOXC10,POLR2A,AK2,ALDH6A1,CDC6,CORT,EE…	V$E2F4DP1_01 na
7.42285	-13.3367	ACIN1,AP4M1,ATAD2,CACNA1G,CASP8AP2,CBX5,CITED2,CTCF,DAXX,DCK,DCLRE1A,DDB2,DLEU1,DLEU2,DNMT1,DPYSL2,EZH2,FANCG,FANCL,FBXO5,FLI1,FLJ12529,GMNN,HMGN2,HTF9C,KIAA0101,KLHDC3,LIG1,MAT2A,MAZ,MCM2,MCM3,MCM6,MCM7,MELK,MXD3,NCL,NKX2-2,PAQR4,PCNA,PEG3,PHF15,PLK4,POLD1,POLE2,PRIM1,PRKDC,PTMA,RAD51,RALY,RANBP1,RBBP4,RPS6KA5,RRM2,SFRS1,SFRS2,STAG1,STAG2,STMN1,SUV39H1,TLE3,TOPBP1,UNG,WEE1,DNAJC11,DUSP6,ERBB2IP,…	V$E2F_Q6_01 na
